# Supplementary material for: Chemical shifts in molecular solids by machine learning
Source: Nat Commun. 2018 Oct 29;9:4501. doi: 10.1038/s41467-018-06972-x (PMC6206069; doi:10.1038/s41467-018-06972-x)
Supplement: Supplementary file 3 — Supplementary Data 1 [file 41467_2018_6972_MOESM3_ESM.txt]

156
Lattice="10.360074368 0.0 0.0 0.0 9.5756716973 0.0 -2.47333307439 0.0 14.5245238218" Properties=species:S:1:pos:R:3:CS:R:1 ENERGY=-1790.49687363 Natoms=156 NAME=XISJIT
O	5.74953047201	0.664940653161	2.36463517412	-1.91
O	3.37387217876	5.45277650181	4.89762155673	-1.91
O	2.1372108216	8.91073104414	12.1598886477	-1.91
O	4.51286911485	4.12289519549	9.62690226505	-1.91
O	3.93328511441	3.80333870161	3.04713615334	164.20
O	5.19011753636	8.59117455026	4.21512057751	164.20
O	3.9534561792	5.77232263562	11.4773876684	164.20
O	2.69662375725	0.984486786968	10.3094032443	164.20
H	3.65029968304	4.45127847273	3.80528639559	15.89
H	5.4731133278	9.23911432138	3.45698069534	15.89
H	4.23645197064	5.12439322457	10.7192374262	15.89
H	2.41362796581	0.336557375919	11.0675431264	15.89
N	4.75804027477	2.53932674812	0.81445724644	63.44
N	4.365362376	7.32716259677	6.44779948441	63.44
N	3.12870101884	7.03634494918	13.7100665753	63.44
N	3.52137891761	2.24850910053	8.07672433737	63.44
H	4.86612693065	2.06428625812	1.73833759836	16.43
H	4.25728608019	6.85212210677	5.5239191325	16.43
H	3.02061436296	7.51138543918	12.7861862234	16.43
H	3.62946557349	2.72354959053	9.00060468928	16.43
C	3.10763898765	2.07872820179	14.4161367237	16.70
C	3.5424409488	6.86656405044	7.37064382889	16.70
C	4.77910230596	7.49694349551	0.108387098038	16.70
C	4.34430034481	2.70910764686	7.15387999289	16.70
H	3.0969473909	2.56194279046	13.4366849329	24.43
H	3.55313254555	7.34976827904	8.35010597979	24.43
H	4.78979390271	7.01372890684	1.08783888886	24.43
H	4.33360874806	2.22589305819	6.17441784199	24.43
C	6.50921400527	1.03834881361	0.131811226184	50.59
C	2.61419900557	5.82618466226	7.13045586474	50.59
C	1.37752728834	8.53732288369	14.3927125956	50.59
C	5.27254228803	3.74948703504	7.39406795704	50.59
C	6.57565316219	0.360737789494	1.41158085279	-9.30
C	2.54775984865	5.14857363814	5.85067587806	-9.30
C	1.31109849149	9.21493390781	13.112942969	-9.30
C	5.33898144495	4.42709805916	8.67384794372	-9.30
C	7.58669281976	8.94360356011	1.5674688918	46.88
C	1.53670983101	4.15576771146	5.69478783905	46.88
C	0.300048473846	0.632068137192	12.95705493	46.88
C	6.3500314626	5.41989362577	8.82973598273	46.88
H	7.65679944301	8.43341133778	2.53004412148	23.86
H	1.46661356783	3.64557548913	4.73221260937	23.86
H	0.229941850598	1.14226035952	11.9944797003	23.86
H	6.42013808585	5.93009620817	9.79231121241	23.86
C	8.46002636883	8.64298528217	0.53669329256	29.07
C	0.663386642006	3.85514943352	6.72556343829	29.07
C	-0.573285075228	0.932686415128	13.9878305292	29.07
C	7.22336501168	5.72052226378	7.79896038349	29.07
H	9.22516966128	7.88039056802	0.692146208452	23.95
H	-0.101756650442	3.09255471937	6.57012088248	23.95
H	-1.3384180076	1.69528112928	13.8323776133	23.95
H	7.98849794405	6.48310661786	7.9544029393	23.95
C	5.89746197391	9.28898771939	13.8082593602	53.29
C	0.752617962538	4.50115187074	7.97852119243	53.29
C	1.98928967977	0.286683977911	0.716254101506	53.29
C	7.13412333107	5.07451982656	6.54600262935	53.29
H	6.58437634481	9.02374909542	13.0060373616	24.63
H	0.0656932315675	4.23591324677	8.78075355112	24.63
H	1.3023649488	0.551922601881	1.51848646019	24.63
H	7.82104806204	5.33974809046	5.74377027066	24.63
C	4.93023507084	0.679133955046	13.6160903407	27.00
C	1.71984486561	5.4669698037	8.17069021188	27.00
C	2.95650622277	8.89652738218	0.908433481032	27.00
C	6.16690678807	4.10870189361	6.35383360989	27.00
H	4.83728448361	1.18498530621	12.6529556671	23.64
H	1.81279545284	5.97282115486	9.13382488558	23.64
H	3.04945681	8.39067603102	1.87156815473	23.64
H	6.07395620084	3.60284018236	5.39068857612	23.64
C	3.8247633354	3.57707467741	0.684490113494	42.65
C	5.29864967544	8.36491052606	6.57777697743	42.65
C	4.06197795821	5.99859701989	13.8400337083	42.65
C	2.58810197824	1.21076117124	7.94674684435	42.65
C	3.41796465527	4.22224830868	1.88012557616	14.00
C	5.70544835557	9.01008415733	5.3821311547	14.00
C	4.46877663834	5.35342338862	12.6443878855	14.00
C	2.18129293803	0.565587539972	9.14239266708	14.00
C	2.49961658306	5.27495618536	1.77512622244	52.61
C	6.6237860677	0.487120336709	5.48713050842	52.61
C	5.38712471054	4.30070515187	12.7493975993	52.61
C	1.26295522591	9.08854100052	9.03739331336	52.61
H	2.19871858312	5.79097076948	2.68614972206	23.29
H	6.92468406765	1.00313492083	4.57611736887	23.29
H	5.68802271049	3.78470092782	11.8383740997	23.29
H	0.962057225961	8.57253677647	9.94840645291	23.29
C	1.97934400838	5.64556712573	0.538236943641	37.98
C	7.14406900246	0.857731277075	6.72401978721	37.98
C	5.90739728523	3.93010457158	13.9862868781	37.98
C	0.742672291144	8.71794042023	7.80050403457	37.98
H	1.26649837134	6.46704850259	0.504898224324	24.35
H	7.8569146395	1.67921265394	6.7573688666	24.35
H	6.62024292227	3.10862319471	14.0196255975	24.35
H	0.0298370141798	7.89645904336	7.76715495518	24.35
C	-0.124704215168	4.99854940122	13.8740043921	27.80
C	6.77478415161	0.210713552571	7.91277616049	27.80
C	8.01144550877	4.57712229608	0.650519429641	27.80
C	1.11195714199	9.36494778466	6.61174766129	27.80
C	0.816218459083	3.9661887106	13.9761754456	49.65
C	5.83386147736	8.75402455925	7.81060510708	49.65
C	7.07052283452	5.60947262663	0.548348376224	49.65
C	2.05287981624	0.821647138052	6.7139187147	49.65
H	1.11091077448	3.41390350612	13.0837275593	24.07
H	5.53916916197	8.20173935477	8.70305299336	24.07
H	6.77583051913	6.16175783111	1.44079626251	24.07
H	2.34758249171	1.37392198246	5.82147082842	24.07
C	-0.729670397813	5.36152496678	12.513923469	135.67
C	7.37975033426	0.573689118128	9.27286744367	135.67
C	8.61641169142	4.21414673052	2.01060035275	135.67
C	0.507001319421	9.00198257917	5.25165637811	135.67
C	-1.34448901118	4.10358401687	11.8718682202	137.39
C	7.99456894763	8.89141986552	9.91491233248	137.39
C	9.23123030479	5.47208768043	2.65265560163	137.39
C	-0.107817293948	0.684251831783	4.6096114893	137.39
H	-1.7806792223	4.35210148081	10.8924682297	29.78
H	8.43075915874	9.13993732946	10.894322683	29.78
H	9.6674205159	5.22355985642	3.63205559208	29.78
H	-0.544017865138	0.435734367844	3.63020113877	29.78
H	-2.14058820584	3.68962652535	12.5053246073	29.21
H	8.79066814229	8.477462374	9.28145594532	29.21
H	10.0273294994	5.88604517196	2.01919921447	29.21
H	-0.903926848682	1.09820932331	5.24305751638	29.21
H	-0.583883431306	3.32594647473	11.7149338136	29.19
H	7.23396336775	8.11378232338	10.0718570991	29.19
H	8.47062472491	6.24972522257	2.80959000816	29.19
H	0.652777925853	1.46188937392	4.4526667227	29.19
C	0.367451117684	5.90091187867	11.5782947928	136.80
C	6.28262881876	1.1130863901	10.2084857598	136.80
C	7.51929017592	3.67474945855	2.94622902899	136.80
C	1.60411247484	8.4625853072	4.31603806193	136.80
H	0.791830844021	6.83719323961	11.9611720612	29.55
H	5.85824909243	2.04935739096	9.82560849143	29.55
H	7.09491044959	2.73847845769	2.5633414005	29.55
H	2.02849220118	7.52631430634	4.69891533035	29.55
H	-0.0626266495546	6.10151399866	10.5837794538	29.71
H	6.712706586	1.31367815001	11.2030114589	29.71
H	7.94937830324	3.47415769864	3.94074436795	29.71
H	1.1740347076	8.26199354729	3.3215123629	29.71
H	1.19102522957	5.18305196564	11.4591539376	29.29
H	5.45905470688	0.39521611699	10.3276266151	29.29
H	6.69572642411	4.39261973166	3.06536988423	29.29
H	2.42768658673	9.18045558031	4.1968972067	29.29
C	-1.82804548231	6.42829146438	12.6337688093	144.97
C	8.47812541876	1.64045561573	9.15302210338	144.97
C	9.71478677591	3.14738023292	1.89075501246	144.97
C	-0.591384125149	7.93521608157	5.3715017184	144.97
H	-1.43192803885	7.36920377855	13.0451984427	30.81
H	8.08200797529	2.58137828998	8.74158210993	30.81
H	9.31866933245	2.20645755867	1.47932537908	30.81
H	-0.195256321614	6.99429340732	5.78293135177	30.81
H	7.69834334122	6.08270010361	13.2622938011	30.67
H	-1.04826340478	1.29486425496	8.52448675155	30.67
H	0.188397952382	3.49296123362	1.2622300207	30.67
H	8.93500469838	8.28079708227	6.00003707023	30.67
H	8.13290702066	6.64555258395	11.633068506	30.38
H	-1.48282708422	1.8577167353	10.1537224067	30.38
H	-0.246165727058	2.93011911335	2.89145531581	30.38
H	9.3695787379	7.717954962	4.37080141504	30.38
44
Lattice="6.660418234 0.0 0.0 -1.9016559725 6.42812948767 0.0 -1.25141266115 -2.27504567912 12.6523569315" Properties=species:S:1:pos:R:3:CS:R:1 ENERGY=-1107.75858330 Natoms=44 NAME=COVSEM
N	-2.11716046488	4.13462112921	8.22354512892	19.58
N	5.62451006523	0.0184693397629	4.42881180261	19.58
N	2.94389153859	3.53062776208	6.80975813164	-87.11
N	0.56345806176	0.622456046477	5.84259879988	-87.11
N	4.14276682071	3.60323964167	6.10132274618	-78.10
N	-0.63541722036	0.549850827308	6.55103418534	-78.10
N	-1.34337305571	4.5457687468	9.26539439075	-176.01
N	4.85072265606	-0.39268493824	3.38696254077	-176.01
N	-0.12211876832	-1.49172055103	10.2472799072	-176.62
N	3.62946836867	5.64480435959	2.4050770243	-176.62
N	0.680128607965	-1.11312239736	11.2842537429	-0.68
N	2.82722099239	5.26621286633	1.36810318861	-0.68
N	2.409499542	1.87384206595	0.674440610793	-82.85
N	1.09785005835	2.2792417426	11.9779096603	-82.85
N	2.35064142607	-0.653047347425	12.6412739956	-105.46
N	1.15670817428	4.80613115598	0.0110829359414	-105.46
N	-0.225821480224	4.10251125291	6.73633368103	132.74
N	3.73317108058	0.0505725556508	5.91601659008	132.74
N	0.146216161491	3.88438255574	5.57071386715	-20.76
N	3.36113343886	0.268707913232	7.08164306437	-20.76
N	0.607769824271	3.7246324244	4.54499613828	-34.42
N	2.8995864365	0.428458044575	8.10736079325	-34.42
N	2.32005012512	3.72589124345	9.13900629435	129.18
N	1.18729947523	0.427199225529	3.51335063718	129.18
N	1.38183697101	2.90920408043	8.98864735271	-18.46
N	2.12551262934	1.24387972813	3.66370957881	-18.46
N	0.495541777028	2.20363933523	9.04173754646	-35.02
N	3.01180782332	1.94945113375	3.61061938507	-35.02
N	0.0564204028602	1.67412942521	0.0298053715971	133.03
N	3.45092919749	2.47895438335	12.6225515599	133.03
N	-0.312140500536	2.11367040572	1.1354547797	-21.59
N	3.81949010089	2.03941340283	11.5169021518	-21.59
N	-0.784723815912	2.49352071803	2.0959470328	-34.01
N	4.29207341626	1.65956309053	10.5564098987	-34.01
C	-1.5790452945	3.93256402125	6.96033020666	17.45
C	5.08639489485	0.22051978731	5.69202672487	17.45
C	3.18671706657	3.82178794518	8.06651244822	22.05
C	0.320639194203	0.331302523796	4.58583782289	22.05
C	0.172158490512	-0.679096243139	12.495917028	14.64
C	3.33519110984	4.83218005169	0.15643990348	14.64
C	2.05764962796	-1.07253380864	11.4364176579	31.60
C	1.44969997239	5.22562427761	1.21593927364	31.60
H	2.75608106523	-1.34720945661	10.6546177656	21.36
H	0.751268535122	5.50029326517	1.99773916594	21.36
120
Lattice="11.820081988 0.0 0.0 0.0 6.16204514198 0.0 -1.93709867636 0.0 18.1259066073" Properties=species:S:1:pos:R:3:CS:R:1 ENERGY=-3543.74604447 Natoms=120 NAME=NOETNA02
C	11.1016219445	4.0812497289	5.87662562222	115.73
C	5.6599516993	1.00022715791	3.18632768142	115.73
C	-1.21863863288	2.08079541309	12.2492928051	115.73
C	4.22303161234	5.16181798408	14.9395789259	115.73
C	0.578025649377	4.19396603074	6.70456326507	33.80
C	4.36346600644	1.11294345974	2.35839003857	33.80
C	9.30494584218	1.96807911125	11.4213551623	33.80
C	5.5195173052	5.04910168224	15.7675165687	33.80
C	-0.353645032999	3.35903089935	3.49630933156	116.60
C	5.29513668882	0.278008328358	5.56664397208	116.60
C	10.2366283446	2.80300242255	14.6295972757	116.60
C	4.58784662282	5.88402499354	12.5592744553	116.60
C	10.3698643088	3.69531223191	2.47344671664	36.69
C	6.39169751493	0.614289660916	6.589506587	36.69
C	-0.48689281725	2.46673291008	15.6524598906	36.69
C	3.49127397663	5.54774366099	11.5364118404	36.69
N	1.76097945474	4.84029993392	5.95713220064	-135.29
N	3.18051220109	1.75927736293	3.105821103	-135.29
N	8.12200385691	1.32174520806	12.1687744066	-135.29
N	6.70247111056	4.40276777905	15.0200855043	-135.29
N	1.16923069017	2.84936078411	7.25440983899	-124.66
N	3.77226096565	5.9303833551	1.80854346466	-124.66
N	8.71374080139	3.31267253779	10.8715085884	-124.66
N	6.11072234599	0.231649966801	16.3173631426	-124.66
N	0.295289288224	5.10186652823	7.93574300494	-121.43
N	4.6462023676	2.02084395724	1.1272102987	-121.43
N	9.58768220334	1.06017861375	10.1901754224	-121.43
N	5.23678094405	4.14120118474	16.9986963086	-121.43
N	9.29833841635	4.69063405579	2.90210198994	-128.91
N	7.46323522747	1.6096114848	6.1608513137	-128.91
N	0.58464489529	1.47141108619	15.2238046173	-128.91
N	2.41974808417	4.55243365719	11.9650671137	-128.91
N	9.62275238659	2.40581220751	1.98272419283	-124.15
N	7.13882125723	5.48682295842	7.08022911081	-124.16
N	0.260230925048	3.75623293447	16.1431824145	-124.15
N	2.74416205442	0.675210363483	11.0456774965	-124.16
N	11.059731574	4.32571266457	1.20800055909	-126.12
N	5.70184206986	1.24469009358	7.85495274455	-126.12
N	-1.17674826232	1.83633247741	16.9179060482	-126.12
N	4.1811294217	4.9173550484	10.2709538627	-126.12
N	11.0788564666	3.07339861811	4.854294911	48.55
N	5.68270535712	6.1544211891	4.20865839265	48.55
N	-1.19588497505	3.08864652387	13.2716116963	48.55
N	4.20026613444	0.00762395288226	13.9172482146	48.55
N	10.8443696801	1.74011701003	5.24513774201	-111.72
N	5.91720396368	4.82113958102	3.81781556163	-111.72
N	-0.961386368494	4.42192813196	12.8807688653	-111.72
N	3.96577934796	1.34090556096	14.3080910457	-111.72
O	1.49028775713	5.56567472536	5.00847606045	-354.72
O	3.45120389869	2.48465215437	4.0544772432	-354.71
O	8.39269555451	0.596370416623	13.1174305468	-354.72
O	6.43177941295	3.67739298761	14.0714411842	-354.71
O	2.86856841734	4.59788187243	6.41352920636	-368.04
O	2.07292323848	1.51685930144	2.64942409728	-368.04
O	7.0144148943	1.56416326955	11.7123774009	-368.04
O	7.81006007316	4.64518584055	15.47648251	-368.04
O	1.56739015194	2.09462490901	6.3758349649	-323.80
O	3.37410150388	5.17563565992	2.68711833874	-323.78
O	8.31558133962	4.06742023297	11.7500716424	-323.80
O	6.50888180776	0.986397661981	15.4387882685	-323.78
O	1.21185390582	2.69811101499	8.45429000175	-369.87
O	3.72963775	5.77913358598	0.608675121972	-369.87
O	8.67111758574	3.46393412699	9.67162842562	-369.87
O	6.15334556164	0.382911556001	17.5172433054	-369.87
O	1.09052076421	5.99618575153	8.16339778403	-348.90
O	3.85097089161	2.91516318054	0.899567339697	-348.88
O	8.79246254743	0.165859390456	9.96252064334	-348.90
O	6.03201242003	3.24688196145	17.2263510877	-348.88
O	-0.695434523764	4.77943833177	8.57029228638	-355.55
O	5.63692617959	1.69841576077	0.49266101726	-355.55
O	10.5784178354	1.38260681022	9.55562614098	-355.55
O	4.24605713206	4.46362938121	17.63324559	-355.55
O	8.86662174182	4.54826116824	4.04328362555	-360.67
O	7.894951902	1.46723859725	5.01966967809	-360.68
O	1.01636156982	1.61378397374	14.0826348018	-360.67
O	1.98803140964	4.69480654473	13.1062369292	-360.68
O	8.91107707018	5.4837497371	2.0585381987	-384.20
O	7.85048475356	2.40272716611	7.00441510494	-384.19
O	0.971894421381	0.678295404881	16.0673802287	-384.20
O	2.032486738	3.75931797587	11.1214915023	-384.19
O	8.41277787381	2.38502068329	2.11081842134	-353.66
O	8.34879577001	5.46604325428	6.95214670239	-353.66
O	1.47019361775	3.77701263861	16.015100006	-353.66
O	1.53418754163	0.695990067617	11.173771725	-353.66
O	10.3597108584	1.55058199535	1.52797017851	-338.59
O	6.40186278544	4.63160456634	7.53498312514	-338.60
O	-0.476739366822	4.61146314663	16.5979364288	-338.59
O	3.4811205262	1.53044057564	10.5909353022	-338.60
O	10.6097646928	4.01019921607	0.121959605952	-353.22
O	6.15180895098	0.929176645077	8.94099369769	-353.23
O	-0.726781381196	2.15184592592	18.0039470013	-353.22
O	3.73117436066	5.23286849691	9.1849129096	-353.23
O	0.145351548206	5.1067482221	1.45475659067	-349.59
O	4.79614010761	2.0257256511	7.60819671297	-349.60
O	9.73763176344	1.05529691989	16.6711500166	-349.59
O	5.08684320403	4.1363076708	10.5177217144	-349.60
O	10.6402486843	1.54520385805	6.43858778018	-209.57
O	6.12132495954	4.62621460896	2.62436552347	-209.58
O	-0.757265372643	4.61684128394	11.6873188271	-209.57
O	3.76165835211	1.53581871295	15.5015410838	-209.58
O	10.8697592162	0.883728429833	4.36361966751	-182.22
O	5.89180260749	3.96475100082	4.69934545622	-182.20
O	-0.986787724686	5.27831671215	13.7622987599	-182.22
O	3.99116888407	2.19729414116	13.4265729712	-182.20
H	10.9566249988	5.05729299906	5.37781816233	24.47
H	5.80494864504	1.97627042807	3.68513514132	24.47
H	-1.07365350722	1.10475214293	12.748100265	24.47
H	4.0780346666	4.18577471392	14.440771466	24.47
H	10.2758828369	3.93362872495	6.58378566732	24.56
H	6.4856908069	0.852606153958	2.47916763633	24.56
H	-0.392899525281	2.22841641703	11.54212094	24.56
H	3.39729250474	5.30942716794	15.646750791	24.56
H	0.313149432108	4.23083286646	3.51239646314	25.14
H	4.62834222371	1.14982211555	5.55056866058	25.14
H	9.56983387953	1.93120045545	14.6135219642	25.14
H	5.25464108793	5.01222302644	12.5753497668	25.14
H	0.202785326586	2.51151920073	3.07528983123	23.63
H	4.73870632924	-0.569503370264	5.98766347242	23.63
H	9.68019798506	3.65052594126	15.0506167761	23.63
H	5.14427698241	6.73154851225	12.1382431349	23.63
76
Lattice="6.67904537 0.0 0.0 0.0 7.72205177402 0.0 -1.246009309 0.0 13.0838958904" Properties=species:S:1:pos:R:3:CS:R:1 ENERGY=-1131.79784679 Natoms=76 NAME=KESVOT
C	4.95384127188	3.96730619646	0.0320260225491	10.16
C	1.10210259746	0.106310365154	6.51085364949	10.16
C	0.479194789116	3.75474557756	13.0518631888	10.16
C	4.33093346354	7.61574140887	6.57303556189	10.16
N	3.55499536768	4.74009846195	12.0308976345	130.01
N	1.25492583457	0.879236211552	7.5959313603	130.02
N	1.87804069332	2.98195331207	1.05299157685	130.01
N	4.17811022643	6.84281556247	5.48795785108	130.02
N	3.32098165505	6.1163090814	12.1942537262	185.08
N	1.48898630052	2.25536000341	7.43226135351	185.09
N	2.11205440595	1.60574269263	0.889635485193	185.08
N	3.94404976048	5.46669177062	5.65162785787	185.09
N	4.80544624185	4.50233780487	1.25413102817	134.26
N	1.25065124553	0.64127518311	5.28880875528	134.25
N	0.627589819147	3.21971396915	11.8297581832	134.26
N	4.18238481547	7.08077659091	7.79508713515	134.25
N	4.78991746137	3.66574729801	2.3800043481	183.00
N	1.26605312416	7.52682327786	4.16294879344	183.01
N	0.643118599632	4.05630447602	10.7038915423	183.00
N	4.16698961589	0.195228496165	8.92094709698	183.01
N	4.00921720616	2.67000849807	12.9798163264	128.65
N	0.800837576999	6.53106444078	6.64694587795	128.64
N	1.42381885484	5.052049955	0.104079564001	128.65
N	4.632198484	1.19098733324	6.43694333343	128.64
N	4.05258424775	2.11801211442	11.6887434983	183.52
N	0.757290201187	5.97892779718	7.93793187847	183.52
N	1.38045181325	5.60403965961	1.39514571307	183.52
N	4.67574585981	1.74312397684	5.14596401195	183.52
N	4.03084395507	7.15061936835	2.54488994115	117.85
N	2.02547394082	3.28991741504	3.99689436745	117.87
N	1.40219210593	0.571432405676	10.5389992702	117.85
N	3.40756212018	4.43213435899	9.08700152297	117.87
N	5.01356529558	7.68116265827	2.13861029034	-31.02
N	1.04182421299	3.81907146352	4.4029001774	-31.02
N	0.419470765417	0.0408891157551	10.945278921	-31.02
N	4.39121184801	3.9029803105	8.68099571302	-31.02
N	6.00072152222	0.468708687885	1.73619112775	111.80
N	0.0559637211552	4.33041917705	4.80618093684	111.81
N	-0.567685461223	7.25334976518	11.3476980836	111.80
N	5.37707233984	3.39163259698	8.27771495358	111.81
H	3.70620895486	4.34065147455	11.093079516	20.87
H	1.10400612539	0.47989608888	8.53375615784	20.87
H	1.72682710614	3.38140029947	1.99081637439	20.87
H	4.32903661466	7.24215568514	4.55013305354	20.87
H	2.56319720451	6.39427091256	11.5664301405	26.54
H	2.24684422056	2.53340866216	8.06001814879	26.54
H	2.86983885649	1.32778754051	1.51745907093	26.54
H	3.18619184044	5.18864311187	5.02387774163	26.54
H	4.17034917571	6.62619408399	11.9201991366	26.06
H	0.639625458903	2.76531179645	7.70625583172	26.06
H	1.26268688529	1.09585769004	1.16369675386	26.06
H	4.79341728114	4.95673997757	5.37763337966	26.06
H	4.48922683881	5.47650996731	1.32360645811	21.44
H	1.5666969934	1.61556756837	5.2193266463	21.45
H	0.943809222189	2.24554180671	11.7602894323	21.44
H	3.86634574665	6.10648420566	7.86456256508	21.45
H	3.86398804363	3.7159603611	2.82163618606	26.32
H	2.19188903525	7.57712984759	3.72112994221	26.32
H	1.56904801737	4.00609141293	10.2622597044	26.32
H	3.24114702575	0.144928605484	9.36276594821	26.32
H	5.48529959102	4.00257155602	3.05572336818	25.43
H	0.570590845959	0.141649194207	3.48725648954	25.43
H	-0.0522568509749	3.71948021801	10.0281658432	25.43
H	4.86244521504	7.58040257982	9.59663940089	25.43
H	5.38371131094	2.08327439945	0.735449722827	20.77
H	0.672513078305	5.94440381166	5.80728301022	20.77
H	0.0493247500574	5.63877737458	12.3484461676	20.77
H	4.76052298269	1.77764796236	7.27661288021	20.77
H	3.21658817592	1.53823758107	11.5357666432	26.61
H	1.59332634729	5.39924677047	8.09102895644	26.61
H	2.21644788508	6.18381419295	1.54812924727	26.61
H	3.83970971371	2.32280500355	4.99286025494	26.61
H	4.87373948076	1.51027241811	11.6243975752	26.00
H	-0.063811599465	5.37106119901	8.00201063975	26.00
H	0.559296580238	6.21177935591	1.45949831521	26.00
H	5.49684766046	2.35099057501	5.08187857163	26.00
18
Lattice="3.814011932 0.0 0.0 0.0 4.67901458213 0.0 -0.186058944079 0.0 9.11012983072" Properties=species:S:1:pos:R:3:CS:R:1 ENERGY=-272.03086777 Natoms=18 NAME=AMFORM
C	1.84047434186	1.92400883119	6.2312030181	3.81
C	1.93350190689	2.75500575094	1.67613619573	3.81
H	2.00157057784	3.01430898016	6.58962478941	21.24
H	2.09459814288	1.66470560197	2.03455796704	21.24
O	0.89822650807	1.72139326132	5.43949804928	-54.65
O	0.991254073103	2.95762132081	0.884431226911	-54.65
O	2.65073066472	1.06343424892	6.63106784306	-50.43
O	2.74375822975	3.61558033321	2.07600483471	-50.43
H	0.382884843842	4.47527006472	9.22779591283	22.06
H	0.475912408875	0.203744517407	4.67273290448	22.06
H	0.413374055226	1.5083120427	0.354150077946	19.84
H	0.320346490193	3.17070253943	4.9092130863	19.84
H	3.21660798704	0.776944742644	8.16323271638	20.83
H	3.30963936609	3.90206983949	3.60816970803	20.83
H	3.01309231035	0.390680684231	0.687201041884	25.61
H	2.92006474532	4.28833771191	5.24226786425	25.61
N	-0.0565694249754	0.620402436907	0.0267743637626	205.90
N	-0.149596990009	4.05861214522	4.58183737211	205.90
48
Lattice="8.206047178 0.0 0.0 0.0 4.74602482773 0.0 0.0 0.0 10.6000629696" Properties=species:S:1:pos:R:3:CS:R:1 ENERGY=-1211.16114635 Natoms=48 NAME=GUMMUW04
O	3.91160933253	0.617357341295	8.55700340371	-246.11
O	4.29443784547	4.12866748643	3.25698012495	-246.11
O	8.01463292153	4.12866748643	8.55700340371	-246.11
O	0.191414256474	0.617357341295	3.25698012495	-246.11
O	4.74240596092	3.69338591992	0.328791692281	39.58
O	3.46364121708	1.05263890781	5.62882317709	39.58
O	0.639382371921	1.05263890781	0.328791692281	39.58
O	7.56666480608	3.69338591992	5.62882317709	39.58
H	4.18844033408	4.58645824035	0.539531189859	12.80
H	4.01760684392	0.159566587376	5.83956267467	12.80
H	0.0854167450758	0.159566587376	0.539531189859	12.80
H	8.12063043292	4.58645824035	5.83956267467	12.80
O	6.26974007983	1.43418727739	9.94911827722	63.63
O	1.93630709817	3.31183755033	4.64908679241	63.63
O	2.16671649083	3.31183755033	9.94911827722	63.63
O	6.03933068717	1.43418727739	4.64908679241	63.63
H	6.15334550666	1.56199646219	0.41571014399	13.76
H	2.05270167134	3.18402836554	5.7157416288	13.76
H	2.05032191766	3.18402836554	0.41571014399	13.76
H	6.15572526034	1.56199646219	5.7157416288	13.76
O	6.28448634661	1.46759409546	7.08460056461	-85.97
O	1.92156083139	3.27843073227	1.7845690798	-85.97
O	2.18146275761	3.27843073227	7.08460056461	-85.97
O	6.02458442039	1.46759409546	1.7845690798	-85.97
O	4.76987980687	3.77408418787	6.1462390698	-159.57
O	3.43616737113	0.971940639857	0.846207584995	-159.57
O	0.666856217873	0.971940639857	6.1462390698	-159.57
O	7.53919096013	3.77408418787	0.846207584995	-159.57
C	4.55600559927	4.30389941787	8.53972146835	-11.88
C	3.65004157873	0.442133615903	3.23968998354	-11.88
C	0.452982010273	0.442133615903	8.53972146835	-11.88
C	7.75306516773	4.30389941787	3.23968998354	-11.88
C	4.96536426275	3.48569907189	9.68552362977	-17.95
C	3.24068291525	1.26032575583	4.38549214496	-17.95
C	0.862340673747	1.26032575583	9.68552362977	-17.95
C	7.34370650425	3.48569907189	4.38549214496	-17.95
C	5.66291109707	2.31489308473	9.23827764647	-8.98
C	2.54313608093	2.431131743	3.93824616167	-8.98
C	1.55988750807	2.431131743	9.23827764647	-8.98
C	6.64615966993	2.31489308473	3.93824616167	-8.98
C	5.69994498798	2.31373603207	7.79378357382	-16.86
C	2.50610219002	2.43228879565	2.49375208902	-16.86
C	1.59692139898	2.43228879565	7.79378357382	-16.86
C	6.60912577902	2.31373603207	2.49375208902	-16.86
C	4.98398378379	3.52529324953	7.34147445942	-33.43
C	3.22206339421	1.22073978425	2.04144297461	-33.43
C	0.880960194794	1.22073978425	7.34147445942	-33.43
C	7.32508698321	3.52529324953	2.04144297461	-33.43
48
Lattice="9.690026652 0.0 0.0 0.0 7.48801654547 0.0 -1.97226926464 0.0 4.42979568396" Properties=species:S:1:pos:R:3:CS:R:1 ENERGY=-411.48654528 Natoms=48 NAME=ETDIAM17
N	1.14792900733	2.65541614361	1.07777321437	189.83
N	7.55596301235	6.39945833143	1.13713431764	189.82
N	6.56981869	4.83261009189	3.35202246959	189.83
N	0.161794375008	1.08856790406	3.29266136632	189.82
H	1.57987163537	2.09127248195	0.305623440604	22.18
H	7.12401069428	5.83532435981	1.90927440138	22.18
H	6.13788575199	5.39674406351	4.12417224336	22.18
H	0.593746693075	1.65270187569	2.52052128258	22.18
H	1.8244963582	3.38424180821	1.31495599673	29.77
H	6.87937628143	7.12831306612	0.899951535278	29.77
H	5.89326102916	4.10377473726	3.11483968723	29.77
H	0.838381105931	0.359703479349	3.52984414868	29.77
C	9.60211873021	3.26454090898	0.580044995389	117.62
C	-0.898217020507	7.00850557659	1.63486253662	117.62
C	-1.88436134285	4.22347563649	3.84975068857	117.62
C	8.61596471784	0.479520658901	2.79493314734	117.62
H	9.07368281677	3.81624257641	1.42617812264	26.48
H	-0.36977141704	7.56024600413	0.78871971934	26.48
H	-1.35592542941	3.67177396906	3.00361756132	26.48
H	8.0875288044	-0.072229458664	3.6410662746	26.48
H	6.93571409638	2.46301097441	4.71400416566	27.87
H	-0.204130101451	6.20702409215	1.93068936028	27.87
H	0.782043290976	5.02501526109	-0.284208481703	27.87
H	7.92188748881	1.28099245331	2.49909663366	27.87
N	5.96505443662	2.63828417649	1.03556345827	192.36
N	2.73884727308	6.38227791418	1.1792956236	192.37
N	1.75270295073	4.84973236898	3.39423222569	192.36
N	4.97890042425	1.10573863129	3.25050006036	192.37
H	6.6451489572	3.35539459887	1.29335692732	30.12
H	2.05876244254	7.09938833656	0.921531224632	30.12
H	1.07260843016	4.1326219466	3.13643875664	30.12
H	5.65899494482	0.388628208905	3.5082547693	30.12
H	5.73211588594	2.07759985435	1.89282073612	21.52
H	2.9717955138	5.8216129721	0.322077105859	21.52
H	1.98563181139	5.41042638114	2.53697494784	21.52
H	4.74596187356	1.6664132634	4.1077185781	21.52
C	4.72972138889	3.27873679802	0.581827960293	121.98
C	3.9741415607	7.02281774596	1.63304081161	121.98
C	2.98803599846	4.20928943747	3.84796772367	121.98
C	3.74361582665	0.465198799509	2.79675487235	121.98
H	4.20841733507	3.86173725154	1.41866835199	25.83
H	4.49549406466	7.60577943937	0.796161659808	25.83
H	3.50934005229	3.62628898395	3.01112733198	25.83
H	3.2222633227	-0.117753203875	3.63363402415	25.83
H	4.01347337889	2.49371866887	0.294634950381	27.62
H	4.69032174053	6.23782868688	1.92024351155	27.62
H	3.70427431845	4.9942978766	4.13516073358	27.62
H	3.02743564683	1.25019754861	2.50955217241	27.62
200
Lattice="9.98906627 0.0 0.0 0.0 9.9840617478 0.0 -4.44526434801 0.0 20.5723521252" Properties=species:S:1:pos:R:3:CS:R:1 ENERGY=-3436.38928496 Natoms=200 NAME=LAKRAR
O	3.93936808677	1.46106076705	12.6877024244	47.40
O	1.60442384615	6.45309663548	7.88464970077	47.39
O	5.50329625826	0.0811911306426	11.7716251349	-112.54
O	0.0404956746586	5.07321701001	8.80072699026	-112.52
O	-2.94799321573	1.2607600102	15.7112829046	82.49
O	8.49179513772	6.25279587863	4.86106922057	82.50
O	6.73473835896	2.35908781379	13.7379828193	-124.95
O	-1.19093643697	7.35111369315	6.83436930594	-124.93
O	1.3690614667	0.485638434849	12.1325700555	44.15
O	4.17474045529	5.47767430328	8.43978206966	44.15
O	-0.270913466309	1.38841028807	13.4305593157	-120.87
O	5.81470539923	6.3804461565	7.14179280947	-120.87
O	-1.13620634288	8.94790589268	11.4377206167	65.54
O	6.6799982758	3.95587002425	9.13463150846	65.54
O	-1.58293736461	7.28798279433	12.9331237936	-102.53
O	7.12672929753	2.29594692589	7.63922833158	-102.53
C	3.29265595832	1.69693258888	11.3939385393	91.99
C	2.25114596367	6.68896845731	9.17841358592	92.00
H	3.49266703224	0.824667344052	10.7538491618	26.28
H	2.05113488975	5.81669322342	9.81850296344	26.28
C	3.86947459008	2.96031972351	10.7831470931	155.95
C	1.67431734285	7.95235559194	9.78920503207	155.95
H	4.95877227775	2.87230606061	10.7083090086	30.06
H	0.585029644235	7.86434192904	9.86404311656	30.06
H	3.6321044083	3.83317432325	11.4082528712	30.62
H	1.91168752462	8.82521019168	9.16409925396	30.62
H	3.46407832457	3.12425029007	9.77705832749	29.64
H	2.07972359741	8.1162861585	10.7952937977	29.64
C	4.98486371885	0.617823748799	12.7283878914	-1.11
C	0.558938203138	5.60985961723	7.84396423385	-1.11
C	5.4436715217	0.412668305746	14.1782209479	112.16
C	0.10013040029	5.40470417418	6.39413117729	112.16
C	6.48670984348	1.45267994045	14.5114462096	-0.27
C	-0.942917910557	6.44471580888	6.06090591559	-0.26
C	-1.9187997398	2.2203396833	16.1217136595	103.72
C	7.46260166179	7.21236556266	4.45063846566	103.72
H	-2.21959050333	3.22031514039	15.783383985	27.00
H	7.76339242532	8.21234101975	4.78896814023	27.00
H	-0.995200683414	1.94032617762	15.5999647501	27.12
H	6.5390026054	6.93236204605	4.97238737508	27.12
C	-1.80092875782	2.13227607506	17.6218616429	157.30
C	7.34473067981	7.12430195443	2.9504904823	157.30
H	-1.01675708842	2.8203928832	17.9651159271	31.09
H	6.56055901041	7.81242875163	2.60723619807	31.09
H	-1.52798751106	1.11851570652	17.9434196752	30.56
H	7.07178943305	6.11054158588	2.62893245	30.56
H	-2.74376675584	2.41648498857	18.107989542	30.28
H	8.28756867783	7.40852085701	2.46436258321	30.28
C	1.79793203794	1.80674239439	11.6771485462	91.99
C	3.74585989498	6.79876827375	8.89520357904	91.99
H	1.62715896099	2.51830354106	12.4986693343	26.29
H	3.91663297194	7.5103394095	8.07368279086	26.29
C	0.968559843672	2.16452078098	10.4582027674	155.90
C	4.57524207832	7.15655664941	10.1141493578	155.90
H	-0.0884132255558	2.02738089016	10.7116953021	30.39
H	5.63221514754	7.01941675859	9.8606568231	30.39
H	1.21510997735	1.50789949879	9.61271820921	31.31
H	4.32868195557	6.49993536722	10.959633916	31.31
H	1.11640801353	3.20798863261	10.1536561149	30.21
H	4.42738391939	8.20002450104	10.4186960103	30.21
C	0.350546302613	0.435553256571	13.0094902053	0.43
C	5.19324563031	5.42757913594	7.56286191994	0.43
C	0.074438521844	8.97813280721	13.4253550122	112.42
C	5.46935341108	3.98609693878	7.14699711299	112.42
C	-0.991874324346	8.2959295263	12.6019862468	0.78
C	6.53566625727	3.30389365787	7.97036587843	0.78
C	-2.07735618871	8.35510475488	10.4813374449	100.97
C	7.62114812163	3.36306888645	10.0910146804	100.97
H	6.9553868438	8.23719381663	11.000928716	26.46
H	-1.41158492181	3.24516793727	9.57142340925	26.46
H	-1.68853178415	7.36377982918	10.2044505169	27.20
H	7.23232371707	2.37174396075	10.3679016083	27.20
C	7.80970173654	9.27752510146	9.29293823071	160.15
C	-2.26589981455	4.28548923302	11.2794138945	160.15
H	7.11697996885	8.83848566076	8.56181849228	30.03
H	-1.57317804686	3.84644979232	12.0105336329	30.03
H	-1.21128416497	9.39288882781	8.78840048248	30.54
H	6.75507609789	4.40085295938	11.7839516427	30.54
H	7.43159560009	0.279044566252	9.58840482191	30.21
H	-1.88780366717	5.27107044562	10.9839473033	30.21
C	2.83595584845	0.494119152112	16.9256836583	22.42
C	2.70784607354	5.48615502054	3.64666846692	22.42
C	4.23570372673	0.336241959714	16.606083483	20.42
C	1.30809819526	5.32826783908	3.96626864223	20.42
C	2.34900884592	0.197553763622	18.2012574538	26.46
C	3.194783087	5.18957964299	2.37109467144	26.47
C	2.04503157026	0.186375998466	15.7596299854	32.37
C	3.49876036266	5.1784118669	4.81272213982	32.37
C	4.34250682329	0.0500052657476	15.154831979	92.00
C	1.20128510963	5.04204113418	5.4175201462	92.00
C	5.09396430065	9.77505052517	17.5440767839	24.06
C	0.449837621337	4.78301465673	3.02827534135	24.06
C	2.95928086062	9.77441122492	14.7052640625	33.77
C	2.5845110723	4.78238534556	5.86708806275	33.77
C	3.24762524757	9.64109714648	19.191004107	20.13
C	2.29616668535	4.64906127805	1.38134801821	20.13
C	0.790125152891	9.59600650134	15.892065026	16.63
C	4.75366678003	4.60398062198	4.68028709921	16.64
C	1.06892998155	9.53684126182	18.3406448845	28.04
C	4.47486195137	4.54481538246	2.23170724071	28.04
C	4.59080504357	9.43040776072	18.8601662321	20.15
C	0.952986889357	4.43838188135	1.71218589308	20.15
C	0.319360437718	9.23011699294	17.1986648613	24.84
C	5.2244314952	4.23808112451	3.3736872639	24.84
C	5.45075376968	8.96307928434	14.7071719741	89.53
C	0.093048152305	3.97105340498	5.86518015109	89.53
C	2.65109818806	8.76353769653	13.8398812843	35.27
C	2.89269374486	3.7715018281	6.73247084092	35.27
C	6.08982426244	8.76486624235	17.1568106736	24.48
C	-0.546032329517	3.77283037391	3.41554145157	24.48
C	0.24972665675	8.64030258596	14.8934480819	90.25
C	5.29407526524	3.64826671753	5.67890404329	90.26
C	2.51596609956	8.64838374057	19.9523807272	23.47
C	3.02783582243	3.65634787214	0.619971398048	23.47
C	1.1660536729	8.5846435087	19.4257871206	25.11
C	4.37773826003	3.59260764027	1.1465650046	25.11
C	6.22203954359	8.34430657425	15.8342283323	20.91
C	-0.6782376216	3.35227070581	4.73812379292	20.91
C	5.25325994046	8.21839439391	19.287019012	18.00
C	0.290531992463	3.22635852548	1.28533311323	18.00
C	1.30356315917	8.16402390621	13.7770300793	90.65
C	4.24022877375	3.17198803777	6.79532204589	90.65
C	-0.370973943135	7.96467211066	17.0894743779	21.91
C	5.91477586512	2.97263624222	3.48287774729	21.91
C	-3.81981894165	7.80931216296	18.2384567365	22.73
C	9.36361087457	2.81727629453	2.33389538865	22.73
C	4.9314521815	7.80664508226	13.9323500707	15.87
C	0.612349740484	2.81460921383	6.64000205446	15.87
C	3.62479241179	7.75318359959	13.4747409559	31.68
C	1.9190095102	2.76114773115	7.09761116935	31.68
C	3.15912212042	7.47739546894	20.3581665662	19.06
C	2.3846698125	2.48535960051	0.214185558961	19.06
C	-0.349207767733	7.53754962602	15.708166316	21.69
C	5.89300968972	2.54551375758	4.86418580924	21.69
C	0.504427868502	7.35990407147	19.3263859221	25.60
C	5.03936406442	2.36786820304	1.24596620306	25.60
C	4.55390543276	7.26259058787	20.0303853457	22.01
C	0.989896489224	2.2705647085	0.541966779545	22.01
C	-0.278095604957	7.0451785605	18.1445994699	25.50
C	5.82189752695	2.05314269207	2.42775265533	25.50
C	6.34142886365	6.92891581819	15.5715558457	18.34
C	-0.797636930726	1.93688993882	5.00079627955	18.34
C	1.52320274831	6.70468125856	13.6396204837	22.94
C	4.02059917367	1.71265537919	6.9327316415	22.95
C	5.55784654916	6.60400145962	14.4017163166	20.40
C	-0.0140446271756	1.61197558025	6.17063580856	20.40
C	2.92499838518	6.49357233201	13.374680479	25.53
C	2.61879354774	1.50154645264	7.19767164618	25.53
C	-3.63159496592	6.44360702252	17.9786011666	18.37
C	9.17538689884	1.45157115409	2.5937509586	18.37
C	2.47210410957	6.20618689542	20.2657577142	22.99
C	3.07169781242	1.21415102699	0.306594411025	22.98
C	-0.119269451264	6.19222218077	15.4317089179	23.59
C	5.66307137325	1.20019630141	5.14064320733	23.59
C	1.17066862151	6.14743120762	19.7584030493	22.25
C	4.37313330048	1.15539533919	0.813949075945	22.25
C	-3.54843598922	5.99403910598	16.6121768134	27.34
C	9.09223791121	1.00200323754	3.96017531181	27.34
C	4.73518700743	5.85159502097	19.743589264	17.04
C	0.80860492549	0.859559152533	0.828762861223	17.04
C	0.810083307298	5.77035394499	14.3755749302	23.01
C	4.73370862562	0.77831807656	6.19677719499	23.01
C	-0.0972335710722	5.64817767544	17.847075131	19.76
C	5.64102550399	0.656151796077	2.72527699418	19.76
C	5.62176658423	5.45338089411	18.739108738	22.39
C	-0.0779646622373	0.46134502568	1.8332433872	22.39
C	4.90527083881	5.36950270464	14.2996879938	27.50
C	0.638531083177	0.377476825277	6.27266413145	27.51
C	3.56440850619	5.31178587974	13.7719256664	25.54
C	1.97938342673	0.319750011303	6.80042645875	25.55
C	3.44895487824	5.20248551661	19.8842552952	21.57
C	2.09484704375	0.210449648176	0.688096830009	21.57
C	-0.0106982899752	5.2354494353	16.5101884468	24.60
C	5.5544902229	0.243413566867	4.06216367842	24.60
C	0.795569194008	5.08710181212	18.8422758144	20.93
C	4.74822273891	0.0950759327579	1.73007631077	20.93
C	5.75280315556	4.71936432646	16.5160320505	26.83
C	-0.209001233567	9.71140019489	4.05632007466	26.83
C	1.47291778871	4.55906978003	14.8190894726	20.60
C	4.07087414421	9.55110564846	5.7532626526	20.60
C	4.99642106853	4.41475773962	15.3829323073	24.09
C	0.547380853463	9.40679360806	5.18941981793	24.09
C	5.24420984642	4.38743764337	17.8308628765	22.57
C	0.299582086504	9.37946352274	2.74148924874	22.58
C	2.81846499341	4.32542551997	14.5153619236	19.79
C	2.72533692858	9.31745139934	6.05699020161	19.80
C	0.967031516532	4.22878130381	16.1361178931	19.64
C	4.57676041639	9.22081717224	4.4362342321	19.64
C	3.08330510743	4.17524989767	19.0083040849	21.29
C	2.46049681456	9.16727577703	1.56404804029	21.29
C	1.73722848221	4.12116909288	18.4773852127	19.71
C	3.80657343977	9.11319497225	2.09496691254	19.71
C	3.70916006551	3.76656722936	15.5149877634	25.16
C	1.83464185648	8.7586030978	5.05736436184	25.16
C	3.99913267026	3.76258159192	17.9624788136	24.63
C	1.54465926266	8.75461746035	2.6098633225	24.63
C	1.81949843201	3.68307861348	17.0981748546	21.10
C	3.72430348997	8.67511448191	3.47417727057	21.10
C	3.21875684605	3.45719585791	16.7836890813	18.61
C	2.32504507594	8.44922173728	3.78866304395	18.61
52
Lattice="13.141867792 0.0 0.0 0.0 5.96253112657 0.0 0.0 0.0 6.76803562914" Properties=species:S:1:pos:R:3:CS:R:1 ENERGY=-1040.00702938 Natoms=52 NAME=ZUTKEG
N	0.304221097517	1.49062949618	1.89242896205	63.48
N	6.26876292986	4.47190163039	5.27732728176	63.58
N	12.8376466945	4.47190163039	4.8756066671	63.48
N	6.87310486214	1.49062949618	1.49070834738	63.58
N	11.6585188906	1.49062949618	0.449504445958	-31.47
N	8.05579411221	4.47190163039	3.83343026746	-31.44
N	1.48334890142	4.47190163039	6.31851804132	-31.47
N	5.08607367979	1.49062949618	2.93460536169	-31.44
N	10.9864831973	1.49062949618	6.0341674479	-127.46
N	8.72725156331	4.47190163039	2.64966338422	-127.46
N	2.1553845947	4.47190163039	0.733868181241	-127.46
N	4.41461622869	1.49062949618	4.11837224492	-127.46
N	9.72941097553	1.49062949618	6.35347540965	-178.52
N	9.98441577816	4.47190163039	2.96839310378	-178.50
N	3.41245681647	4.47190163039	0.414560219499	-178.52
N	3.15745201384	1.49062949618	3.79964252536	-178.50
N	9.54810576747	1.49062949618	0.929130052894	-85.66
N	10.166141526	4.47190163039	4.3119913831	-85.58
N	3.59376202453	4.47190163039	5.83890557625	-85.66
N	2.97572626601	1.49062949618	2.45604424604	-85.58
O	0.668053707339	1.49062949618	6.37391101406	4.91
O	5.90429951038	4.47190163039	2.9908262721	4.93
O	12.4738140847	4.47190163039	0.394124615082	4.91
O	7.23756828162	1.49062949618	3.77720935704	4.93
C	-0.0802968122091	1.49062949618	0.572131214325	21.44
C	6.65283401608	4.47190163039	3.95664841987	21.47
C	13.2221646042	4.47190163039	6.19590441482	21.44
C	6.48903377592	1.49062949618	2.81138720927	21.47
C	10.7614287114	1.49062949618	1.48835595305	14.65
C	8.95317341252	4.47190163039	4.87190066038	14.69
C	2.38043908064	4.47190163039	5.2796796761	14.65
C	4.18869437948	1.49062949618	1.89613496877	14.69
C	11.2374534465	1.49062949618	2.82188756164	69.03
C	8.47789776383	4.47190163039	6.20556368765	69.01
C	1.90441434547	4.47190163039	3.94614806751	69.03
C	4.66397002817	1.49062949618	0.562471941498	69.01
C	12.5956654828	1.49062949618	2.96851138059	26.12
C	7.11964630192	4.47190163039	6.35310743735	26.12
C	0.546202309171	4.47190163039	3.79952424855	26.12
C	6.02222149008	1.49062949618	0.414928191797	26.12
H	10.5785333373	1.49062949618	3.69088042752	24.93
H	9.13760638512	4.47190163039	0.305916398462	24.94
H	2.5633344547	4.47190163039	3.07715520163	24.93
H	4.00426140688	1.49062949618	6.46211923068	24.94
H	13.0769338232	1.49062949618	3.95763405996	22.97
H	6.63924532478	4.47190163039	0.574509892395	22.97
H	0.0649339687603	4.47190163039	2.81040156919	22.97
H	6.50262246722	1.49062949618	6.19352573675	22.97
H	1.35560994648	1.49062949618	2.05265461417	14.60
H	5.21761063452	4.47190163039	5.43739523147	14.66
H	11.7862578455	4.47190163039	4.71538101498	14.60
H	7.92425715748	1.49062949618	1.33064039768	14.66
20
Lattice="5.833045304 0.0 0.0 -2.55535798591 4.7537569314 0.0 -0.54079912927 -1.32487707903 6.4287100574" Properties=species:S:1:pos:R:3:CS:R:1 ENERGY=-416.66358167 Natoms=20 NAME=CAFMIF
O	4.01440093998	0.722685147939	4.38679421828	64.29
O	-1.27750691812	2.70620053747	2.04191583912	64.29
O	3.03940158437	2.57459536932	5.2722213302	-47.93
O	-0.302507562511	0.854284483043	1.1564887272	-47.93
O	0.569929357518	1.51032708838	4.6838828817	197.31
O	2.16696466435	1.91855859703	1.74482717569	197.31
O	1.62391397959	-0.347194522585	5.65327668078	198.28
O	1.11298004228	3.776080208	0.775433376623	198.28
C	3.01738183835	1.43233927267	4.81860289605	-8.48
C	-0.280487816488	1.99654641274	1.61010716135	-8.48
C	1.66941173296	0.627653173846	4.65106616882	75.15
C	1.0674822889	2.80122667852	1.77764388858	75.15
H	-0.840133515135	1.11298587532	4.51758276009	13.64
H	3.57702170395	2.31589981009	1.91112729731	13.64
H	1.68236109353	0.186849940223	3.64486585388	24.20
H	1.05453292833	3.24202991214	2.78384420352	24.20
H	0.594713967015	1.97385003347	5.58907818416	20.57
H	2.1421742218	1.4550298189	0.839631873239	20.57
H	0.927191716297	-1.07489608949	5.47461050311	19.38
H	1.80970230557	4.5037817749	0.954099554285	19.38
120
Lattice="7.761059716 0.0 0.0 0.0 11.5000899333 0.0 -4.560903158 0.0 13.5290094474" Properties=species:S:1:pos:R:3:CS:R:1 ENERGY=-2556.48161297 Natoms=120 NAME=DAFGAS
C	-0.704533478899	5.51240131813	4.69477367704	119.46
C	-2.98501998267	5.98762652666	11.4594685467	119.45
C	-1.31591871909	6.63000167829	6.6165129565	112.40
C	-3.59638193968	4.87017362663	13.3812931978	112.40
C	0.160770352017	7.07455517882	6.4312719832	114.96
C	-2.11972391281	4.42551923232	13.195982375	114.96
C	0.622235201671	6.05281166721	5.33680734205	123.60
C	-1.65825906316	5.44714632803	12.1014168401	123.61
C	0.787553534681	4.70020641885	6.12661158405	136.09
C	-1.49280103107	6.79979814276	12.8910969051	136.08
C	-0.698371197485	4.39851850557	5.7606465742	132.32
C	-2.9787335243	7.10156366663	12.5252638333	132.32
C	-1.09161633223	5.15262963393	7.08483858294	121.85
C	1.18895554319	6.34756895416	0.320524005211	121.85
C	0.402612733827	5.09155785502	7.57491845977	122.37
C	2.68323117561	6.40857088353	0.810471944022	122.37
C	5.99949318696	6.50918526169	5.1501305727	32.46
C	3.71898340001	4.99091243263	11.9148875308	32.46
C	0.860041832429	6.53648090871	7.68764785215	32.07
C	3.14058266362	4.96363230773	0.923271185935	32.08
N	6.07126746721	7.84669524891	4.39342725039	-148.87
N	3.79075768027	3.65335587905	11.1582618191	-148.87
N	4.58735284952	5.98217050167	4.92440015086	-151.99
N	2.30688186786	5.51794271476	11.6890717373	-151.99
N	2.38872224257	6.67916023053	7.61183005978	-150.77
N	4.66923202952	4.82086761425	0.847406827211	-150.77
N	0.45964876168	7.25152286247	8.98345766551	-151.38
N	2.74016630969	4.24863692033	2.21909652142	-151.38
O	-1.04554668176	7.8659038717	3.34740714399	-376.68
O	-3.32597109705	3.63408516778	10.1122960401	-376.67
O	5.49042975807	8.79860474519	4.90285544909	-370.25
O	3.20985012158	2.70149294912	11.6676822568	-370.23
O	4.23479895086	5.05209286637	5.64863896038	-356.94
O	1.95430468603	6.44803587219	12.4132950247	-356.93
O	3.92910633076	6.46664689339	4.00632111388	-354.84
O	1.64868967653	5.03350512835	10.7709228508	-354.85
O	2.84121530719	7.55214751056	6.87196047599	-382.98
O	5.12166300566	3.94789585633	0.107490677067	-383.01
O	3.04481118672	5.89755942865	8.2917376962	-379.57
O	5.32538306215	5.60240632765	1.52733774681	-379.55
O	1.23665501621	8.08387323383	9.44340910852	-362.21
O	3.51714151998	3.41621669943	2.67900915913	-362.23
O	-0.62907269528	6.9412201729	9.45408832669	-353.66
O	1.65147589697	4.55898617625	2.68975822683	-353.64
C	1.12553992425	10.2398801008	12.8778487762	119.32
C	3.40597986167	1.26034177046	6.11339449935	119.32
C	4.97131575684	0.324831393353	0.862540893657	115.60
C	2.6907671646	11.1752197346	7.62687099351	115.60
C	6.39092223374	0.833731839991	0.490731805843	114.02
C	4.11042020785	10.6663968986	7.25512399417	114.02
C	2.39283560422	11.0754047456	13.2795689881	122.54
C	4.67327554163	0.424801603555	6.51513799449	122.54
C	7.2626910274	10.0596217278	0.917644417641	134.31
C	4.98209586879	1.44047596647	7.68234704836	134.32
C	5.82130701694	9.51023183267	0.713078405646	133.46
C	3.54071961939	1.98984257847	7.47772670895	133.46
C	5.35313661169	10.5935671142	1.75886568026	121.35
C	3.07247936461	0.906398642112	8.52336652342	121.35
C	6.841808759	10.8428445912	2.18867316733	124.96
C	4.56112046768	0.657128926154	8.95329042639	124.96
C	-0.0446028101879	11.1978587458	13.0693374025	32.02
C	2.23584488828	0.302324320177	6.30468133817	32.02
C	7.11529298127	0.787538012562	1.83674015345	32.69
C	4.83468230054	10.7124820712	8.6011866692	32.68
N	-0.210673965991	0.76325365671	11.9728859301	-149.80
N	2.06981253778	10.7369604535	5.20817553832	-149.80
N	-1.36171673247	10.4297389046	13.137114737	-152.14
N	0.918715443881	1.07041311709	6.37251300009	-152.13
N	0.852273011653	1.11041361887	1.73692516444	-146.39
N	-1.42831438589	10.3896840755	8.50141048549	-146.39
N	6.54200678323	1.83431094176	2.79863037253	-150.83
N	4.2614349078	9.66562377031	9.56302256086	-150.83
O	0.756416163101	0.976193852138	11.255065517	-385.17
O	3.03695699429	10.5239659307	4.4904482579	-385.17
O	-1.28540999334	1.36015675947	11.9459783361	-351.88
O	0.995037705129	10.1401194392	5.18117481157	-351.86
O	2.75520724342	10.1687034222	0.72581430464	-375.99
O	0.474728500708	1.33133994474	7.49024529827	-375.95
O	-1.84339138162	10.0618879573	12.0707296099	-362.28
O	0.437017511548	1.43833391399	5.30617443935	-362.31
O	1.24339161604	1.70281530699	0.732162851488	-373.37
O	-1.03718802045	9.79710388296	7.49674906631	-373.39
O	1.55083047457	0.741739999178	2.67240449731	-379.30
O	-0.729756922976	10.7585594827	9.4368044467	-379.29
O	-0.841531705006	2.99202045853	2.63526006551	-355.12
O	-3.12213462467	8.50792201459	9.399543599	-355.14
O	5.71130175653	1.44908298169	3.61278105886	-367.92
O	3.43082301382	10.0508206861	10.377281902	-367.92
H	-0.691828624144	5.24343403261	3.63933940521	26.30
H	-2.97235393321	6.25654724581	10.4040265138	26.30
H	-1.93830138089	7.25895795767	7.25813528534	26.40
H	0.342123034401	4.2413027189	0.493968167744	26.40
H	0.329123259376	8.12953154814	6.2077301802	26.64
H	-1.95144861605	3.37051181876	12.9725181826	26.64
H	1.42787200549	6.39503559539	4.68410998099	27.48
H	-0.852707630997	5.10481374502	11.4486729126	27.48
H	1.64988487973	4.07122685628	5.89071417398	28.81
H	-0.63046192497	7.42870009472	12.655067557	28.81
H	-1.10581131046	3.40692671095	5.55889006582	27.64
H	-3.38611930985	8.09317874443	12.3234529975	27.64
H	-1.87483143453	4.74369939749	7.72417916023	26.53
H	0.40580252937	6.75659232332	0.959880104615	26.53
H	0.651603051636	4.42217421558	8.40119192138	27.24
H	2.93231462614	7.07802437251	1.63666003397	27.24
H	1.15639789768	9.66778134491	11.9463896722	26.79
H	3.43692320675	1.83254142014	5.18200524496	26.79
H	4.28306498123	1.05082420237	1.30848362388	27.30
H	2.0024931058	10.4491648371	8.07267402466	27.30
H	6.45696109086	1.77989039103	-0.0487006497179	26.29
H	4.17652891451	9.72028491389	6.71560616696	26.29
H	3.14490557388	11.2860243842	12.5175415788	26.82
H	5.42543088295	0.21425957558	5.75318043475	26.82
H	0.4208434631	9.47117818018	0.880406853123	27.34
H	-1.85975945657	2.02894279732	7.64521037762	27.34
H	5.52399634134	8.46743256605	0.852412710728	28.11
H	3.2433701385	3.03263408403	7.61712310251	28.11
H	4.62381430806	10.3345883125	2.52527032721	26.19
H	2.34307168932	1.16529207212	9.28972460402	26.19
H	-0.598641580134	10.4871785076	3.16800248759	26.74
H	-2.87943076523	1.01269411598	9.93268183513	26.74
50
Lattice="8.101851636 0.0 0.0 3.0822522327 7.5115669295 0.0 3.7193899472 1.1514027471 7.56656229841" Properties=species:S:1:pos:R:3:CS:R:1 ENERGY=-1118.88341169 Natoms=50 NAME=CUPZEU
O	7.34036670258	5.86413641784	3.11776264842	-173.40
O	7.56312711332	2.79882515691	4.44880775184	-173.40
O	7.73668497906	7.57634933519	4.42228228959	-193.90
O	7.16680883684	1.08661223957	3.14428811067	-193.90
O	9.49684465439	2.55883210775	1.83021638642	-171.49
O	5.40664916151	6.104129467	5.73635401384	-171.49
O	2.65779622549	4.16711447231	0.992898121695	-129.10
O	12.2456975904	4.49585520429	6.57367227857	-129.10
N	2.61755432841	0.830374977877	0.448388876943	-27.35
N	12.2859394875	7.83259469873	7.11818152332	-27.35
N	5.66371281207	1.32798260351	7.03482157184	-135.64
N	9.23978100383	7.33497897125	0.531740726574	-135.64
N	8.60216528008	7.62291067654	7.45497549583	-142.51
N	6.30132853582	1.04005089822	0.111586802583	-142.51
N	5.42333087403	6.29877645256	1.11985413683	-71.72
N	9.48016294187	2.36419322405	6.44671626343	-71.72
N	3.46497560213	0.432120358858	2.61044090267	-3.25
N	11.4385182138	8.2308412159	4.95612139574	-3.25
N	7.21016184494	7.08706231118	3.38821865973	-122.14
N	7.69333197096	1.57589926357	4.17834363868	-122.14
N	3.03629853022	2.1296932303	0.303228001181	-34.59
N	11.8671952857	6.53326834446	7.26334239908	-34.59
N	2.31205780877	2.95198256024	1.08340390632	-136.40
N	12.5914360071	5.71098711636	6.48315839209	-136.40
C	5.94512252679	7.47460628234	1.48322218271	13.55
C	8.95837128911	1.18835529241	6.0833401157	13.55
O	3.19689343335	2.79206821265	3.95253693173	200.77
O	11.7066003826	5.8708933621	3.61403346853	200.77
N	4.54534131409	2.90161334862	4.37297442053	138.90
N	10.3581525018	5.76134822613	3.19359597973	138.90
H	5.11090727124	3.29574412516	3.58459944154	20.61
H	9.79258654466	5.3672174496	3.98196285687	20.61
H	4.53543274954	3.54643161848	5.20933666677	19.19
H	10.3680610664	5.11652995628	2.35723373349	19.19
H	4.87980195332	1.9509177721	4.63622788574	21.94
H	10.0236918626	6.71204380266	2.93033441267	21.94
H	3.1949246834	1.94476846671	3.39932629832	20.86
H	11.7085691325	6.7182012099	4.16724410194	20.86
O	5.54323017639	3.81132165772	1.8952013384	194.65
O	9.36026363951	4.85164801889	5.67136906186	194.65
N	6.87845583526	3.51673023038	1.53893051455	136.47
N	8.02503798064	5.14623134437	6.02763988571	136.47
H	7.4483805886	3.44038648241	2.39844785277	22.43
H	7.4551132273	5.22258319419	5.16811444564	22.43
H	7.27133892665	4.26421516417	0.907042799908	19.34
H	7.63215488925	4.39875451244	6.65952760035	19.34
H	6.86589796522	2.5868159033	1.04718052766	20.02
H	8.03759585067	6.07614567145	6.51938177075	20.02
H	5.44705309562	4.83047788056	1.71283675992	16.04
H	9.45644072028	3.83248369419	5.85372553849	16.04
40
Lattice="5.013027976 0.0 0.0 0.0 6.91504097249 0.0 0.0 0.0 9.27105383459" Properties=species:S:1:pos:R:3:CS:R:1 ENERGY=-509.43320762 Natoms=40 NAME=NOZKES
O	3.58085601354	3.5007327874	7.97970785403	271.49
O	3.93868595046	3.41430818509	3.34418093673	271.49
O	1.43217196246	0.0432123011531	5.92687289786	271.49
O	1.07434202554	6.8718236583	1.29134598056	271.49
H	3.23532804726	4.42928092031	8.11471371045	22.98
H	4.28421391674	2.48576005218	3.47919180618	22.98
H	1.77769992874	0.971760434064	5.79186202841	22.98
H	0.728814059263	5.94328053842	1.15633511111	22.98
O	4.86848232734	4.44860614315	1.10299148042	280.78
O	2.65105963666	2.46643482933	5.73851839771	280.78
O	0.14454564866	0.991085656911	3.53253042385	280.78
O	2.36196833934	5.92395030255	8.16805734114	280.78
H	4.50198486504	4.07920613766	1.96099127062	21.75
H	3.01755709896	2.8358298218	6.59651317489	21.75
H	0.511043110957	0.621685651416	2.67453564667	21.75
H	1.99547087704	6.29335030804	7.31006256397	21.75
C	0.00884799437764	3.4800189558	8.16286384416	103.48
C	2.49766599362	3.43502201669	3.52733692686	103.48
C	5.00417998162	0.0224984695563	5.7437118947	103.48
C	2.51536198238	6.89254250293	1.10818999043	103.48
H	0.452616269897	4.39102149079	7.73235001461	25.87
H	2.0538977181	2.52401948169	3.09682309731	25.87
H	4.5604117061	0.933501004551	6.17423073728	25.87
H	2.9591302579	5.98153996794	1.53870381998	25.87
H	0.386594691453	2.60615794508	7.61319033962	26.40
H	2.11991929655	4.30888302741	2.97766342232	26.40
H	4.62643328455	6.06367843132	6.29338539924	26.40
H	2.89310867945	0.851362541164	1.65785848194	26.40
C	0.410040623297	3.3657670352	0.35834126578	105.86
C	2.0964733647	3.54927393729	4.99386317005	105.86
C	4.6029873527	6.82328250841	4.27718565151	105.86
C	2.9165546113	0.0917534510447	8.91271256881	105.86
H	1.51474655928	3.39335372815	0.413158726698	25.99
H	0.991767428716	3.52168724434	5.04868564399	25.99
H	3.49828141672	6.85086920137	4.2223681906	25.99
H	4.02126054728	0.0641667580928	8.85789009486	25.99
H	0.0614948141816	2.40360654971	0.770552530191	26.28
H	2.44501917382	4.51142940975	5.40607944749	26.28
H	4.95153316182	5.86112703595	3.8649743871	26.28
H	2.56800880218	1.05390892351	8.5005013044	26.28
64
Lattice="5.842305954 0.0 0.0 0.0 7.75400778135 0.0 -1.54550609015 0.0 12.7527022825" Properties=species:S:1:pos:R:3:CS:R:1 ENERGY=-784.42824599 Natoms=64 NAME=RIZFAI
N	0.0885752005686	1.24517066798	1.69658812212	26.48
N	4.98092804875	5.12224174517	4.67973964991	26.45
N	4.20822466328	6.50883711337	11.0561141604	26.48
N	-0.684122342601	2.63176603618	8.0729626326	26.45
N	1.2949412724	1.77423236825	1.24616970229	160.44
N	3.77465545382	5.65128007622	5.13042097351	160.45
N	3.00185859145	5.9797754131	11.5065384225	160.44
N	0.522144410027	2.10272770513	7.62228715131	160.45
N	4.37941591234	0.382484086196	2.98477568884	-76.47
N	0.690023071615	4.2596603249	3.39142355246	-76.50
N	-0.0826160484955	7.37152369515	9.76792659367	-76.47
N	3.60677679223	3.49434745645	9.36127873005	-76.50
N	3.80071798068	0.803042480295	1.79601832715	-77.40
N	1.26889043015	4.67964033071	4.58026854873	-77.58
N	0.496081883166	6.95096530105	10.9566839554	-77.40
N	3.0279094337	3.07436745064	8.17243957608	-77.58
C	4.73949475521	1.3014145474	1.01934217363	11.63
C	0.329979282588	5.17818182468	5.35740040212	11.53
C	-0.442689049052	6.45259323395	11.7333601089	11.63
C	3.96682058126	2.57582595667	7.39530772269	11.53
C	-0.185849594703	0.69853531139	2.92506147968	9.40
C	5.25533531711	4.57602703461	3.45119034237	9.42
C	4.48264945855	7.05547246996	9.82764080283	9.40
C	-0.958535453261	3.17798074674	9.30151194014	9.42
C	0.823560658806	0.607412865425	4.00882091876	160.40
C	4.24593674821	4.4856407192	2.36736663793	160.39
C	3.47323920504	7.14659491592	8.74388136375	160.40
C	0.0508631156355	3.26836706215	10.3853414869	160.39
H	0.424449369864	0.00192211865887	4.82728708678	29.33
H	4.64472671033	3.8800214417	1.54883036224	29.33
H	3.87235049398	7.75208566269	7.92541519573	29.33
H	-0.347926846479	3.87399218196	11.2038777626	29.33
H	1.0458078196	1.61352221607	4.39623591118	28.88
H	4.02424460648	5.49193118133	1.98007433393	28.88
H	3.25099204424	6.14048556528	8.35647221363	28.88
H	0.272555257366	2.26207660002	10.7726279486	28.88
H	1.77589158314	0.181789192065	3.65687456579	28.31
H	3.2933370778	4.06048443031	2.71920782939	28.30
H	2.5209082807	7.57221858929	9.09582771672	28.31
H	1.00346278605	3.69352335104	10.0335002954	28.30
C	3.04919295429	1.82910914808	12.3940957007	161.00
C	0.474926893307	5.70550836009	6.73508041144	161.02
C	1.24760690956	5.92489863327	0.358606581762	161.00
C	3.82187881285	2.04849942126	6.01762187107	161.02
H	2.12231111469	1.44285093224	11.9503784058	28.33
H	1.40194894825	5.3194020442	7.17868086022	28.33
H	2.17448874916	6.31115684911	0.802329718969	28.33
H	2.8948509156	2.43460573715	5.57402142229	28.33
H	3.91831775723	1.53362283984	11.7912515186	29.65
H	-0.394028482762	5.40961893274	7.33809402048	29.66
H	0.378482106618	6.22038494151	0.961456606238	29.65
H	4.69082834661	2.34438884861	5.41460826203	29.66
H	3.01343804185	2.92854933634	12.3749154103	28.72
H	0.510360478918	6.80498360218	6.75450607874	28.72
H	1.2833676643	4.82545844501	0.377792714515	28.72
H	3.78644522724	0.949024179168	5.99819620377	28.72
H	2.10391953554	1.14971323099	1.50029832668	19.78
H	2.96575898296	5.02670835821	4.87622808375	19.78
H	2.1928803283	6.60429455036	11.2524097981	19.78
H	1.33104088089	2.72729942314	7.87647419876	19.78
H	1.43513908838	2.66107104285	1.7582887153	25.89
H	3.63434663403	6.53815380465	4.61837791047	25.89
H	2.86166077547	5.0929367385	10.9944135672	25.89
H	0.662453229818	1.2158539767	8.13432437204	25.89
32
Lattice="7.260032092 0.0 0.0 0.0 10.5500463151 0.0 -1.49150825301 0.0 4.73045541034" Properties=species:S:1:pos:R:3:CS:R:1 ENERGY=-730.41445633 Natoms=32 NAME=VINYLC
C	0.792127581494	4.74016933328	1.69627745817	28.62
C	1.34638021149	10.0151924908	3.03417795218	28.62
C	4.97639625749	5.80987698178	3.03417795218	28.62
C	4.42214362749	0.53485382425	1.69627745817	28.62
C	1.36243214245	4.0857936007	2.71122994463	29.62
C	0.776075650539	9.36081675824	2.01922546572	29.62
C	4.40609169654	6.46425271436	2.01922546572	29.62
C	4.99244818845	1.18922955683	2.71122994463	29.62
C	1.24739693395	2.6862263941	0.98565825697	9.19
C	0.891110859036	7.96124955164	3.74479715337	9.19
C	4.52112690504	7.86381992096	3.74479715337	9.19
C	4.87741297995	2.58879676343	0.98565825697	9.19
H	0.415339175951	5.74589431896	1.57026508115	22.06
H	1.72316861704	0.470871161423	3.16019758923	22.06
H	5.35318466304	4.80415199611	3.16019758923	22.06
H	4.04535522195	10.0791751536	1.57026508115	22.06
H	1.6699743619	4.34708941573	3.71209796883	22.68
H	0.468533431089	9.62211257326	1.01835744151	22.68
H	4.09854947709	6.20295689934	1.01835744151	22.68
H	5.2999904079	0.927933741807	3.71209796883	22.68
O	0.728108618507	3.89907283533	0.594335267179	60.20
O	1.41039917448	9.17409599286	4.13612014317	60.20
O	5.04041522048	6.65097347974	4.13612014317	60.20
O	4.35812466451	1.3759503222	0.594335267179	60.20
O	1.67968102481	2.79701448383	2.27441559375	69.19
O	0.458826768182	8.07203764136	2.4560398166	69.19
O	4.08884281418	7.75303183124	2.4560398166	69.19
O	5.30969707081	2.47800867371	2.27441559375	69.19
O	1.28731985043	1.68521316926	0.313902007562	49.01
O	0.851187942562	6.96023632679	4.41655340278	49.01
O	4.48120398856	8.86483314581	4.41655340278	49.01
O	4.91733589643	3.58980998827	0.313902007562	49.01
28
Lattice="5.22803381 0.0 0.0 0.0 6.29304180547 0.0 0.0 0.0 8.66405447095" Properties=species:S:1:pos:R:3:CS:R:1 ENERGY=-533.52334403 Natoms=28 NAME=NTROMA01
C	3.36937368594	5.86006127336	7.4793349573	105.13
C	0.755356780936	3.57949882083	1.18471951365	105.13
C	1.8586967203	2.71352207251	5.51694541441	105.12
C	4.4727136253	0.432996216212	3.14711428457	105.12
N	4.45721250505	0.570064806642	7.51062473965	-165.94
N	1.84319560005	2.57645348208	1.15343495933	-165.93
N	0.770763796574	3.71650467485	5.48563994795	-165.93
N	3.38478070157	5.72305541933	3.17841452299	-165.93
O	0.0406061386023	0.534085477962	8.44819418297	-364.97
O	2.6546230436	2.61243281076	0.215865516015	-364.93
O	5.18755314421	3.68060376668	4.54793980379	-364.92
O	2.57353623921	5.75895632751	4.11611466715	-364.90
O	4.47113475909	1.43269038529	6.62706088559	-378.83
O	1.85711785409	1.71382790343	2.03699881339	-378.85
O	0.756611509051	4.57892113215	6.36938155516	-378.81
O	3.37062841405	4.86063896204	2.29467291578	-378.82
H	2.50789827472	0.0206245933804	8.00718861896	26.35
H	5.12191517972	3.12589892337	0.65686585199	26.35
H	2.72020872775	3.1671585662	4.98913880505	26.35
H	0.106191822749	6.27240152799	3.67492089393	26.35
H	3.09524173311	5.68612981653	6.43696434822	26.28
H	0.481224828109	3.75343027765	2.22709535076	26.28
H	2.13283390116	2.53972131653	6.55929511134	26.28
H	4.74685080616	0.606796972191	2.1047593596	26.28
H	3.69555594338	4.9560244389	7.99514845709	26.52
H	1.08153903838	4.48353565529	0.668906013854	26.52
H	1.53255628713	1.80940158951	5.00121033512	26.52
H	4.14657319213	1.33711669921	3.66284936386	26.52
120
Lattice="13.514093004 0.0 0.0 0.0 5.04463523518 0.0 0.0 0.0 20.9931434388" Properties=species:S:1:pos:R:3:CS:R:1 ENERGY=-3360.21979276 Natoms=120 NAME=TILJOP
O	4.44858264915	1.94351577128	5.99764907383	-333.16
O	2.30378797667	3.10043024516	16.4930450672	-333.71
O	9.06551035485	4.46584014592	4.49892264559	-333.16
O	11.2103050273	0.578105870525	14.9966700911	-333.71
O	9.06551035485	3.10111946391	14.995494365	-333.16
O	11.2103050273	1.94420499002	4.50009837168	-333.71
O	4.44858264915	0.578795089268	16.4942207932	-333.16
O	2.30378797667	4.46652936466	5.99647334773	-333.71
O	5.90160441485	3.57030174482	5.01072837584	-196.40
O	0.846266018003	1.47022520609	15.5126651902	-196.50
O	7.61248858915	1.04799088427	5.48584334358	-196.40
O	12.667826986	3.99254958073	15.9770499681	-196.50
O	7.61248858915	1.47433349036	15.982415063	-196.40
O	12.667826986	3.57441002909	5.48047824866	-196.50
O	5.90160441485	3.99664435091	15.5073000953	-196.40
O	0.846266018003	1.05208565445	5.01609347076	-196.50
O	5.47650510531	2.95155899663	10.146029661	-335.54
O	1.27546009772	2.08783277047	20.6392228571	-336.40
O	8.03758789869	5.47388337127	0.350542058431	-335.54
O	12.2386329063	-0.434478090079	10.8505058152	-336.40
O	8.03758789869	2.09307623855	10.8471137778	-335.54
O	12.2386329063	2.95680246472	0.353934095775	-336.40
O	5.47650510531	-0.429248136086	20.6426013804	-335.54
O	1.27546009772	5.47911332526	10.1426376236	-336.40
O	4.17808456358	6.23807830246	9.89035653544	-329.71
O	2.57081294034	-1.19480799067	20.3930231108	-329.92
O	9.33600844042	3.71575392782	0.606215183973	-329.71
O	10.9432800637	1.32750286988	11.0966920474	-329.92
O	9.33600844042	-1.19344306728	11.1027869034	-329.71
O	10.9432800637	6.23944322585	0.600120328029	-329.92
O	4.17808456358	1.32888130736	20.386941769	-329.71
O	2.57081294034	3.71713236531	9.89645139139	-329.92
N	8.22751496177	3.66572475552	7.38077595051	-133.04
N	12.0469490111	1.38320796124	17.8765097962	-132.84
N	5.28657804223	6.18803561607	3.11579576891	-133.04
N	1.46714399289	-1.1391164134	13.6132053621	-132.84
N	5.28657804223	1.37891047966	13.6123674883	-133.04
N	1.46714399289	3.66142727395	3.11663364268	-132.84
N	8.22751496177	-1.14340038088	17.8773476699	-133.04
N	12.0469490111	6.18375164858	7.37993807674	-132.84
N	9.01598120399	4.57356098125	7.9135555531	-176.26
N	11.2556042671	0.475304165044	18.4049243467	-176.24
N	4.49811180001	2.05123660661	2.58301616632	-176.26
N	2.25848873692	2.99761502559	13.0847908115	-176.24
N	4.49811180001	0.471074253933	13.0796013998	-176.26
N	2.25848873692	4.56933107014	2.58821909213	-176.24
N	9.01598120399	2.99339862857	18.4101272725	-176.26
N	11.2556042671	2.04702020959	7.90835262729	-176.24
N	8.22012275289	5.42111083809	8.5583399585	-62.28
N	12.0492193787	-0.374340376211	19.0507493373	-62.30
N	5.29397025111	2.89878646345	1.93823176091	-62.28
N	1.46487362526	2.14797048433	12.438965821	-62.30
N	5.29397025111	-0.376475602905	12.4348034803	-62.28
N	1.46487362526	5.41897561139	1.94239410156	-62.30
N	8.22012275289	2.14584877173	19.0549116779	-62.28
N	12.0492193787	2.89666475085	8.55417761786	-62.30
H	8.5714756569	1.16160386416	9.11416108966	15.81
H	11.7008395752	3.88453143535	19.6068948067	15.83
H	4.9426173471	3.6839282388	1.38241062975	15.81
H	1.81325342881	1.3622205748	11.8828203516	15.83
H	4.9426173471	3.88303137103	11.8789823492	15.81
H	1.81325342881	1.16009028574	1.38624863216	15.83
H	8.5714756569	1.36070699639	19.6107328091	15.81
H	11.7008395752	3.68241466038	9.11032308725	15.83
N	6.92814843352	5.12231424177	8.50182402156	-93.16
N	13.3413423531	-0.0770708724018	18.9981930296	-93.02
N	6.58594457048	2.60000338123	1.99474769786	-93.16
N	0.17275065087	2.44523998814	12.4915221287	-93.02
N	6.58594457048	-0.07769252068	12.4913194173	-93.16
N	0.17275065087	5.12170610759	1.99495040925	-93.02
N	6.92814843352	2.44463185396	18.998395741	-93.16
N	13.3413423531	2.59939524704	8.50162131017	-93.02
N	5.53779151709	3.07609136366	6.04123202376	-174.11
N	1.21490344697	1.96693569445	16.5401822235	-174.22
N	7.97630148691	0.553780503118	4.45533969565	-174.11
N	12.299189557	4.489246555	14.9495329347	-174.22
N	7.97630148691	1.96854387152	14.9519114151	-174.11
N	12.299189557	3.07769954073	4.45296121528	-174.22
N	5.53779151709	4.49085473207	16.5378037432	-174.11
N	1.21490344697	0.555388680185	6.04361050413	-174.22
N	4.22347840198	1.5673780207	7.24644586605	-171.70
N	2.53201397932	3.47747343998	17.7414634648	-171.54
N	9.29061460202	4.08970239534	3.25012585337	-171.70
N	10.9820790247	0.955149065337	13.7482516935	-171.54
N	9.29061460202	3.47725721449	13.7466975728	-171.70
N	10.9820790247	1.56716179521	3.25167997406	-171.54
N	4.22347840198	0.954932839849	17.7430175855	-171.70
N	2.53201397932	4.08948616985	7.24489174535	-171.54
N	4.86830334967	2.11376631494	9.46498694405	-125.00
N	1.88428350164	2.92904451769	19.9626397909	-125.05
N	8.64578965433	4.63609068958	1.03158477537	-125.00
N	11.6298095024	0.406720143048	11.5270753673	-125.05
N	8.64578965433	2.93086892024	11.5281564948	-125.00
N	11.6298095024	2.1155907175	1.03050364793	-125.05
N	4.86830334967	0.408544545604	19.9615586635	-125.00
N	1.88428350164	4.63791509214	9.46606807149	-125.05
C	6.96035251715	4.01415861544	7.75831916676	12.75
C	13.3119897431	1.03231453639	18.2575126202	12.81
C	6.55374048685	1.4918342408	2.73825255266	12.75
C	0.202103260875	3.55463891103	13.232202538	12.81
C	6.55374048685	1.03047661974	13.2348242721	12.75
C	0.202103260875	4.01232069879	2.73563081861	12.81
C	6.96035251715	3.55280099438	18.2549044003	12.75
C	13.3119897431	1.48999632416	7.7609409008	12.81
C	5.80618140415	3.21911100992	7.35015301576	67.68
C	0.951257006552	1.82567288028	17.8495356665	67.71
C	7.70791159985	5.74142187047	3.14641870366	67.68
C	12.5628359974	-0.696651494356	13.6401794917	67.71
C	7.70791159985	1.82552422526	13.6429904231	67.68
C	12.5628359974	3.2189623549	3.14360777231	67.71
C	5.80618140415	-0.696786635286	17.8467247352	67.68
C	0.951257006552	5.74128672954	7.3529639471	67.71
C	4.98370018983	2.28611154302	8.03345258623	5.60
C	1.77311657259	2.75938859411	18.5305243271	5.60
C	8.53039281417	4.80843591766	2.46311913319	5.60
C	11.7409764314	0.237064219476	12.9591908312	5.60
C	8.53039281417	2.75852369216	12.9596908526	5.60
C	11.7409764314	2.28524664107	2.46261911175	5.60
C	4.98370018983	0.236199317524	18.5300243056	5.60
C	1.77311657259	4.80755750161	8.03395260767	5.60
152
Lattice="5.036047306 0.0 0.0 0.0 7.25006996337 0.0 -1.68402400284 0.0 32.790091785" Properties=species:S:1:pos:R:3:CS:R:1 ENERGY=-1171.06362037 Natoms=152 NAME=RIWTIB01
O	5.0379207156	1.2592988812	1.54105061983	274.23
O	-1.68590244849	4.88433134486	31.2490411652	274.23
H	5.01999742324	2.25063975734	1.57657489752	26.28
H	-1.66797412008	5.875672221	31.2135168875	26.28
O	-1.67726059131	0.478459746401	31.2240170461	274.53
O	5.02927885842	4.10349221006	1.56607977494	274.53
H	3.32482864771	0.782203903615	32.1582290016	27.53
H	0.0271896194051	4.40723636728	0.631862783389	27.53
C	3.89749773106	0.762935986622	2.26255504526	102.56
C	-0.545474427902	4.38796845029	30.5275417758	102.56
H	3.9471430854	6.91637643283	2.1773300167	27.06
H	-0.595124818292	3.29133893312	30.6127617683	27.06
H	2.9449898157	1.09548129838	1.77513113466	25.81
H	0.40703348746	4.72051376204	31.0149606504	25.81
C	3.85448485102	1.18300780056	3.73713487669	132.21
C	-0.502466583909	4.80804530027	29.0529569083	132.21
H	2.84968262043	0.860272708953	4.14703891112	27.95
H	0.502340682726	4.48530517262	28.6430579099	27.95
H	3.83749322741	2.28340428111	3.78316938512	28.85
H	-0.485474960298	5.90843674477	29.0069223999	28.85
C	4.94114299452	0.641834157055	4.64647379455	142.15
C	-1.58911969136	4.26686662072	28.1436230265	142.15
H	4.9581950507	6.79201628066	4.60474510657	29.59
H	-1.60617678359	3.16698381699	28.1853466784	29.59
H	5.95537774171	0.974500333948	4.27464227776	27.81
H	-2.60335443855	4.59953783366	28.5154495073	27.81
C	4.72183320644	1.11042828678	6.09375321354	131.51
C	-1.36980990328	4.73546075045	26.6963436075	131.51
H	3.68223188896	0.808441710079	6.40911553189	28.83
H	-0.330208585807	4.43347920979	26.3809762531	28.83
H	4.7071279483	2.21110174994	6.11452690867	29.13
H	-1.35510464515	5.83613924965	26.6755648763	29.13
C	5.66030062191	0.608173216862	7.179449472	139.56
C	-2.30827731875	4.23321071657	25.610642313	139.56
H	5.70641570709	6.75743374381	7.16614927107	29.54
H	-2.35439240393	3.1323962441	25.6239425139	29.54
H	6.71706982465	0.962086477338	6.98925810944	28.21
H	-3.36505155754	4.587118941	25.8008387116	28.21
C	5.12130758689	1.09360285273	8.53065621653	130.20
C	-1.76928428373	4.7186353164	24.2594406045	130.20
H	4.03506743532	0.850492705085	8.52646118913	29.47
H	-0.683049168207	4.47552516875	24.2636356319	29.47
H	5.16190316422	2.19290651102	8.56180416912	28.93
H	-1.80988489711	5.81793897468	24.2282876159	28.93
C	5.66688273574	0.527677036723	9.84737610911	139.32
C	-2.31485943258	4.15270950039	22.9427156759	139.32
H	6.73124629781	0.855594221006	10.0469043034	28.19
H	-3.37922299466	4.48063172072	22.7431925177	28.19
H	5.69571410657	6.67641381475	9.79818399903	29.54
H	-2.34369080341	3.05138135108	22.991907786	29.54
C	4.7421838736	0.974742064218	10.9686419697	131.36
C	-1.39016057044	4.59977452788	21.8214498153	131.36
H	4.74671128013	2.07445364233	11.0270953708	29.07
H	-1.39468797697	5.699486106	21.7629964142	29.07
H	3.69754650882	0.711492763392	10.6364491813	28.85
H	-0.345528241712	4.33652522705	22.1536426038	28.85
C	4.96249079905	0.395787993826	12.3747013415	138.26
C	-1.61046749589	4.02082045749	20.4153904435	138.26
H	4.98781708095	6.54608594651	12.3268437839	29.34
H	-1.63579377779	2.92105348285	20.4632530371	29.34
H	5.97846801861	0.701380380401	12.7687065746	28.02
H	-2.62644471545	4.32641788011	20.0213852104	28.02
C	3.88420760222	0.855110760464	13.3379259655	134.84
C	-0.532184299062	4.48014826017	19.4521658195	134.84
H	2.87984350775	0.561534382761	12.9072079476	28.33
H	0.472179795411	4.18656684642	19.8828838374	28.33
H	3.86694403205	1.955718755	13.3709221475	29.24
H	-0.514925764944	5.58075121866	19.4191696375	29.24
C	3.99000992007	0.31437021703	14.7748411991	137.52
C	-0.637986616913	3.93940268069	18.0152556219	137.52
H	4.00159786492	6.4634846986	14.7614906377	29.23
H	-0.649574561764	2.83845223494	18.0286061833	29.23
H	4.99179555832	0.616870470559	15.2043354576	28.06
H	-1.63977225516	4.24190293422	17.5857563274	28.06
C	2.88716592053	0.813029549175	15.6890096864	136.29
C	0.464857382628	4.43806201284	17.1010820986	136.29
H	1.88635223941	0.514653818389	15.2533160537	28.11
H	1.46567106375	4.1396913181	17.5367757313	28.11
H	2.8783377296	1.91385409375	15.6942824279	29.25
H	0.473685573555	5.53888655741	17.0958143932	29.25
C	2.96780814604	0.303542715322	17.1393006616	136.54
C	0.384215157117	3.92857517898	15.6507911234	136.54
H	2.96481169789	6.45302986439	17.1440647624	29.20
H	0.387206569216	2.82799236468	15.6460270226	29.20
H	3.97022329021	0.597567301235	17.5756288363	28.14
H	-0.618199987048	4.2225997649	15.2144679848	28.14
C	1.8686152808	0.822587966962	18.0451647069	137.11
C	1.48340802236	4.44762546667	14.7449321142	137.11
H	1.85543090895	1.92319092545	18.0257154922	29.25
H	1.49659239421	5.54822338911	14.7643813289	29.25
H	0.863077787302	0.505553680907	17.6333973349	28.03
H	2.48894047981	4.13059118062	15.1566944501	28.03
C	1.98767247516	0.332535239662	19.4968909556	134.71
C	1.364350828	3.95756770333	13.2932008294	134.71
H	2.00456337782	6.48192166779	19.5074011863	29.20
H	1.34745992534	2.85688416808	13.2826905987	29.20
H	-2.03882360764	0.640736298742	19.9055510864	28.34
H	5.39084187476	4.26576876241	12.8845406987	28.34
C	0.919970013718	0.834251452523	20.4486887883	138.07
C	2.43204825339	4.45928895223	12.3414029967	138.07
H	-0.102584283623	0.522716530126	20.0752407003	28.02
H	3.45460758678	4.14774899379	12.7148510847	28.02
H	0.90848782586	1.93573068324	20.4580105119	29.31
H	2.4435354773	5.56076314691	12.3320812731	29.31
C	1.15251957017	0.305557134244	21.870284366	130.75
C	2.19950373299	3.93058959791	10.919807419	130.75
H	-2.83168378736	0.571123016832	22.1734493778	28.89
H	6.18370205447	4.19616051654	10.6166474432	28.89
H	1.13595601058	6.45490831004	21.8540330414	28.98
H	2.21606729258	2.82987081033	10.9360587436	28.98
C	0.249339738167	0.806402110921	22.987440812	139.23
C	3.10268356499	4.43143457458	9.80265097299	139.23
H	0.215628437501	1.90892883948	22.9794838573	29.55
H	3.13639486566	5.53396130314	9.81060792773	29.55
H	-0.817400838237	0.463966002254	22.8259247028	28.18
H	4.16941910535	4.08899846592	9.96416708219	28.18
C	0.82992045184	0.311142110707	24.3172141392	130.24
C	2.52209781527	3.93617457437	8.47287764579	130.24
H	-3.11318372362	0.506711971788	24.2491318157	29.49
H	6.46520199073	4.13174443545	8.54096500537	29.49
H	0.740324134219	6.4655394059	24.3715631617	28.85
H	2.61169413289	2.84050694224	8.41852862326	28.85
C	0.379214362142	0.924059284131	25.6522400638	139.15
C	2.97280894102	4.54909678384	7.13785172125	139.15
H	0.346908118674	2.02328236566	25.5707870346	29.49
H	3.00511518448	5.64831482932	7.21930475038	29.49
H	-0.671204384944	0.607090466691	25.9312270124	28.09
H	4.0232276881	4.2321279664	6.8588647726	28.09
C	1.36831419723	0.498100330895	26.7246512294	131.25
C	1.98370910593	4.12313279456	6.06544055558	131.25
H	-2.64056075605	0.763847511185	26.3383108603	28.65
H	5.99257902316	4.38887997485	6.45178092466	28.65
H	1.37374305623	6.64908318602	26.7915954063	29.14
H	1.97827521088	3.02404568631	5.99849637874	29.14
C	1.2188140969	1.07854003524	28.1408481644	143.51
C	2.13320920625	4.70357753495	4.64924362057	143.51
H	1.21904071903	2.17906241698	28.0995223602	29.28
H	2.13298258413	5.80409488064	4.69057446081	29.28
H	0.211826221785	0.791963763294	28.5695517635	28.04
H	3.14019708137	4.41699622696	4.22054002155	28.04
C	2.32585312385	0.578208735391	29.051854014	134.41
C	1.02616514326	4.2032462351	3.7382428071	134.41
H	2.32961001514	6.7284663997	29.0542964969	28.87
H	1.02241328802	3.10343393604	3.73579528811	28.87
H	-1.71038771049	0.886389650282	28.6245907245	28.06
H	5.0624059776	4.51142211394	4.16550106054	28.06
C	2.2486454826	1.05300223935	30.500634175	103.35
C	1.10337782056	4.67803470302	2.28945760997	103.35
H	2.29779226826	2.15459226312	30.5585738993	26.53
H	1.0542310349	5.77962472678	2.23152292176	26.53
H	1.27719195727	0.723810935102	30.9486661236	26.25
H	2.07483134588	4.34884843481	1.84142566139	26.25
14
Lattice="4.931005076 0.0 0.0 0.0 6.4510071147 0.0 -2.42099035518 0.0 4.8156984533" Properties=species:S:1:pos:R:3:CS:R:1 ENERGY=-267.21900675 Natoms=14 NAME=TETZOL
C	-0.453302365632	1.61274931317	1.89097634358	22.25
C	2.96331708645	4.83825287052	2.92472210972	22.25
H	-0.392093799623	1.61274931317	2.96108334115	20.84
H	2.90210852044	4.83825287052	1.85461511215	20.84
H	1.5872313619	1.61274931317	1.28558698839	13.02
H	0.922783358918	4.83825287052	3.53011146491	13.02
N	3.37599290126	1.61274931317	1.16744996878	-92.88
N	-0.865978180442	4.83825287052	3.64824848452	-92.88
N	1.34015842157	1.61274931317	4.69673302484	-167.85
N	1.16985136825	4.83825287052	0.118965428464	-167.85
N	-2.28031864237	1.61274931317	4.61601740275	-140.55
N	4.79032843219	4.83825287052	0.199681050553	-140.55
N	0.587124912389	1.61274931317	1.0560437711	-16.03
N	1.92288980843	4.83825287052	3.75965468221	-16.03
44
Lattice="5.757055056 0.0 0.0 0.0 10.1203961676 0.0 -1.03443340952 0.0 7.00854095524" Properties=species:S:1:pos:R:3:CS:R:1 ENERGY=-798.43868148 Natoms=44 NAME=DOJKUJ
H	1.51056489087	9.50104067057	0.961831188206	12.96
H	3.7292763389	4.44084258677	2.54244216794	12.96
H	3.21206251267	0.619355497035	6.04670976703	12.96
H	0.993345307582	5.67955358084	4.4660987873	12.96
O	1.97794564853	8.89421828239	0.136344334891	108.50
O	3.26188982418	3.83402019859	3.36792902126	108.50
O	2.74467599795	1.22617788521	6.87219662035	108.50
O	1.4607318223	6.28637596901	3.64061193398	108.50
O	4.29989836489	5.02821188591	1.51155510434	88.45
O	0.939937107828	-0.0319861978911	1.99271249475	88.45
O	0.422723281597	5.09218428169	5.4969858509	88.45
O	3.78268453865	10.1523823655	5.01582846048	88.45
N	2.88194146165	8.09794272643	0.759787341016	7.98
N	2.35789976812	3.03774464263	2.74448025808	7.98
N	1.84068594189	2.02245919823	6.24874785717	7.98
N	2.36472187836	7.08265728203	4.26406069716	7.98
N	3.92036451032	6.31604207372	1.39612615047	-7.54
N	1.31947096239	1.25584398992	2.10814720568	-7.54
N	0.802257136164	3.80435409389	5.61241480477	-7.54
N	3.40315068409	8.86455217769	4.90039374956	-7.54
C	2.85593684396	6.74835660904	0.691675622648	40.68
C	2.38389862875	1.68815852524	2.8125977335	40.68
C	1.86668480252	3.37203955857	6.31686533259	40.68
C	2.33872301773	8.43223764237	4.19594322174	40.68
H	2.17430152533	6.14950774211	0.0894070650197	20.49
H	3.06553970444	1.08930965831	3.41486053407	20.49
H	2.54832012115	3.97088842549	6.91913389022	20.49
H	1.6570876991	9.03108650929	3.59368042117	20.49
C	3.94958732178	8.52049329638	1.50548141125	49.82
C	1.29024815093	3.46029521257	1.99878618784	49.82
C	0.773034324699	1.59990287123	5.50305954398	49.82
C	3.43237349555	6.66010095503	5.0097547674	49.82
H	4.17660527381	9.56913511777	1.65871118862	22.88
H	1.06323019891	4.50893703397	1.84555641047	22.88
H	0.546016372676	0.551261049832	5.34982976661	22.88
H	3.65939144758	5.61145913363	5.16298454477	22.88
C	4.61352545317	7.38246743818	1.91353571657	50.60
C	0.626315776597	2.32226935438	1.59073188252	50.60
C	0.109101950366	2.73792872942	5.09500523867	50.60
C	4.09630586989	7.79812681322	5.41780907272	50.60
H	-0.263638579234	7.23786172928	2.53000692902	22.59
H	5.50347405195	2.17766364548	0.974260670072	22.59
H	4.98626022572	2.88253443832	4.47853402622	22.59
H	-0.780852405466	7.94273252212	6.03427452811	22.59
136
Lattice="11.640054952 0.0 0.0 0.0 7.30302867716 0.0 -5.093688047 0.0 16.7758217976" Properties=species:S:1:pos:R:3:CS:R:1 ENERGY=-2051.81521392 Natoms=136 NAME=FOKSUT
N	1.96048789535	2.92292255894	0.220346240241	-87.13
N	1.31269555716	6.57443107749	8.16755883855	-87.13
N	4.58587900966	4.38011775827	16.5554755574	-87.13
N	5.23367134785	0.728597599665	8.60826295909	-87.13
N	0.769291231778	2.21312364802	3.60831227463	-10.36
N	2.50389222072	5.86464380663	4.77960444423	-10.36
N	5.77707567323	5.08990502914	13.167509523	-10.36
N	4.04247468428	1.43838487053	11.9962289935	-10.36
N	-1.23446274782	1.27613414455	4.82365041216	-7.65
N	4.50764620033	4.92765430316	3.56426630669	-7.65
N	7.78082965283	6.02689453261	11.9521830255	-7.65
N	2.03872070468	2.375374374	13.211555491	-7.65
N	6.90952497945	0.346431315481	4.23213773967	-85.66
N	8.00371342505	3.99795147409	4.15577897918	-85.66
N	-0.363158074447	6.95660900173	12.543684058	-85.66
N	-1.45733487999	3.30508884313	12.6200544585	-85.66
N	9.19294291933	1.20973927111	2.85040501659	50.04
N	5.72029548517	4.86125942971	5.53751170226	50.04
N	-2.64657601433	6.09328940605	13.9254167811	50.04
N	0.826071419834	2.4417808875	11.2383217354	50.04
N	-0.294446830066	1.96183814172	1.56825296363	50.30
N	3.56763028257	5.61335830033	6.81966375522	50.30
N	6.84081373507	5.34119053544	15.2075804741	50.30
N	2.97873662244	1.68967037683	9.95615804242	50.30
C	11.4164494964	1.78025328447	0.187369964562	40.45
C	3.49678890813	5.43177344308	8.20054675429	40.45
C	-4.87008259137	5.52277539269	16.5884518331	40.45
C	3.04957799687	1.87126687414	8.57528668341	40.45
C	-4.17864004711	2.33128184584	16.3126058108	32.66
C	2.35813545262	5.98280200445	8.85113270567	32.66
C	10.7250069521	4.97174683132	0.463215986815	32.66
C	4.18823145239	1.32023831277	7.92468909198	32.66
C	1.9409908033	2.90698732371	1.53102806789	20.98
C	1.3321926492	6.55850748232	6.85688865096	20.98
C	4.6053761017	4.39604135345	15.2447937298	20.98
C	5.2141742558	0.744532834895	9.91894478674	20.98
H	2.78690851683	3.33776247738	2.077551928	22.51
H	0.486274935675	6.98928263598	6.31036479085	22.51
H	3.75945838818	3.96527783984	14.6982815097	22.51
H	6.06009196933	0.313757681231	10.4654570068	22.51
C	0.865542846176	2.37447808977	2.28879564527	24.91
C	2.40764060633	6.02599824838	6.09910943353	24.91
C	5.68082405883	4.92856222745	14.4870261524	24.91
C	4.13872629868	1.27704206884	10.6767123641	24.91
C	-0.478126897208	1.69965754398	3.77315873286	6.87
C	3.75131034971	5.35116606253	4.61474634594	6.87
C	7.02450544227	5.60338277323	13.0026630648	6.87
C	2.79505655529	1.95186261463	12.1610754517	6.87
C	9.23134346062	0.989881913173	4.25733845864	23.46
C	5.68189494388	4.64140207178	4.13057826021	23.46
C	-2.68496491556	6.31314676399	12.5184949791	23.46
C	0.86447196112	2.66162660538	12.6452435374	23.46
C	8.04851599656	0.491280159304	4.86265623631	22.32
C	6.86472240794	4.14280031791	3.52524884249	22.32
C	-1.50214909156	6.81176015791	11.9131655613	22.32
C	-0.318343862882	3.1602399993	13.2505729552	22.32
H	8.10133856593	0.210428913422	5.91865366161	25.39
H	6.81189983857	3.86194907203	2.46926305724	25.39
H	-1.55497166093	7.09259976374	10.8571797761	25.39
H	-0.265532933565	3.44109124519	14.3065587404	25.39
C	6.83315457891	0.788322721624	2.92238711641	29.44
C	8.08008382559	4.43984288023	5.46551796238	29.44
C	-0.286787673907	6.51471759559	13.8534346812	29.44
C	-1.53371692059	2.86319743698	11.3103038353	29.44
C	7.96003993887	1.27310773027	2.19796829648	39.08
C	6.95319846563	4.92462788887	6.18993678232	39.08
C	-1.41366139381	6.02993258695	14.5778535012	39.08
C	-0.406831560627	2.37841242834	10.5858850153	39.08
C	10.4694146255	1.60012343409	2.5514418452	47.04
C	4.44382377903	5.25164359269	5.83647487365	47.04
C	-3.92304772047	5.70290524307	14.2243915925	47.04
C	2.10254312598	2.05139672452	10.939346924	47.04
C	5.38464286058	1.03570880952	16.2436617654	47.83
C	4.43490749693	4.68722896813	8.92007675115	47.83
C	1.16172404443	6.2673315077	0.532160032296	47.83
C	2.11145940807	2.61581134909	7.8557450465	47.83
H	4.58008226229	0.525606681358	16.7684303628	25.07
H	5.23946809521	4.17712683996	8.39530815375	25.07
H	1.96628464271	6.77743363586	0.00739143489452	25.07
H	1.30689880979	3.12591347725	8.3805136439	25.07
C	5.51079777615	0.922567475386	14.8669109858	38.61
C	4.30875258136	4.57408763399	10.2968275307	38.61
C	1.03556912886	6.38046120177	1.90892245191	38.61
C	2.23761432364	2.72894104317	6.47899426694	38.61
H	4.77448282005	0.363577116426	14.2915663496	24.60
H	5.04506753746	4.01509727503	10.8721721669	24.60
H	1.77188408496	6.93946320079	2.48425544802	24.60
H	1.50129936754	3.28794304218	5.90364963078	24.60
C	6.58392936233	1.52736145058	14.1940576093	40.07
C	3.23562099517	5.17886996913	10.9696692671	40.07
C	-0.0375624573301	5.77567886663	2.58176418835	40.07
C	3.31074590983	2.12415870803	5.8061525305	40.07
H	6.64286296056	1.44823235702	13.1095187693	25.42
H	3.17668739695	5.09974087557	12.0542197472	25.42
H	-0.0964960555521	5.8548079602	3.6663030284	25.42
H	3.36967950805	2.20328780159	4.72161369045	25.42
C	-4.0861132503	2.20844434593	14.9085125422	41.83
C	2.2656086558	5.85996450454	10.2552259743	41.83
C	10.6324801553	5.09459597128	1.86732089551	41.83
C	4.2807582492	1.44307581267	6.52059582334	41.83
H	-3.22657667247	2.65938007477	14.4059880898	24.86
H	1.40607207798	6.31090023338	10.7577504267	24.86
H	9.77294357748	4.64364860239	2.3698453479	24.86
H	5.14029482702	0.992140083834	6.01807137095	24.86
C	7.79585696377	1.88972800129	0.952738497821	43.28
C	7.11738144073	5.54123651984	7.43517822103	43.28
C	-1.24949005877	5.41331231592	15.8230949399	43.28
C	-0.571014535725	1.76179215731	9.34064357662	43.28
H	8.63105418669	2.39702487621	0.473924837371	21.96
H	6.28218421781	6.04854503482	7.91399188148	21.96
H	-2.08468728168	4.90600380095	16.3019086003	21.96
H	0.264182687191	1.25448364234	8.86182991617	21.96
C	6.53116499324	1.95346894221	0.381176879513	37.26
C	8.38207341126	5.60497746076	8.00672819928	37.26
C	0.0152019117673	5.34957137501	16.3946449181	37.26
C	-1.83570650626	1.6980512164	8.76909359836	37.26
H	1.32632606151	2.43749734728	16.1857175718	23.53
H	8.493224296	6.08901750589	8.9780209447	23.53
H	5.2200408435	4.86554296994	0.590104225847	23.53
H	-1.946857391	1.21402281133	7.797812493	23.53
C	5.41500012389	1.4200983442	1.04656898079	40.73
C	-2.14181667139	5.07160686275	7.34134773806	40.73
C	1.13136678111	5.88294197302	15.7292644569	40.73
C	8.68818357639	2.23142181441	9.43447405959	40.73
H	4.4280165844	1.48529429199	0.585634444745	24.52
H	-1.1548331319	5.13681445059	7.80228227411	24.52
H	2.1183503206	5.81773438517	16.190198993	24.52
H	7.7012000369	2.16622586662	8.97353952354	24.52
C	5.56704252167	0.850131413419	2.30207694797	36.98
C	9.34619588283	4.50163993197	6.08583977088	36.98
C	0.979324383332	6.4529089038	14.4737448497	36.98
C	-2.79982897782	2.80138874519	10.6899820268	36.98
H	4.71793543309	0.451250010324	2.85898373709	24.42
H	-1.44475198059	4.10277016893	5.52892134171	24.42
H	1.82843147192	6.85179030689	13.9168380606	24.42
H	7.99111888559	3.20027014828	11.2469004559	24.42
40
Lattice="10.704041368 0.0 0.0 0.0 8.18702885648 0.0 -0.201150345387 0.0 4.96494114005" Properties=species:S:1:pos:R:3:CS:R:1 ENERGY=-956.80960740 Natoms=40 NAME=PARBAC03
N	1.93135159211	2.64046222062	2.30971804639	63.40
N	3.3200939192	6.73397664886	0.172752523638	63.40
N	8.5715394305	5.54656663586	2.6552337977	63.40
N	7.18279710342	1.45305220762	4.79218861641	63.40
C	3.08785903768	2.98657739825	1.60549916479	9.28
C	2.16358647363	7.08009182649	0.87698210928	9.28
C	7.41503198494	5.20046216227	3.35945267931	9.28
C	8.33930454898	1.10694773403	4.08796973481	9.28
O	3.1561508216	3.67014818405	0.602123735033	-79.99
O	2.0952946897	7.76366261229	1.88035753903	-79.99
O	7.34674020101	4.51688067243	4.36282810906	-79.99
O	8.40759633291	0.423366244187	3.08459430506	-79.99
N	4.16904214413	2.41851392285	2.29237749937	68.24
N	1.08240336717	6.51202835109	0.190093070654	68.24
N	6.33384887848	5.76852563767	2.67257434472	68.24
N	9.42048765544	1.67500050539	4.7748480694	68.24
C	3.75666895043	1.72753594042	3.39844750201	1.27
C	1.29362621549	5.82105036866	4.04896420807	1.27
C	6.74622207218	6.4595036201	1.56649363804	1.27
C	9.20926480712	2.36598919186	0.915976931984	1.27
O	4.42251384373	1.1162281379	4.22299051263	-80.54
O	0.627781322192	5.20974256614	3.22442119745	-80.55
O	6.08037717889	7.07081142263	0.741950627423	-80.54
O	9.87510970042	2.97728629034	1.7405199426	-80.55
C	2.2088859767	1.86698819137	3.4024294054	1.46
C	2.84140918922	5.96050261961	4.04499300872	1.46
C	8.29400504591	6.32004066512	1.56251173465	1.46
C	7.66148183339	2.22652623687	0.919958835373	1.46
O	1.44596613224	1.35756145458	4.21308927436	-75.68
O	3.60432903368	5.45107588282	3.23433313975	-75.69
O	9.05692489037	6.82947810594	0.75186256973	-75.68
O	6.89856198893	2.73595297366	1.7306080003	-75.69
H	0.976904335451	2.91250543198	2.00895589203	18.56
H	4.27454117586	7.00601986022	0.473514677996	18.56
H	9.52598668716	5.27453412854	2.95598524802	18.56
H	6.22834984676	1.1810197003	4.49142646205	18.56
H	5.15574067743	2.5301249622	1.97782853973	18.04
H	0.0957048338713	6.62363939044	0.504642030294	18.04
H	5.34715034518	5.65690389428	2.98712330436	18.04
H	10.4071861887	1.56338946604	4.46029910976	18.04
36
Lattice="8.39623447 0.0 0.0 0.0 4.90262008067 0.0 -4.56334503821 0.0 7.53141392336" Properties=species:S:1:pos:R:3:CS:R:1 ENERGY=-651.87279418 Natoms=36 NAME=UREAOH12
C	2.17405378379	0.127438046786	0.210972183528	4.21
C	3.94043679912	2.57838285092	3.55467180639	4.21
C	1.65884404424	4.77518203389	7.32043334359	4.21
C	-0.107538971092	2.32423722975	3.97674211696	4.21
N	2.90710382666	1.23727750773	0.0559189215702	147.26
N	3.20744552988	3.68821391564	3.70976704952	147.25
N	0.925794001366	3.66534257294	7.47549500179	147.26
N	0.625443901905	1.21440616504	3.82164687383	147.25
N	-2.63966696632	4.24810841503	6.65929704896	77.47
N	4.19082090725	1.7964331385	4.63781124172	77.47
N	6.47255639811	0.65451166564	0.872116874399	77.47
N	-0.357931475456	3.10618694218	2.89360268163	77.47
O	1.72132882116	4.65195050057	1.34398525161	101.97
O	4.39320374291	2.20030880897	2.42168392701	101.97
O	2.11156061063	0.250669580102	6.18742027551	101.97
O	-0.560305914887	2.7023112717	5.10972999635	101.97
O	-2.20881419449	4.68416685223	5.40144876677	176.58
O	3.76001851282	2.23260912298	5.89563433521	176.59
O	6.04170362628	0.21845322844	2.12996515658	176.58
O	0.0728709189651	2.67001095769	1.63577958815	176.59
H	3.28427947152	1.68544331504	0.896457558127	23.04
H	2.83038743231	4.13660642127	2.86927039414	23.04
H	0.54860996027	3.21717676564	6.63495636523	23.04
H	1.00250199948	0.766013659402	4.66214352922	23.04
H	-1.31000569071	1.51741787083	6.66660177295	22.66
H	2.86123519775	3.96837946743	4.63051491397	22.66
H	5.1428951225	3.38520220985	0.86481215041	22.66
H	0.971654234041	0.934240613242	2.90089900938	22.66
H	-3.44117150883	3.60560336469	6.63493957276	20.52
H	4.99245139327	1.15410440907	4.66221069909	20.52
H	7.27406094062	1.29701671599	0.896474350596	20.52
H	-1.15956196148	3.7485156716	2.86920322426	20.52
H	-1.51238852638	3.97712834375	5.1571939098	18.15
H	3.06363482588	1.5255706145	6.13996475828	18.15
H	5.3452863544	0.925491736925	2.37422001355	18.15
H	0.769254605907	3.37704946618	1.39144916507	18.15
72
Lattice="13.074079834 0.0 0.0 0.0 8.52105767997 0.0 0.0 0.0 5.10202891442" Properties=species:S:1:pos:R:3:CS:R:1 ENERGY=-932.12661917 Natoms=72 NAME=IMAZOL33
N	7.90388266733	1.18551833711	3.44572603657	37.84
N	5.17019716667	7.33553934286	3.44572603657	37.84
N	1.36539152746	3.07497128064	3.44543840681	37.81
N	11.7086883065	5.44608639933	3.44543840681	37.81
N	7.90388266733	5.44600795485	0.89471157936	37.80
N	5.17019716667	3.07503665104	0.89471157936	37.80
N	1.36540460154	7.33543475022	0.894423949604	37.84
N	11.7086752325	1.18560985567	0.894423949604	37.84
H	7.79033428397	0.438622304351	4.18418928783	14.77
H	5.28374555003	8.08243537562	4.18418928783	14.77
H	1.25184314411	3.82157968364	4.1838232136	14.77
H	11.8222366899	4.69947799633	4.1838232136	14.77
H	7.79034735805	4.69905962578	1.63322712694	14.77
H	5.28373247595	3.82198498011	1.63322712694	14.77
H	1.25177777371	8.08201700506	1.63275646007	14.78
H	11.8223020603	0.439040674906	1.63275646007	14.78
C	8.70082627769	2.31331461175	1.73281239304	39.32
C	4.37325355631	6.20772999414	1.73281239304	39.32
C	2.16310650854	1.94744956167	1.73239402248	39.37
C	10.9109733255	6.5736081183	1.73239402248	39.37
C	8.70073475913	6.57373885909	4.28399681329	39.35
C	4.37334507487	1.9473057468	4.28399681329	39.35
C	2.16318495301	6.20792610534	4.28329081298	39.34
C	10.910894881	2.31313157463	4.28329081298	39.34
H	9.24479951734	2.61885585747	0.849475263134	25.38
H	3.82928031666	5.90218874842	0.849475263134	25.38
H	2.70807337826	1.64188216779	0.849723670651	25.39
H	10.3660064557	6.87917551218	0.849723670651	25.39
H	9.24491718406	6.87941084561	3.40043742403	25.38
H	3.82916264994	1.64164683436	3.40043742403	25.38
H	2.70792956338	5.90242408186	3.40073812786	25.39
H	10.3661502706	2.61862052403	3.40073812786	25.39
C	7.54843765888	2.49496587696	3.55554830718	31.61
C	5.52564217512	6.02609180301	3.55554830718	31.61
C	1.01001188942	1.76506614799	3.55435856591	31.61
C	12.0640679446	6.75599153198	3.55435856591	31.61
C	7.54841151072	6.75556008735	1.00449462773	31.61
C	5.52566832328	1.76549759262	1.00449462773	31.61
C	1.01003803758	6.02566035837	1.00346177542	31.59
C	12.0640417964	2.4953973216	1.00346177542	31.59
H	6.94680772716	2.8731728584	4.3699588882	26.23
H	6.12727210684	5.64788482157	4.3699588882	26.23
H	0.407832846342	1.38668920351	4.36840307269	26.24
H	12.6662469877	7.13436847646	4.36840307269	26.24
H	6.94688617164	7.1336886243	1.81894443099	26.23
H	6.12719366236	1.38736905566	1.81894443099	26.23
H	0.407780550022	5.64719189534	1.81734939325	26.24
H	12.666299284	2.87385271055	1.81734939325	26.24
N	8.01144312212	3.20480996747	2.53082807795	-35.90
N	5.06263671188	5.3162477125	2.53082807795	-35.90
N	1.47340957505	1.05582346515	2.52996518868	-35.79
N	11.6006702589	7.46523421481	2.52996518868	-35.79
N	8.01146927028	7.46523421481	5.08177716476	-35.84
N	5.06261056372	1.05581039107	5.08177716476	-35.84
N	1.47344879729	5.31623463842	5.08097964589	-35.89
N	11.6006310367	3.20482304155	5.08097964589	-35.89
C	8.63889436151	1.05635950243	2.30058045799	42.54
C	4.43518547249	7.46469817754	2.30058045799	42.54
C	2.10083466629	3.20419548572	2.30046279127	42.52
C	10.9732451677	5.31684912017	2.30046279127	42.52
C	8.63889436151	5.31683604609	4.85158184112	42.56
C	4.43518547249	3.20422163388	4.85158184112	42.56
C	2.10080851813	7.46471125162	4.8514641744	42.51
C	10.9732713159	1.05633335427	4.8514641744	42.51
H	9.05620591573	0.111168900829	1.98324639226	23.14
H	4.01787391827	8.40988877914	1.98324639226	23.14
H	2.51723103492	4.14984368011	1.98299798474	23.14
H	10.5568487991	4.37121399986	1.98299798474	23.14
H	9.05617976757	4.37172388897	4.53422162723	23.14
H	4.01790006643	4.14932071692	4.53422162723	23.14
H	2.51732255348	8.41037252009	4.53405166419	23.14
H	10.5567572805	0.110672085795	4.53405166419	23.14
80
Lattice="7.664061022 0.0 0.0 0.0 7.30405708361 0.0 -6.31086375171 0.0 13.7841279746" Properties=species:S:1:pos:R:3:CS:R:1 ENERGY=-1432.51679730 Natoms=80 NAME=DHNAPH17
C	6.67378003329	0.936647889682	1.37507816451	-21.24
C	3.51834815743	2.71537682009	8.26714598382	-21.24
C	-0.925351063735	7.19952695533	2.40476009093	25.34
C	-4.08079060365	3.75656250212	9.29682791025	25.34
C	-0.267583026522	6.03650569525	2.20411497338	25.98
C	-3.42301490238	4.9195837622	9.09617512863	25.98
C	0.394737462938	5.73579859699	0.936601905316	-22.57
C	-2.76069441292	5.2202831964	7.82866972463	-22.57
C	-5.35904102121	6.47212325968	12.4227991355	6.31
C	-2.20360914535	4.48396619778	5.53073898028	6.31
C	2.24751655095	0.144015370664	11.3964127553	34.70
C	5.4029484268	3.50800933911	4.50434493603	34.70
C	1.59958150402	1.33618305482	11.6074733318	32.82
C	4.75501337988	2.31584165496	4.71540551252	32.82
C	0.987759512637	1.62594587394	12.853143826	7.74
C	4.14319138849	2.02607883584	5.96107600667	7.74
C	7.32479603274	0.664474090607	0.099977676032	54.00
C	4.16935649282	2.98755828323	6.99203783129	54.00
C	-5.98707250165	6.72793428847	13.6616562794	55.15
C	-2.8316406258	4.22815516898	6.76958846012	55.15
O	6.08026748368	2.02212418035	1.60286172214	-209.11
O	2.92483560783	1.62990819349	8.49492954146	-209.11
O	1.00411461886	4.64381551851	0.777082139204	-194.41
O	-2.151317257	6.31227393894	7.66914229446	-194.41
O	-4.71449348926	5.32834645681	12.1772426204	162.02
O	-1.55905394934	5.62774300064	5.28518246514	162.02
O	0.416855943048	2.82099524504	12.9928979787	154.17
O	3.57229548296	0.831037128799	6.10083782346	154.17
H	-1.42069465571	0.0965211845111	3.35437557186	23.92
H	-4.57612653156	3.55551118933	10.2464357271	23.92
H	-0.202982656168	5.28473028554	2.99053193891	23.74
H	-3.35841453202	5.67135917191	9.88259209416	23.74
H	2.72141610018	7.25544394455	10.4347110502	23.56
H	5.87684797604	3.70063784884	3.54265089493	23.56
H	1.54622431119	2.07430877185	10.8088935015	23.48
H	4.70165618704	1.57772360199	3.91682568215	23.48
H	-4.77820482853	4.77430382147	13.0299613778	16.53
H	-1.62277295268	6.18178563598	6.13790122257	16.53
H	0.0170448717129	2.87355537553	13.9179041597	17.75
H	3.17247674757	0.77847699831	7.02584400445	17.75
C	-2.01885162629	0.651130960368	11.8439249425	-22.39
C	1.13658024956	3.00090141347	4.95185712317	-22.39
C	-1.24201473704	6.81244588936	11.3737807831	28.13
C	1.91341713881	4.14363590403	4.4817206279	28.13
C	-0.979198756476	5.75295842962	12.1767827767	29.12
C	2.17624078344	5.20313102784	5.28471495741	29.12
C	-1.48467423712	5.69517907357	13.5466953641	-22.29
C	1.67075763873	5.26090271982	6.65463520885	-22.29
C	3.53783786461	6.79122410439	1.56752273677	4.31
C	0.382405988754	4.16486535306	8.45958289202	4.31
C	2.75755981196	0.575172451579	2.03482352946	34.56
C	-0.397872063896	3.07685992226	8.92689134878	34.56
C	2.49020670727	1.65142121278	1.22010318658	31.76
C	-0.665225168588	2.00061116106	8.1121710059	31.76
C	-3.29920199657	1.6963249463	13.6844951813	4.33
C	-0.143770120712	1.95570742753	6.79242736197	4.33
C	-2.53503380019	0.617140849736	13.1950299241	54.86
C	0.62039807567	3.03488386004	6.3029621048	54.86
C	4.04900774259	6.8127524518	0.253895013537	55.25
C	0.893575866738	4.14332934159	7.14595516879	55.25
O	-2.2397988415	1.63922002763	11.079749082	-158.00
O	0.915633034359	2.01281234621	4.18768126273	-158.00
O	5.04924434658	4.69111810314	0.498094989881	-170.81
O	1.89380480666	6.26497135431	7.39015514513	-170.81
O	3.7771711622	5.76269178711	2.38704078185	156.35
O	0.621739286349	5.19339767034	9.27910860117	156.35
O	-3.53664993515	2.76070974104	12.922848461	145.63
O	-0.381218059295	0.891322632798	6.03078064166	145.63
H	-0.878791893027	6.84186821962	10.3465513562	24.01
H	2.27664764689	4.11422123783	3.454491201	24.01
H	-0.392944072659	4.90237794521	11.8282059533	23.77
H	2.76249546726	6.05371151224	4.93613813401	23.77
H	2.3577334125	0.549497847155	3.04730730296	23.37
H	-0.797698463353	3.10252686262	9.93936745821	23.37
H	1.88332803524	2.4859148331	1.57202154059	22.95
H	-1.27210384061	1.16610987668	8.4640893599	22.95
H	4.33342871118	5.11067945973	1.81885795392	15.32
H	1.17799683533	5.84540999772	8.71091810918	15.32
H	-3.06744079126	2.54994039887	12.0319243594	15.55
H	0.0879910845936	1.1020843109	5.13985654004	15.55
176
Lattice="9.483064354 0.0 0.0 0.0 12.6536889885 0.0 0.0 0.0 15.1456012241" Properties=species:S:1:pos:R:3:CS:R:1 ENERGY=-2794.29924399 Natoms=176 NAME=DAYHAN
O	6.34980299305	5.68468930846	9.03122478672	58.02
O	7.87479353795	6.96899968005	1.45841943313	58.02
O	3.13326136095	12.0115243196	13.687181791	58.02
O	1.60827081605	0.642155185795	6.1143764374	58.02
O	5.81567887638	7.88269293055	10.8576534982	80.36
O	8.40891765462	4.77099605795	3.28485762771	80.36
O	3.66738547762	1.5558484363	11.8607435964	80.36
O	1.07414669938	11.0978405522	4.28794772588	80.36
O	6.16725400424	10.4100244115	9.62291110403	71.49
O	8.05734252676	2.2436550939	2.05010575043	71.49
O	3.31581034976	4.08317991729	13.0954954737	71.49
O	1.42572182724	8.57049958815	5.5226901201	71.49
O	5.04944727657	10.6365558528	7.02953007982	74.19
O	9.17514925443	2.01712365261	14.6023259503	74.19
O	4.43361707743	4.30972084164	0.543275273776	74.19
O	0.307915099574	8.34396814686	8.11607114431	74.19
O	5.83044400758	7.04188651267	7.28558230044	213.83
O	8.39415252342	5.61179299277	14.858387654	213.83
O	3.65262034642	0.71504201842	0.28721357009	213.83
O	1.08891183058	11.938637487	7.86001892368	213.83
O	4.69499878021	7.16302317673	4.59112129328	279.52
O	9.52959775079	5.49065632871	12.1639266469	279.52
O	4.78806557379	0.836188165543	2.98167457725	279.52
O	-0.0465333967851	11.817500823	10.5544799308	279.52
H	5.24843989898	6.35279964139	4.61204093325	26.87
H	8.97615663202	6.30088934711	12.1848462868	26.87
H	4.23462445502	0.0259551471369	2.96075493728	26.87
H	0.506907721979	12.6277243583	10.5335602909	26.87
O	4.53491517086	4.33019477758	8.75011831008	-102.86
O	0.206617006145	8.32349421092	1.17731295648	-102.86
O	4.94814918314	10.6570297888	13.9682882676	-102.86
O	9.27644734786	1.99664971667	6.39548291405	-102.86
O	8.00014068258	7.68373824041	11.4531235582	-81.82
O	6.22445584842	4.96995074809	3.88031820463	-81.82
O	1.48292367142	1.35689374616	11.2652830195	-81.82
O	3.25860850558	11.2967857593	3.6924776659	-81.82
O	4.22142402944	10.9852670953	10.6666930313	-91.87
O	0.520108147559	1.66841241019	3.09388767775	-91.87
O	5.26164032456	4.65843208407	12.0517135464	-91.87
O	8.96295620644	7.99525690444	4.47891767584	-91.87
O	7.0435270828	11.5419324559	6.39516997292	-94.79
O	7.1810694482	1.11174704954	13.9679753265	-94.79
O	2.4395372712	5.21509744471	1.17762589761	-94.79
O	2.3019949058	7.43859154379	8.7504312512	-94.79
C	5.59633559787	6.83273752834	8.66968295823	73.09
C	8.62826093313	5.82095146016	1.09687760463	73.09
C	3.88672875613	0.505893034093	14.0487236195	73.09
C	0.85480342087	12.1477959544	6.4759182659	73.09
H	4.52357342589	6.67882739388	8.86677896776	23.18
H	0.217958751112	5.97485211156	1.29397361417	23.18
H	4.95949092811	0.351992382692	13.85162761	23.18
H	9.26510560289	12.3016966058	6.27882225636	23.18
C	6.15957272211	8.01663173149	9.46345337692	95.19
C	8.06502380889	4.63705725701	1.89065750639	95.19
C	3.32349163189	1.68978723724	13.2549437177	95.19
C	1.41804054511	10.9639017513	5.68214784721	95.19
H	7.25189845586	8.05245874862	9.34517111523	24.57
H	6.97269807514	4.60122075682	1.77236576163	24.57
H	2.23116589814	1.72561425437	13.3732354625	24.57
H	2.51036627886	10.9280652511	5.8004301089	24.57
C	5.52010124353	9.30501982075	8.9636864024	96.54
C	8.70449528747	3.34866916775	1.3908810488	96.54
C	3.96296311047	2.9781753265	13.7547201753	96.54
C	0.778569066528	9.675513662	6.18192430479	96.54
H	4.44698819816	9.31143985532	9.2057511031	24.00
H	0.294543978835	3.34224913318	1.6329457495	24.00
H	5.03607615584	2.98459536107	13.5126554746	24.00
H	9.18852037516	9.66909362743	5.93985012103	24.00
C	5.72034563043	9.43104974602	7.45899909828	97.88
C	8.50425090057	3.22262975942	15.0318044519	97.88
C	3.76271872357	3.10421473483	0.113796772248	97.88
C	0.978813453427	9.54947425367	7.68660212584	97.88
H	6.78977924682	9.50677201488	7.21771200886	24.61
H	7.43481728418	3.14691697362	14.7905078794	24.61
H	2.69328510718	3.17992752063	0.355093344736	24.61
H	2.04824706982	9.47376146787	7.92789869833	24.61
C	5.13517417833	8.19216325268	6.76458274483	89.01
C	9.08942235267	4.46151625276	14.3373880984	89.01
C	4.34789017567	1.86531875843	0.808213125698	89.01
C	0.393642001335	10.788360747	8.38101847929	89.01
H	4.05559368308	8.10057581715	6.98119490081	25.63
H	0.685938493918	4.55311317135	14.5540002544	25.63
H	5.42747067092	1.7737313229	0.591600969724	25.63
H	8.79712586008	10.8799576656	8.16440632332	25.63
C	5.36597299858	8.21854513772	5.26012303426	106.54
C	8.85862353242	4.43514385079	12.8329283879	106.54
C	4.11709135542	1.89170064346	2.31267283627	106.54
C	0.624440821582	10.761988345	9.88547818986	106.54
H	4.9583245112	9.16299196592	4.86913629095	26.53
H	9.2662720198	3.49068753951	12.4419416445	26.53
H	4.5247398428	2.83615695474	2.70366906265	26.53
H	0.216792334197	9.81753203377	10.2764649332	26.53
H	6.45521673641	8.19710392921	5.07018673832	26.30
H	7.76937979459	4.45657557623	12.6429826088	26.30
H	3.02784761759	1.87026891802	2.50261861528	26.30
H	1.71368455941	10.7834200705	10.0754239689	26.30
C	5.70744866291	4.46957685746	9.03299811976	-9.33
C	8.51714786809	8.18410264798	1.46020224923	-9.33
C	3.77561569109	10.7964213517	13.6853989749	-9.33
C	0.965916485905	1.8572676368	6.11260310437	-9.33
C	6.6697236521	3.38687643403	9.42212618246	152.98
C	7.5548728789	9.26681255447	1.84933031193	152.98
C	2.8133407019	9.71372092828	13.2962803953	152.98
C	1.9281914751	2.93996806022	5.72347504166	152.98
H	6.15945892534	2.41898747074	9.430016092	29.34
H	8.06513760566	10.2346920347	1.85722022147	29.34
H	3.32360542866	8.74583196499	13.2883810027	29.34
H	1.41792674834	3.90784754045	5.71558513212	29.34
H	7.06897962753	3.60521450772	10.4212618428	28.28
H	7.15561690347	9.04847448078	2.84846597227	28.28
H	2.41408472647	9.9320495189	12.2971352519	28.28
H	2.32744745053	2.72162998653	4.72433938133	28.28
H	7.51419053282	3.35959365788	8.71849229046	28.79
H	6.71040599818	9.29409533062	1.14568693686	28.79
H	1.96887382118	9.68643815214	13.9999142873	28.79
H	2.77265835582	2.96725083637	6.42711841673	28.79
C	6.81836120278	7.72669652193	11.7618826505	-12.44
C	7.40623532822	4.92699246657	4.18907729693	-12.44
C	2.66470315122	1.39985202768	10.9565239272	-12.44
C	2.07682902578	11.2538369608	3.38372805667	-12.44
C	6.28191373534	7.64744655312	13.1564146791	151.59
C	7.94268279566	5.00624243538	5.58361880857	151.59
C	3.20115061866	1.32060205887	9.56198241555	151.59
C	1.54038155834	11.3330869296	1.98918654502	151.59
H	5.91757440286	8.64131911275	13.4619969448	27.41
H	8.30702212814	4.01236039269	5.88919159125	27.41
H	3.56548995114	2.31447461849	9.25640963288	27.41
H	1.17604222586	10.3392048869	1.68360427928	27.41
H	7.07149263958	7.3073554162	13.8322631925	28.43
H	7.15310389142	5.34632408924	6.25945783895	28.43
H	2.41157171442	0.980520405011	8.88614338517	28.43
H	2.32996046258	11.6731685835	1.31333803158	28.43
H	5.43926760297	6.9484214304	13.1978651534	29.07
H	8.78532892803	5.7052675581	5.6250597998	29.07
H	4.04379675103	0.621576936147	9.52054142433	29.07
H	0.697735425974	12.0321120524	1.94773607073	29.07
C	5.41294261633	11.1654168688	10.4823517434	-11.48
C	8.81165391467	1.48827211972	2.90954638977	-11.48
[truncated: 190,100 more rows]
