# Supplementary material for: Chemical shifts in molecular solids by machine learning
Source: Nat Commun. 2018 Oct 29;9:4501. doi: 10.1038/s41467-018-06972-x (PMC6206069; doi:10.1038/s41467-018-06972-x)
Supplement: Supplementary file 4 — Supplementary Data 2 [file 41467_2018_6972_MOESM4_ESM.txt]

192
Lattice="8.43116035 0.0 0.0 0.158219155128 14.5042431863 0.0 1.16980663624 4.4685149855 14.9100096405" Properties=species:S:1:pos:R:3:CS:R:2 ENERGY=-2069.84934116 Natoms=192 NAME=COBHUW
O	2.33827271799	4.55315540425	11.5841360926	24.10	31.34
O	7.42092185454	14.4195943364	3.32587354791	24.10	31.33
O	3.46522376617	6.02661871166	10.3270669467	-74.64	-90.59
O	6.29397080636	12.946131029	4.58293426261	-74.64	-90.59
C	3.24898979667	16.9696746647	12.5382820783	21.40	19.91
C	6.51020477586	2.00308350711	2.37172756226	21.40	19.91
C	2.20865205877	17.6040183071	11.6052139935	69.67	66.51
C	7.55054251376	1.36873143354	3.30479564703	69.67	66.51
C	3.32376575782	3.66412326999	9.62482717003	120.85	122.11
C	6.43542881471	15.3086349019	5.28518247048	120.85	122.11
C	2.4150974511	17.1924343523	10.1317422549	130.67	135.14
C	7.34408869027	1.78031538835	4.7782673856	130.67	135.14
C	3.29430728356	3.99669038999	8.15397752233	27.37	27.72
C	6.46488728897	14.9760677819	6.75603211818	27.37	27.72
C	8.78392009904	15.9585340351	12.018728684	157.55	150.75
C	0.975274473486	3.01421570557	2.8912809565	157.55	150.75
C	3.08014737951	4.88853010066	10.5028735024	-16.48	-17.20
C	6.67904719303	14.08421964	4.40713613815	-16.48	-17.20
C	3.64335732205	15.6315736367	12.3870186304	35.30	35.37
C	6.11583725048	3.3411845351	2.52298257894	35.30	35.37
C	8.08876249703	3.81985523281	11.2301791188	152.40	143.91
C	1.67042364434	15.152902939	3.67983052172	152.40	143.91
C	9.15990769485	17.4429915756	12.0935552321	128.23	126.70
C	0.599286877678	1.52975816506	2.8164544084	128.23	126.70
C	3.8576436935	17.7317588176	13.549009581	36.12	38.97
C	5.90155087903	1.24099092308	1.3610000595	36.12	38.97
C	4.4569474335	3.90896416655	7.38121108929	33.67	33.94
C	5.30223870787	15.0637855741	7.52879855122	33.67	33.94
C	2.10882712022	4.43916611632	7.55136876748	38.60	38.64
C	7.65036745231	14.5335836244	7.35863244188	38.60	38.64
C	9.01334040333	17.9184078454	13.5480821534	144.84	146.07
C	0.745854169202	1.05434189525	1.36192748714	144.84	146.07
C	3.24645201741	4.67071107301	5.43169074388	40.62	37.46
C	6.51274255512	14.3020386677	9.47831889663	40.62	37.46
C	4.43702460159	4.24669958785	6.02555638546	39.32	39.09
C	5.32216997094	14.726058584	8.88445325506	39.32	39.09
C	7.33184664544	3.35210288775	10.0085461399	168.97	168.30
C	2.42734792709	15.6206468529	4.90146350063	168.97	168.30
C	2.07959628729	4.77196087766	6.19737500223	36.27	37.11
C	7.67958985408	14.2007972942	8.71263463828	36.27	37.10
C	4.64802282051	15.0874349789	13.1925232591	39.00	40.85
C	5.11116332086	3.88532319293	1.71748638142	39.00	40.85
C	5.26719880546	15.8644001298	14.17344661	37.02	41.76
C	4.49199576707	3.10834961088	0.736563030497	37.02	41.75
C	4.85404665482	17.1857231487	14.3591682102	38.92	41.17
C	4.90514791771	1.78702659198	0.550841430307	38.92	41.17
C	6.5874257735	3.71046092727	11.2777983125	174.87	166.87
C	3.17176879903	15.2622888134	3.6322028969	174.87	166.87
O	3.13926667588	11.8490262885	11.538253718	30.15	47.30
O	6.61991946549	7.1237234522	3.37175592253	30.15	47.30
O	2.15343638963	13.3969451729	10.2568691057	-73.98	-81.85
O	7.60574975173	5.57580456775	4.65314053484	-73.98	-81.85
C	2.19664608643	11.3546230456	8.06806399837	27.87	27.64
C	7.5625484861	7.61812669513	6.84193721099	27.87	27.64
C	3.43587489699	10.3992039547	11.5132553275	70.13	67.01
C	6.32331967554	8.57354578599	3.39674588181	70.13	67.01
C	2.18554224825	11.0287165422	9.5391834432	120.63	121.45
C	7.57364389312	7.94403319846	5.37082619732	120.63	121.44
C	2.40762744303	9.70427399401	12.4113593903	23.81	22.13
C	7.35155869834	9.26847574668	2.49865025017	23.81	22.13
C	3.24408286135	10.0301552039	10.0255180657	129.00	134.18
C	6.51510328002	8.94259453683	4.88449157485	129.00	134.18
C	2.15191878077	8.33167265787	12.2702217661	35.91	36.76
C	7.60727579176	10.6410770828	2.63978787442	35.91	36.76
C	2.46216861933	12.2348867731	10.4328021287	-16.68	-17.05
C	7.29701752204	6.73786296763	4.47720751182	-16.68	-17.05
C	2.21871043306	11.9647692578	5.33033976532	40.49	38.14
C	7.54048413947	7.00798048292	9.5796698752	40.49	38.14
C	5.82744097955	11.1459771204	11.1679571554	152.76	143.56
C	3.93175359298	7.82678105147	3.74204405394	152.76	143.56
C	3.36188303376	11.8374924611	7.45597018812	38.22	37.74
C	6.39731153877	7.13525727956	7.4540394524	38.22	37.73
C	1.04089419449	11.1933771039	7.29547461969	34.41	33.92
C	8.71830037804	7.77937263682	7.61453502082	34.41	33.92
C	5.32149547811	8.77331369932	11.9377305265	155.81	149.93
C	4.43769909442	10.1994444725	2.97227911399	155.81	149.93
C	3.37802870583	12.138400574	6.09419446187	36.40	36.65
C	6.38115743554	6.83435759783	8.81581517865	36.40	36.65
C	5.02829344578	10.7200011749	13.4757765222	145.29	145.21
C	4.73089269559	8.25274856583	1.4342331183	145.29	145.21
C	4.91524001664	10.2487498983	12.0164775642	128.22	126.90
C	4.84395455589	8.72399984244	2.89353207632	128.22	126.90
C	1.04865086201	11.4989392173	5.93203795485	39.35	38.55
C	8.71053527936	7.47381052342	8.97797168566	39.35	38.55
C	6.58176846491	10.6958374693	9.93754733857	169.59	167.97
C	3.17742610762	8.2769122714	4.97246230194	169.59	167.97
C	1.69003452332	10.4163529349	13.3837757005	38.23	38.97
C	8.06916004921	8.556405237	1.52622550888	38.23	38.97
C	1.20604376343	7.69123328652	13.0731043039	38.29	39.62
C	8.5531508091	11.2815164542	1.83689690545	38.29	39.62
C	7.32984846044	11.0405454602	11.2079798736	174.05	166.51
C	2.42934611209	7.93221271165	3.70202976692	174.05	166.51
C	8.92491439358	8.40923090193	14.0355043955	37.72	41.74
C	0.834280178953	10.5635188388	0.874505244983	37.72	41.74
C	9.17268933394	9.77509574095	14.1836145894	38.32	40.57
C	0.586505238587	9.19765399974	0.726395051115	38.32	40.57
H	2.94261829188	8.98786986791	9.8870615504	27.81	27.54
H	6.81656784949	9.98487987278	5.02294809012	27.81	27.54
H	2.70478368956	16.1441123056	10.0207544601	27.45	27.35
H	7.05440245181	2.8286374351	4.88925518045	27.45	27.35
H	1.48004804364	17.3468257607	9.58058887168	28.06	28.95
H	8.27914652889	1.62592398002	5.32941233768	28.06	28.95
H	3.40176242222	4.26578773488	13.6901050495	22.44	23.01
H	6.35743215031	14.706970437	1.21989615988	22.44	23.01
H	9.14200834143	4.46926535877	13.6550398536	28.90	29.38
H	0.617186231101	14.5034928131	1.25496978694	28.90	29.38
H	6.55085983106	9.63997796518	9.6649594933	32.89	31.56
H	3.20833474147	9.33278020667	5.24505014722	32.89	31.56
H	5.18281132151	8.35640968234	10.9322809301	30.30	29.47
H	4.57638325102	10.6163484895	3.97772027921	30.30	29.47
H	5.3825455102	3.57536001382	7.85257197098	24.79	24.23
H	4.37664906233	15.3973897269	7.05742923837	24.79	24.23
H	7.52701957639	16.7987834756	9.74588177034	32.56	31.32
H	2.23217499614	2.17396626509	5.16412787018	32.56	31.32
H	1.17831367703	10.6764289382	9.82548878636	27.47	27.70
H	8.5808808955	8.29632923368	5.08452085415	27.47	27.70
H	7.26555243161	4.04014459044	9.16315369159	32.05	31.06
H	2.49364214092	14.9326051503	5.74685594893	32.05	31.06
H	7.96131707718	17.8156320008	13.8462164145	30.02	30.66
H	1.79787749535	1.15711773992	1.063793226	30.02	30.66
H	1.85794951285	11.4857360202	13.5009856917	22.41	22.67
H	7.90123662852	7.48701372053	1.40901551769	22.41	22.67
H	5.46332445752	12.1730273496	11.1181711535	29.61	29.31
H	4.29586168385	6.79972239111	3.79183005581	29.61	29.31
H	4.38637019021	10.1242722468	14.13900532	29.65	30.30
H	5.37281595116	8.84847749384	0.771004320526	29.65	30.30
H	8.93200499943	15.5425574458	11.0141812218	30.25	29.28
H	0.827189573099	3.43019229492	3.89582841873	30.25	29.28
H	4.33159294142	3.30295765407	9.89513017085	27.50	27.61
H	5.42760163111	15.6697920866	5.01487946966	27.50	27.61
H	6.05845477314	15.4433901377	14.7941402038	23.47	23.83
H	3.70073136823	3.52936803411	0.11586100553	23.47	23.83
H	4.14454764905	13.3327924738	0.224496506639	22.65	23.03
H	5.61463849232	5.63995726685	14.6855131339	22.65	23.03
H	2.69409297824	7.73516806311	11.537360015	21.49	21.37
H	7.06510159429	11.2375816776	3.37264962553	21.49	21.37
H	7.78284627489	10.2148987894	11.7588718909	33.06	32.04
H	1.97634829764	8.7578593824	3.15113774965	33.06	32.04
H	8.44690132637	4.84776544036	11.1683871446	29.62	29.45
H	1.31229324616	14.1249843003	3.74162249592	29.62	29.45
H	6.63619160497	11.3930607056	9.09898413016	32.07	30.95
H	3.12300296756	7.57968903509	5.81102551035	32.07	30.95
H	9.38924368753	15.3778800218	12.7270051715	30.45	30.28
H	0.369942453837	3.59487815003	2.18300446898	30.45	30.28
H	4.18161102995	10.1924803341	9.48069648385	28.11	28.97
H	5.57758354258	8.78026940661	5.42931315667	28.11	28.97
H	1.03259793271	6.62218744762	12.9349344481	22.60	23.25
H	0.295436289824	12.3505622931	1.97507519243	22.60	23.25
H	6.29594369788	17.3966117625	11.8440097481	33.28	32.27
H	3.46324244349	1.57613797815	3.06599989244	33.28	32.27
H	3.16806751963	14.9946584904	11.6403887945	21.43	21.96
H	6.5911270529	3.97809125026	3.26962084605	21.43	21.96
H	7.90039351249	11.9700724576	11.2451781531	31.60	30.11
H	1.85879262888	7.00267728306	3.66483148746	31.60	30.11
H	3.22199322123	4.91758387922	4.36922121006	24.25	23.75
H	6.53719292014	14.0551658615	10.5407884305	24.25	23.75
H	1.20031057439	4.53926928316	8.14888510148	24.95	24.31
H	8.55888399814	14.4334804575	6.76112453903	24.95	24.31
H	7.72951918567	15.8275981149	12.2972773597	31.42	30.70
H	2.02967538686	3.1451516258	2.6127238497	31.42	30.70
H	4.72671927122	8.17560344863	12.6394728648	30.05	29.83
H	5.03246687015	10.7971547232	2.27053677574	30.05	29.83
H	4.26545048847	11.9938904856	8.04945642747	24.83	24.16
H	5.4937356529	6.97886768623	6.86055321304	24.83	24.16
H	8.56152295133	10.82590498	7.77100049459	24.85	24.23
H	1.19766319004	8.14685319184	7.13900071476	24.85	24.23
H	1.14581155389	5.11049725919	5.74684751777	23.34	22.78
H	8.61337458748	13.8622609127	9.16316212275	23.34	22.78
H	9.62506324252	17.3155124311	14.2310398664	29.42	30.29
H	0.134131330008	1.65724574072	0.678969774146	29.42	30.29
H	5.35457935132	4.18887025901	5.43811528807	23.64	23.30
H	4.40461522121	14.7838794817	9.47189435244	23.64	23.30
H	8.57121035457	11.3810041463	5.34023794757	23.90	23.41
H	1.18798421796	7.59174559439	9.56977169295	23.90	23.41
H	8.61014545307	10.3516690726	14.9197729242	22.87	23.67
H	1.14904911946	8.62108066804	-0.0097632836853	22.87	23.67
H	2.23036229667	12.191188069	4.26341857883	24.36	23.97
H	7.5288238447	6.78156167172	10.6465910617	24.36	23.97
H	6.01934262028	4.64170788141	11.2998120721	31.59	30.31
H	3.73984352109	14.3310502904	3.61019756839	31.59	30.31
H	6.06868177065	10.6132120979	13.8096841967	29.95	30.60
H	3.69050437072	8.35953764283	1.1003254438	29.95	30.60
H	6.37709361625	8.6610865239	12.2191289344	31.38	30.65
H	3.38210095628	10.3116632168	2.69088070615	31.38	30.65
H	4.74051264955	11.7758438166	13.574193457	28.85	29.52
H	5.01868192298	7.1969143552	1.33581618353	28.85	29.52
H	4.29613991214	12.5068338502	5.6345023061	23.30	22.60
H	5.46305466039	6.4659243217	9.27550733441	23.30	22.60
H	4.9435940089	14.0465239221	13.0467737901	22.50	22.88
H	4.81559213247	4.92622581858	1.86322741923	22.50	22.88
H	8.1801815687	7.91593214101	14.6607170913	25.62	25.84
H	1.57901300383	11.0568175997	0.249292549229	25.62	25.84
62
Lattice="6.265332446 0.0 0.0 1.69572475717 7.62373170428 0.0 0.677006762785 0.474085175524 12.0657897552" Properties=species:S:1:pos:R:3:CS:R:2 ENERGY=-845.80604030 Natoms=62 NAME=QUGWUK
O	1.30521285115	4.35852863872	1.52384789218	198.20	202.27
O	7.33285111481	3.73928197575	10.541941863	198.20	202.27
O	8.17400332235	6.81383724032	9.39586845597	124.16	130.72
O	0.46406064361	1.28397963949	2.66991503387	124.16	130.73
O	5.64658700963	6.03673552638	1.96586083092	213.28	214.65
O	2.99147695633	2.0610750881	10.0999289243	213.28	214.65
O	3.87613563237	5.76083534678	8.92853104349	-80.06	-69.48
O	4.76192833359	2.33697526769	3.13725244635	-80.06	-69.49
C	2.77474031102	6.17100160069	8.56362555117	-0.63	0.13
C	5.8633173896	1.92680901378	3.502164204	-0.63	0.13
C	2.2543104714	6.00815307976	7.21810155106	30.42	38.74
C	6.38374722923	2.08965753472	4.84768820411	30.42	38.74
C	7.4725179057	6.64199796732	6.61201835157	24.25	36.02
C	1.16554606026	1.45581264715	5.4537714036	24.25	36.02
H	6.83525214662	7.38572425532	7.08719996027	24.06	23.53
H	1.80280555401	0.712092624483	4.9785897949	24.06	23.53
C	2.9158919857	5.06627938782	6.25706220717	129.70	133.60
C	5.72217198026	3.03153749199	5.808727548	129.70	133.60
H	2.86677177932	4.0305823425	6.63865854513	29.31	28.83
H	5.77129218664	4.06723453731	5.42713121004	29.31	28.83
H	3.98861088044	5.29014598144	6.13757605209	27.66	26.99
H	4.64945308552	2.80767089836	5.92820743775	27.66	26.99
C	7.35153433617	6.18009259807	5.24279259882	29.92	31.17
C	1.28652336446	1.91772428173	6.82299715635	29.92	31.17
C	2.11043964244	5.24071877378	5.00165248364	27.24	26.67
C	6.52762432352	2.8570918407	7.06413727154	27.24	26.68
C	2.22185604933	4.60108471903	3.76902977421	56.57	66.10
C	6.41620791663	3.49672589544	8.29675371563	56.57	66.10
H	3.01579271155	3.87674336962	3.58456585633	22.76	23.53
H	5.62226498908	4.22107351019	8.48121763351	22.76	23.53
C	1.2893302334	4.90109389788	2.76943357444	14.12	12.78
C	7.34872746723	3.1967167166	9.29635618073	14.12	12.78
C	6.50457416545	5.84108172475	3.01190820544	15.38	16.19
C	2.13348980051	2.25673515505	9.05388154974	15.38	16.19
C	6.41518040211	6.49166131528	4.24130426865	65.89	65.90
C	2.22288356385	1.60614929919	7.82448548652	65.89	65.91
H	5.6371200923	7.23268097967	4.41950911942	24.12	23.84
H	3.00094387366	0.865135900141	7.64627437042	24.12	23.84
C	2.35963697515	6.98766888903	10.751229028	118.67	114.93
C	6.27842699081	1.11014799077	1.31455446183	118.67	114.93
H	2.91180072361	6.10425701415	11.0928400143	25.90	26.31
H	5.72626324235	1.99355986566	0.972949740872	25.90	26.31
H	7.72327530618	7.11403437914	11.358320946	26.77	27.01
H	0.914788659776	0.983776235338	0.707468809137	26.77	27.01
H	2.99682128491	7.88056647724	10.817115264	27.47	26.93
H	5.64124268105	0.217244137233	1.24867449116	27.47	26.93
C	4.64576280471	7.04798524449	2.13858978112	113.86	111.71
C	3.99230116125	1.04982536998	9.92719997405	113.86	111.71
H	3.97894347248	6.81168823129	2.98190352835	27.33	27.31
H	4.65912049348	1.28612238319	9.08388622682	27.33	27.31
H	4.06440887237	7.04243415994	1.2102178806	26.50	26.46
H	4.57365509359	1.05538271986	10.8555718746	26.50	26.46
H	3.41149857818	0.411939342992	2.29613783081	26.17	26.30
H	5.22655912245	7.68587127148	9.76965192436	26.17	26.30
C	2.45042164229	3.56569467501	1.16794568259	111.10	111.47
C	6.18764232367	4.5321222048	10.8978440726	111.10	111.47
H	3.37198312644	4.16837579898	1.24348679589	26.65	26.75
H	5.26608083952	3.92943481549	10.8222966939	26.65	26.75
H	2.27130831832	3.24770399204	0.13514322086	24.99	24.90
H	6.36675564764	4.85010662243	11.930640269	24.99	24.90
H	2.54996524419	2.69448766772	1.82956478889	25.93	26.25
H	6.08809872177	5.40332294675	10.2362249663	25.93	26.25
108
Lattice="11.983069428 0.0 0.0 0.0 6.48024023448 0.0 -1.34408098239 0.0 11.1755303792" Properties=species:S:1:pos:R:3:CS:R:2 ENERGY=-1568.99764466 Natoms=108 NAME=MELYUY
O	1.83760369678	5.64527193981	9.3889865413	-20.96	-32.79
O	8.12935024916	2.40514583103	7.37430902757	-20.96	-32.77
O	8.80138474882	0.834968294674	1.78654383795	-20.96	-32.78
O	2.50965017951	4.07508242038	3.80122135167	-20.96	-32.78
O	0.236210264565	0.277923329244	8.28164307852	-11.37	6.35
O	9.73074368138	3.51803745495	8.48165249035	-11.38	6.35
O	10.402778181	6.20231690524	2.89388730072	-11.37	6.34
O	0.908256747295	2.96220277953	2.6938778889	-11.38	6.33
O	2.07256772213	0.96786053463	6.38344099964	-26.93	-34.28
O	7.89438622382	4.20798664341	10.3798545692	-26.93	-34.27
O	8.56642072348	5.51237969985	4.7920893796	-26.93	-34.28
O	2.74461420486	2.27225359108	0.795675810019	-26.93	-34.28
O	3.7232115697	0.343914092584	7.79330903319	-12.28	-22.01
O	6.24374237625	3.58402821829	8.96998653568	-12.28	-22.01
O	6.91578885898	6.1363261419	3.38222134605	-12.28	-22.03
O	4.39524606936	2.89621201619	2.20554384357	-12.28	-22.01
C	1.44690770115	6.40602908551	8.47034047281	-6.90	-3.76
C	8.52004624479	3.16591495981	8.29295509606	-6.91	-3.76
C	9.19209272752	0.0742111489676	2.70518990644	-6.90	-3.76
C	2.11894220081	3.31432527467	2.88257528318	-6.91	-3.76
C	2.50488091788	0.473475039239	7.45616537484	-5.17	-4.90
C	7.46207302807	3.71358916495	9.30713019403	-5.17	-4.90
C	8.13410752773	6.00676519524	3.71936500441	-5.17	-4.90
C	3.17691541754	2.76665106954	1.86840018521	-5.17	-4.90
N	0.18142367114	0.840768100277	1.14024897142	189.21	187.01
N	11.1296112572	4.08089420905	4.4475162182	189.21	187.01
N	10.4575647745	5.63946015114	10.0352814078	189.21	187.01
N	-0.490610828521	2.39934602543	6.72801416104	189.21	187.01
H	0.677774389917	1.61522189434	1.66833085804	19.24	19.35
H	10.6332605384	4.85533602005	3.91943433158	19.24	19.35
H	9.96122603876	4.86501834014	9.5071995212	19.24	19.35
H	0.00573989025601	1.62490421444	7.25609604767	19.24	19.35
H	11.3723522946	0.500988166646	1.76792214806	18.75	18.94
H	-0.0613173662631	3.74111427542	3.81984304156	18.75	18.94
H	-0.733351865924	5.97924008477	9.40760823119	18.75	18.94
H	10.7003177949	2.73912595906	7.35568733768	18.75	18.94
C	10.2972193225	1.40292983635	11.0392109814	129.44	129.64
C	-0.330265376505	4.64304396206	5.72408458744	129.44	129.64
C	0.341769123156	5.07731039813	0.136319397813	129.44	129.64
C	10.9692658052	1.83718428935	5.45144579181	129.44	129.64
H	-0.82414758298	1.78293693405	10.4757071416	27.30	27.11
H	10.7911015289	5.02305105976	6.28758842729	27.30	27.11
H	11.4631360286	4.69730330043	0.699823237665	27.30	27.11
H	-0.152113083319	1.45718917472	4.88794195196	27.30	27.11
H	10.9650118155	2.23493831288	0.0967153533534	27.02	27.45
H	0.346023112803	5.47506442165	5.49104983627	27.02	27.45
H	-0.326023369928	4.24528993854	11.0788150259	27.02	27.45
H	10.2929773159	1.00517581283	5.68448054298	27.02	27.45
C	1.08452769858	6.15724858112	0.902409009414	128.58	129.94
C	10.2265072298	2.91713445541	4.68535618021	128.58	129.94
C	9.55446074703	0.322991653362	10.2731213698	128.58	129.94
C	0.41249319892	3.56310577907	6.49017419904	128.58	129.94
H	1.42406797082	5.79432934042	1.87971220275	27.34	27.62
H	9.88696695752	2.55421521472	3.70805298687	27.34	27.62
H	9.21493245785	0.685910894059	9.29581817649	27.34	27.62
H	0.752021488093	3.92602501977	7.46747739238	27.34	27.63
H	1.94759629106	6.51455974532	0.329845969075	26.87	26.77
H	9.36343863728	3.27444561962	5.25791922055	26.87	26.77
H	8.69139215454	-0.0343314939112	10.8456844102	26.87	26.77
H	1.2755617914	3.20579461486	5.9176111587	26.87	26.77
N	5.18639227913	2.32768727025	6.68734362341	189.05	180.19
N	4.78056166681	5.56780139596	10.0759399624	189.05	180.19
N	5.45259616648	4.15255296423	4.48817477277	189.05	180.19
N	5.85842677879	0.912438838526	1.09957843378	189.05	180.19
H	4.64875988618	1.52152627448	7.14169368384	18.51	17.95
H	5.31819405977	4.76165238326	9.62160188503	18.51	17.95
H	5.99022855943	4.95870197693	4.03383669541	18.51	17.95
H	5.32079438584	1.71858785122	1.55392849421	18.51	17.95
H	5.9679759995	2.60831877318	7.32877336375	21.35	22.50
H	3.99897794644	5.84843289889	9.43452220512	21.35	22.50
H	4.6710124461	3.8719214613	3.8467570155	21.35	22.50
H	6.64002248224	0.631807335591	1.74100817412	21.35	22.50
C	5.69893212471	1.85926908631	5.36649781264	129.97	127.61
C	5.61209082056	5.09938321202	0.221267376988	129.97	127.61
C	4.9400563209	4.62097114817	5.80903256661	129.97	127.61
C	5.02689762505	1.38085702247	10.9542630023	129.97	127.61
H	4.84437151152	1.4720122316	4.79419839982	26.44	26.24
H	6.46665143375	4.71212635731	0.7935667898	26.44	26.24
H	5.79461693409	5.00822800288	6.38133197942	26.44	26.24
H	4.17233701186	1.76811387717	10.3819635894	26.44	26.24
H	6.39822810732	1.03679913305	5.55050982677	26.66	27.20
H	4.91280682102	4.27692524183	0.0372553628517	26.66	27.20
H	4.24077232136	5.44344110143	5.62502055248	26.66	27.20
H	5.72619360766	2.20331499266	11.1382750164	26.66	27.20
C	4.2546726819	3.48580299819	6.53997583558	129.45	127.53
C	5.71228126405	0.245688872482	10.2233077502	129.45	127.53
C	6.38432774678	2.99443723629	4.6355425606	129.45	127.53
C	4.92670718156	6.234551362	0.952210645957	129.45	127.53
H	3.94242984181	3.79268940624	7.54450456266	27.26	27.09
H	6.02452410414	0.552563297464	9.21879100621	27.26	27.09
H	6.69657058687	2.68755082824	3.63102581659	27.26	27.09
H	4.61446434147	5.92766495395	1.95673937304	27.26	27.09
H	3.38276058418	3.12275194373	5.98368580352	27.06	26.79
H	6.58419336177	6.3628780525	10.7796097653	27.06	26.79
H	7.25622786143	3.35747630768	5.19184457572	27.06	26.79
H	4.05480706691	0.117362181978	0.395920613901	27.06	26.79
O	3.03976918794	0.29684459587	3.89530042975	270.84	263.98
O	8.27125375733	3.53697070465	1.69246475987	270.85	263.97
O	7.59921925767	6.18338365554	7.2802299495	270.84	263.97
O	2.36773468828	2.94326952984	9.48306561938	270.85	263.97
H	2.6996417453	0.592610715492	4.77564860835	25.59	25.21
H	8.61139318304	3.8327248412	0.812116581274	25.59	25.21
H	7.93934670031	5.88762951899	6.3998817709	25.59	25.21
H	2.02760724563	2.64750341021	10.363413798	25.59	25.21
H	2.82379832764	5.8198173291	3.86592992658	26.68	26.46
H	8.4872366007	2.57969122032	1.72183526304	26.68	26.46
H	7.81519011797	0.660422905385	7.30960045266	26.68	26.46
H	2.15176382798	3.90054901416	9.45369511621	26.68	26.46
168
Lattice="6.810229092 0.0 0.0 0.0 19.6040820995 0.0 -2.93884540099 0.0 11.3874385466" Properties=species:S:1:pos:R:3:CS:R:2 ENERGY=-2402.87620522 Natoms=168 NAME=RAVFOK
N	4.09694528877	18.664038937	7.28394862764	64.90	63.88
N	1.71013705798	8.86199448215	9.79720919221	64.90	63.88
N	-0.225554787527	0.940049972714	4.10348991893	64.90	63.88
N	2.16124663303	10.7420876173	1.59022935436	64.90	63.88
H	4.46440481989	17.7510460045	7.66552576366	15.89	17.08
H	1.34267071663	7.94900835985	9.41563205618	15.89	17.08
H	-0.593021128873	1.85303609502	3.7219127829	15.89	17.08
H	2.52871297438	11.6550737397	1.97180649038	15.89	17.08
C	3.92737058438	0.0864081867193	8.14446193479	11.97	7.85
C	1.87971176237	9.88845264158	8.93669588506	11.97	7.85
C	-0.0559800831362	19.5176739128	3.24297661178	11.97	7.85
C	1.99167192864	9.71563626815	2.45074266151	11.97	7.85
O	4.11999791425	19.5918168769	9.37439611903	-1.95	8.09
O	1.6870844325	9.78977242204	7.70676170082	-1.95	8.09
O	-0.248607413003	0.0122652225947	2.01304242753	-1.95	8.09
O	2.18430606874	9.81430967746	3.68067684575	-1.95	8.09
C	3.50664825153	1.42351494618	7.56210562467	14.70	10.26
C	2.30042728499	11.225559401	9.51905219518	14.70	10.26
C	0.36473543948	18.1805671533	3.82533292189	14.70	10.26
C	1.57095640603	8.37852950868	1.86838635139	14.70	10.26
O	3.37783276826	2.39997240362	8.31333518558	-23.58	-41.28
O	2.42924957849	12.2020100483	8.76782263427	-23.58	-41.29
O	0.493550922755	17.2041165061	3.07410336098	-23.58	-41.29
O	1.44214092275	7.40207205124	2.6196159123	-23.58	-41.28
N	3.32827473115	1.46688248504	6.21650650953	70.38	68.96
N	2.47880761559	11.2689269399	10.8646513103	70.38	68.96
N	0.543115770087	18.1371996145	5.17093203704	70.38	68.96
N	1.39258288565	8.33515515959	0.522787236247	70.38	68.96
H	3.15913588143	2.40267606457	5.78365515867	18.22	19.11
H	2.64794646532	12.2047205194	11.2975026612	18.22	19.11
H	0.712254619816	17.2014060349	5.60378338789	18.22	19.11
H	1.22343722569	7.39936158006	0.089935885389	18.22	19.11
C	3.21030113259	0.462959373674	3.99853747839	52.35	51.81
C	5.53561980491	10.2650038285	1.69518179489	52.35	51.81
C	0.661082558419	19.1411227258	7.38890106818	52.35	51.81
C	-1.66422930367	9.33907827096	9.69225675167	52.35	51.81
H	2.88563708109	1.42029370782	3.58604190229	24.31	24.51
H	5.86028385642	11.2223313525	2.107677371	24.31	24.51
H	0.985746609922	18.1837883917	7.80139664428	24.31	24.51
H	-1.9889001654	8.38175074704	9.27976117557	24.31	24.51
C	3.3852627282	18.9692393538	3.15689531605	28.62	26.06
C	5.36065820931	9.16719489891	2.53682395723	28.62	26.06
C	0.486127773045	0.634842745727	8.23054323051	28.62	26.06
C	-1.4892745183	10.4368872006	8.85061458934	28.62	26.06
C	3.80998266552	17.7333666498	3.70305525855	29.32	27.27
C	4.93593827199	7.9313221949	1.99066401474	29.32	27.27
C	0.0614010254935	1.87071544974	7.68438328802	29.32	27.26
C	-1.06455458097	11.6727599046	9.39677453183	29.32	27.27
C	4.03825473445	17.6384184358	5.07453324424	49.16	51.43
C	4.70767301328	7.83638079112	0.619186029045	49.16	51.43
C	-0.166864233212	1.96566366374	6.3128984921	49.16	51.43
C	-0.836282512039	11.7677013084	10.7682525175	49.16	51.43
H	4.35853980865	16.689331289	5.50724839051	23.41	23.91
H	4.38738112886	6.88728683418	0.186470882768	23.41	23.91
H	-0.487149307409	2.91475081046	5.88019015605	23.41	23.91
H	-0.515997437843	12.7167952653	11.2009676638	23.41	23.91
C	3.86630326011	18.7458638396	5.9144728493	43.99	42.41
C	1.94077227641	8.94381938469	11.1666849705	43.99	42.41
C	0.00508043090263	0.858225070174	5.47296569727	43.99	42.41
C	1.9306114146	10.6602627148	0.220753576017	43.99	42.41
C	3.45856803414	0.370183622754	5.37214025556	42.02	42.88
C	5.28735290336	10.1722280776	0.321579017724	42.02	42.88
C	0.412822467099	19.2338984767	6.01529829101	42.02	42.88
C	-1.41596921235	9.43186083211	11.0658595288	42.02	42.88
C	3.11988172094	19.0861777975	1.68468042163	149.33	153.12
C	5.62603921657	9.28413334265	4.00903885165	149.33	153.12
C	0.751501970073	0.517911112218	9.70275812493	149.33	153.12
C	-1.75464871532	10.3199487569	7.37839969492	149.33	153.12
H	2.80356020007	0.496697248596	1.40964250952	29.14	29.08
H	5.94236073743	10.2987348932	4.28407676376	29.14	29.08
H	1.06783030117	19.1073916611	9.97779603704	29.14	29.08
H	-2.07097704642	9.30534720627	7.10335497258	29.14	29.08
H	2.3327350118	18.382047781	1.3753666265	28.40	28.37
H	-0.397043166293	8.58000332614	4.31835264678	28.40	28.37
H	1.53865548944	1.2220343185	10.0120719201	28.40	28.37
H	4.26842685731	11.0240787734	7.06908589979	28.40	28.37
H	4.01881834063	18.8345466428	1.10474174285	28.74	28.75
H	4.72710259688	9.03250899816	4.58897753044	28.74	28.75
H	-0.147434649613	0.769535456709	10.2826968037	28.74	28.75
H	-0.855718905868	10.5715799116	6.79846101613	28.74	28.75
C	4.00348851494	16.54072528	2.81196402277	149.50	152.35
C	4.74243242257	6.73868082516	2.88175525051	149.50	152.35
C	-0.132104823927	3.06335681948	8.57547452379	149.50	152.35
C	-0.871048731554	12.8654012743	8.50568329606	149.50	152.35
H	4.2560186199	15.6464059957	3.3952601445	28.17	28.37
H	4.48990231761	5.8443615408	2.29845912878	28.17	28.37
H	-0.384634928887	3.95767610384	7.99217159183	28.17	28.37
H	-0.618518626594	13.7597205587	9.08897941779	28.17	28.37
H	4.81039169868	16.7234369163	2.08634092325	28.57	28.55
H	3.93552923883	6.92139246147	3.60737835003	28.57	28.55
H	-0.939008007663	2.88064518317	9.30109762332	28.57	28.55
H	-0.0641455478175	12.682689638	7.78006019653	28.57	28.55
H	3.09289959328	16.3357510048	2.22827290776	28.56	28.78
H	5.65302134423	6.53371336018	3.46544636553	28.56	28.78
H	0.778484097736	3.26833109469	9.15916563881	28.56	28.78
H	-1.78163765322	13.0703755496	7.92199218104	28.56	28.78
O	-1.57129691748	5.83998256349	10.4877459915	249.25	245.98
O	0.568143362	15.6420202081	6.5934118284	249.25	245.98
O	5.44268060849	13.7641063462	0.899692555115	249.25	245.98
O	3.30324032901	3.96206189137	4.79402671817	249.25	245.98
H	-1.40852563195	5.03127466905	11.0600231625	21.90	21.85
H	0.405372076472	14.8333191239	6.02113465734	21.90	21.85
H	5.27990932297	14.5728074305	0.327415384056	21.90	21.85
H	3.46601161454	4.77076297559	5.36630388923	21.90	21.85
H	-0.722551686203	5.96176308011	9.98120115159	23.20	23.34
H	-0.280601869278	15.763807535	7.09995666826	23.20	23.34
H	4.59393537722	13.6423190194	1.40623739498	23.20	23.34
H	4.15198556029	3.84027456452	4.2874818783	23.20	23.34
O	3.20189730989	5.13833147037	8.75881951141	263.49	251.65
O	2.60518503685	14.9403759252	8.32233830844	263.49	251.65
O	0.669486381118	14.4657506291	2.62861903516	263.49	251.65
O	1.26620546439	4.66371298449	3.06510023812	263.49	251.65
H	3.25213636991	4.16617126749	8.58882938304	24.11	24.25
H	2.55493916661	13.9682157224	8.49232843681	24.11	24.25
H	0.619247321106	15.437910832	2.79860916352	24.11	24.25
H	1.3164445244	5.63587318738	2.89511010976	24.11	24.25
H	3.92893012684	5.35415444053	9.40866519182	22.46	22.60
H	1.87814540968	15.1561988954	7.67249262803	22.46	22.60
H	-0.0575464358274	14.249927659	1.97877335474	22.46	22.60
H	1.99323828133	4.44788320411	3.71494591854	22.46	22.60
O	3.79024662161	6.15639261734	6.31471682327	254.02	243.39
O	2.01682891491	15.9584370722	10.7664409966	254.02	243.39
O	0.0811370694021	13.4476894822	5.0727217233	254.02	243.39
O	1.8545547761	3.6456450273	0.620997549983	254.02	243.39
H	3.09669289088	6.83213759899	6.0775642156	22.57	22.48
H	2.71038945587	16.6341820539	11.0035936043	22.57	22.48
H	0.77469761036	12.7719445005	5.30987433097	22.57	22.48
H	1.16099423515	2.96990004565	0.383844942312	22.57	22.48
H	3.56345237239	5.83733338438	7.23514652597	22.38	22.58
H	2.24362997436	15.6393778392	9.84601129388	22.38	22.58
H	0.307938128853	13.7667487151	4.1522920206	22.38	22.58
H	1.62776052688	3.96470426026	1.54142725268	22.38	22.58
O	-0.250630051044	6.22636091103	6.58941422392	270.92	265.11
O	-0.752523504437	16.0284053659	10.4917435959	270.92	265.11
O	4.12201374206	13.3777211885	4.79802432264	270.92	265.11
O	4.62390719545	3.57567673361	0.895694950638	270.92	265.12
H	0.305649891878	6.85616408723	6.07169379812	24.41	24.35
H	-1.30880344736	16.6582085421	11.0094640217	24.41	24.35
H	3.56573379913	12.7479180123	5.31574474845	24.41	24.35
H	5.18018713837	2.94588036764	0.377974524835	24.41	24.35
H	-1.20518581172	6.38201550715	6.3927007566	23.93	24.19
H	0.202032256243	16.1840531518	10.6884570633	23.93	24.19
H	5.07656950274	13.2220734026	4.99473778997	23.93	24.19
H	3.66935143477	3.42002894771	0.698981483316	23.93	24.19
O	0.721652735963	6.40104328724	9.02826622543	239.99	244.24
O	-1.72480629144	16.2030877421	8.05289159442	239.99	244.24
O	3.14973095505	13.2030388123	2.35917232113	239.99	244.24
O	5.59618998246	3.4009943574	3.33454695215	239.99	244.24
H	0.327469865889	6.34643206015	8.09655878336	20.00	19.91
H	-1.33062342137	16.148476515	8.98459903649	20.00	19.91
H	3.54391382512	13.2576500394	3.29087976321	20.00	19.91
H	5.20200711238	3.45561239472	2.40283951007	20.00	19.91
H	1.53154561027	5.82877973664	9.00825777236	23.35	23.70
H	4.27553673648	15.6308241915	8.07289323726	23.35	23.70
H	2.33984489097	13.7753023629	2.37917396398	23.35	23.70
H	-0.404146235236	3.973257908	3.31454530931	23.35	23.70
O	0.16515486571	17.6985731893	-0.0270229890371	263.72	266.08
O	1.77054379003	7.89652873446	5.72074226232	263.72	266.08
O	3.70623563553	1.9055157204	11.4144615356	263.72	266.08
O	2.10084671122	11.707553365	5.66669628425	263.72	266.08
H	0.071950070357	18.2020398056	0.820046925884	24.05	23.59
H	1.86374177515	8.40000216101	4.8736723474	24.05	23.59
H	3.79943362066	1.40204229386	10.5673916207	24.05	23.59
H	2.00764872609	11.2040799385	6.51376619917	24.05	23.59
H	-2.73335354837	18.3690742946	10.6324633597	24.19	24.10
H	1.73020680311	8.56703664995	6.44869446019	24.19	24.10
H	6.60474404961	1.23500780492	0.75497518691	24.19	24.10
H	2.1411768879	11.0370522598	4.93874408637	24.19	24.10
148
Lattice="12.0044483 0.0 0.0 0.0 9.16633262402 0.0 -0.572168019323 0.0 12.0746022959" Properties=species:S:1:pos:R:3:CS:R:2 ENERGY=-1735.98633917 Natoms=148 NAME=UMUKUJ
O	4.27352357256	4.38888632072	1.97887328001	141.82	111.30
O	1.44261056556	8.97206463718	4.05841586347	141.82	111.31
O	7.15875670812	4.7774463033	10.0957170114	141.82	111.31
O	9.98966971512	0.194279991287	8.01617442795	141.82	111.30
C	4.3477230675	4.87691516191	0.722415694246	9.36	12.36
C	1.36841107061	0.293748849901	5.31488545369	9.36	12.36
C	7.08455721318	4.28941746211	11.3521866016	9.36	12.36
C	10.0638692101	8.87259577856	6.75971684218	9.36	12.36
O	4.50180016143	6.10510227193	0.594580324299	57.26	74.73
O	1.21433397668	1.52193595992	5.44272082363	57.26	74.73
O	6.93048011925	3.06123035209	11.4800219716	57.26	74.73
O	10.217946304	7.6443966641	6.63186946778	57.26	74.75
N	3.67627826074	4.02768447582	11.7480692977	122.25	122.88
N	1.46768785805	8.61085078783	6.36383414614	122.25	122.88
N	7.75600201994	5.13866015264	0.326532998208	122.25	122.88
N	9.96459242262	0.555481836186	5.71076814972	122.25	122.88
C	3.43623731253	2.58698261755	11.878485624	127.23	129.77
C	1.70772880626	7.17014892956	6.23340581536	127.23	129.76
C	7.99604296815	6.57935000647	0.196104667429	127.23	129.77
C	9.72453946997	1.99618369446	5.8411964805	127.23	129.76
C	3.39029628889	2.27208192974	1.15426371739	148.04	149.71
C	2.32584985368	6.8552602462	4.88303743054	148.04	149.71
C	8.04198399179	6.89425069428	10.9203385785	148.04	149.71
C	9.106430427	2.31108438227	7.19156486532	148.04	149.71
C	4.21100440581	2.94781232455	2.23189103683	88.69	87.94
C	1.5051297323	7.53097863656	3.8054101111	88.69	87.94
C	7.22127587486	6.21853230392	9.84271125903	88.69	87.94
C	9.92715054837	1.63536599191	8.26919218477	88.69	87.94
C	3.66362557223	2.76724141322	3.64553486864	95.51	95.36
C	2.05252057033	7.35040772523	2.39176627929	95.51	95.36
C	7.76865470845	6.3990912108	8.42906742722	95.51	95.36
C	9.37975971034	1.81592489879	9.68282401212	95.51	95.36
O	2.32442132433	3.25276132471	3.68953117166	255.62	267.70
O	3.39172481823	7.83592763672	2.34776997627	255.62	267.70
O	9.10785895635	5.9135712993	8.38505911976	255.62	267.70
O	8.04055546244	1.3304049873	9.72683231959	255.62	267.70
C	4.5306468507	3.45297151346	4.71131379761	141.65	141.45
C	1.18549929187	8.03613782547	1.32598735032	141.65	141.45
C	6.90163342998	5.71336111056	7.36328849825	141.65	141.45
C	10.2467809888	1.13019479855	10.7486149455	141.65	141.45
C	5.91790490514	2.83401015466	4.88535428906	164.74	164.85
C	11.8026895374	7.41717646667	1.15194685887	164.74	164.85
C	5.51437537554	6.3323344738	7.1892480068	164.74	164.85
C	-0.370409256745	1.74916816179	10.922655437	164.74	164.85
C	3.80173674992	4.5383777154	10.3825392946	118.02	118.09
C	1.34222936887	9.12154402741	7.72936414916	118.02	118.09
C	7.63054353076	4.62796691306	1.69206300123	118.02	118.09
C	10.0900509118	0.0448006010556	4.3452381467	118.02	118.09
C	2.47966284974	4.56955326764	9.64701474285	28.09	29.58
C	2.6643152735	9.15271957965	8.46488870095	28.09	29.57
C	8.95261743093	4.59677935638	2.42758755302	28.09	29.58
C	8.76796500718	0.0136130443722	3.60971359491	28.09	29.57
C	2.35192351538	3.95694226199	8.3960551944	35.22	35.11
C	2.79204260341	8.540108574	9.7158482494	35.22	35.11
C	9.08035676529	5.20939036203	3.67854710147	35.22	35.11
C	8.64023767727	0.626224050018	2.35875404647	35.22	35.11
C	1.1397023216	3.996761017	7.70006129086	37.12	38.84
C	4.00426379719	8.57992732901	10.4118301485	37.12	38.84
C	10.2925779591	5.16958361146	4.37452900055	37.12	38.84
C	7.42800447904	0.586417299455	1.66276014293	37.12	38.84
C	0.0416074178078	4.65264805877	8.2587123014	35.23	34.82
C	5.10235870098	0.0694817467604	9.85317913795	35.23	34.82
C	11.3906728629	4.51368456525	3.81587799002	35.23	34.82
C	6.32992157969	9.09686288171	2.22141115347	35.23	34.82
C	0.155889765624	5.26275013472	9.51256492189	35.41	39.11
C	4.98808835762	0.679583822711	8.59932651746	35.41	39.11
C	11.2763905151	3.9035824893	2.56202536953	35.41	39.11
C	6.44419192306	8.48674880131	3.47526377395	35.41	39.11
C	1.36753474589	5.21929403187	10.2033368904	38.51	39.74
C	3.77644337735	0.636127719865	7.90856655338	38.51	39.74
C	10.0647455348	3.94703859214	1.87126540545	38.51	39.74
C	7.65583690332	8.5302169086	4.16603574248	38.51	39.74
H	4.39140725486	2.0566140872	11.7393180548	27.66	27.67
H	0.752558863927	6.63978039921	6.37258538895	27.66	27.67
H	7.04087302581	7.10973054126	0.335284241019	27.66	27.67
H	10.6797214168	2.5265522248	5.70201690691	27.66	27.67
H	2.76941421836	2.28606711201	11.0567811379	29.15	29.26
H	2.37456390488	6.86923342402	7.05512230594	29.15	29.26
H	8.66286606232	6.88026551201	1.01782115801	29.15	29.26
H	9.0577163758	2.2970992	5.01947998992	29.15	29.26
H	3.37599899096	1.18663971445	1.33174948551	28.17	28.63
H	2.34013514715	5.76980602646	4.70555166243	28.17	28.63
H	8.05628128972	7.97969290956	10.7428528104	28.17	28.63
H	9.09214513352	3.39652659755	7.36905063344	28.17	28.63
H	2.35809380181	2.64534824518	1.21090070447	28.73	28.80
H	3.35805234075	7.22852656164	4.82640044346	28.73	28.80
H	9.07418647887	6.52098437884	10.8637015914	28.73	28.80
H	8.07422793992	1.93781806683	7.2482018524	28.73	28.80
H	5.24528366244	2.56791955365	2.20410073902	25.86	26.46
H	0.470862480119	7.1510978701	3.83320040891	25.86	26.46
H	6.18699661823	6.59841307037	9.8704895524	25.86	26.46
H	10.9614178006	2.01524675836	8.24140188695	25.86	26.46
H	3.67348122428	1.67410434657	3.82165212965	26.93	26.61
H	2.04266491828	6.25727065858	2.21564901828	26.93	26.61
H	7.75879905639	7.49224028189	8.25293816177	26.93	26.61
H	9.3896153624	2.90907396988	9.85895327758	26.93	26.61
H	4.611148681	4.51993888281	4.45459867072	28.67	28.68
H	1.10498545712	9.10310519482	1.58270247722	28.67	28.68
H	6.82113159968	4.6463937412	7.62000362515	28.67	28.68
H	10.3272948236	0.0632274291961	10.4918998186	28.67	28.68
H	3.9745647921	3.39503804596	5.66001334231	29.35	29.03
H	1.74158135047	7.97820435797	0.377287805621	29.35	29.03
H	7.45771548858	5.7713065825	6.41458895355	29.35	29.03
H	9.69069893021	1.18812826604	11.6973144902	29.35	29.03
H	6.48348248235	3.35508724202	5.67033716785	29.98	30.31
H	11.2370999558	7.93825355403	0.366963980083	29.98	30.31
H	4.94879779833	5.81125738644	6.40426512802	29.98	30.31
H	0.195168320461	1.22809107443	11.7076263113	29.98	30.31
H	6.51116474013	2.8888464745	3.96145593455	31.53	31.57
H	11.2094297024	7.47201278651	2.07584521338	31.53	31.57
H	4.92111554055	6.27749815397	8.11314636131	31.53	31.57
H	0.222850578241	1.69433184196	9.99874507804	31.53	31.57
H	5.84931148755	1.7720606447	5.16427764532	30.86	31.18
H	11.871282955	6.35522695671	0.873023502617	30.86	31.18
H	5.58296879312	7.39427197932	6.91032465055	30.86	31.18
H	-0.439002674331	2.81110566731	11.2015787932	30.86	31.18
H	4.22234860946	5.55115700513	10.4478194845	25.58	25.64
H	0.921629513784	0.967990693119	7.66408395931	25.58	25.64
H	7.20993167122	3.61517561889	1.62678281137	25.58	25.64
H	10.5106507669	8.1983419309	4.41051833656	25.58	25.64
H	4.51971079829	3.89947696798	9.8461085179	27.70	27.26
H	0.624255320497	8.48264327999	8.2657949259	27.70	27.26
H	6.91256948238	5.26685565604	2.22849377796	27.70	27.26
H	10.8080249602	0.68368934403	3.80880736997	27.70	27.26
H	3.207648608	3.42977891934	7.9698852753	23.63	23.76
H	1.93631751079	8.01294523135	10.1420181685	23.63	23.76
H	8.22463167268	5.73655370467	4.10471702056	23.63	23.76
H	9.49596276989	1.15338739266	1.93258412737	23.63	23.76
H	1.05905643792	3.49808423017	6.73394329168	22.13	22.02
H	4.08490968087	8.08125054218	11.3779601521	22.13	22.02
H	10.3732238428	5.66824839385	5.34065900419	22.13	22.02
H	7.34737059981	1.08508208184	0.696642143746	22.13	22.02
H	11.0922302737	4.69107429778	7.7337217639	22.60	22.71
H	6.05618414511	0.107907985769	10.3781696755	22.60	22.71
H	0.340050006994	4.47527033069	4.34086852752	22.60	22.71
H	5.37608413112	9.0584366427	1.69642061596	22.60	22.71
H	11.2900395728	5.76625270977	9.93606985346	22.68	22.76
H	5.85837484602	1.18308639776	8.17583359034	22.68	22.76
H	0.142240707907	3.40007991425	2.1385324424	22.68	22.76
H	5.57390543466	7.98324622626	3.89876870553	22.68	22.76
H	1.45742405476	5.68589493285	11.187461562	23.34	23.19
H	3.68654206403	1.10272862084	6.92444188175	23.34	23.19
H	9.97485622592	3.48044969562	0.887140733818	23.34	23.19
H	7.74573821664	8.06361600763	5.15016041411	23.34	23.19
H	1.81855387297	2.62525279873	4.26747333062	23.77	23.97
H	3.89758026515	7.20841911074	1.76982781732	23.77	23.97
H	9.61371440326	6.54107982529	7.80712896525	23.77	23.97
H	7.53470001553	1.95791351328	10.3047744785	23.77	23.97
184
Lattice="8.80105717 0.0 0.0 0.0 20.9461376191 0.0 -1.37174157157 0.0 9.87928348495" Properties=species:S:1:pos:R:3:CS:R:2 ENERGY=-2477.80377759 Natoms=184 NAME=TAVJAD
O	6.62554145026	8.16262848289	2.2512664188	-148.47	-164.76
O	1.48964933448	18.635701693	2.68837972421	-148.47	-164.74
O	0.803774148165	12.7835091363	7.62801706615	-148.47	-164.76
O	5.93966626395	2.31043592615	7.19091256181	-148.47	-164.74
O	-0.925026312796	5.44881370346	9.51513974455	-112.44	-136.88
O	7.66846672491	15.9218781125	5.30378108236	-112.44	-136.90
O	8.35434191122	15.4973239157	0.364143740409	-112.44	-136.89
O	-0.23915112648	5.02425950664	4.5755024026	-112.44	-136.88
O	2.60485769166	8.03542680361	4.34550437557	-65.39	-71.60
O	5.51033309308	18.5085000137	0.594141767432	-65.39	-71.60
O	4.82445790676	12.9107020145	5.53378791044	-65.39	-71.60
O	1.91898250535	2.43763760543	9.28514171752	-65.39	-71.60
N	7.71372176088	6.809157906	0.716608477953	9.55	18.43
N	0.401469023867	17.282222315	4.22303766505	9.55	18.43
N	-0.284406162449	14.1369797131	9.162675007	9.55	18.43
N	7.02784657456	3.66390650304	5.65625462096	9.55	18.43
N	1.85852804365	8.64856125242	1.39070784977	169.56	185.40
N	6.2566627411	19.1216256615	3.54893829323	169.56	185.40
N	5.57078755478	12.2975763667	8.48857563518	169.56	185.40
N	1.17265285733	1.82451195768	6.33035399278	169.56	185.40
N	1.58535203015	10.1047841718	4.51141310428	77.48	76.60
N	6.52982995354	20.5778573819	0.428233038721	77.48	76.60
N	5.84396356828	10.8413446463	5.36787918173	77.48	76.60
N	0.899476843831	0.368280237279	9.45105044623	77.48	76.60
C	3.19830417558	6.38404044152	7.82082182558	37.47	39.01
C	3.54513623653	16.8571136516	6.99810780238	37.47	39.00
C	4.23101142285	14.5620883766	2.05847046043	37.47	39.01
C	3.88417936189	4.08902396753	2.88117568257	37.47	39.00
C	4.15174030092	7.39030931305	7.64585680904	36.44	37.20
C	2.59170011119	17.8633825231	7.17307281892	36.44	37.20
C	3.27757529751	13.5558283061	2.23343547697	36.44	37.20
C	4.83761548723	3.08275509599	2.70621066603	36.44	37.20
C	5.19216607533	7.5376126069	8.56553207907	37.95	38.51
C	1.55127433678	18.0106770159	6.25339754889	37.95	38.51
C	2.2371495231	13.4085250122	1.31375140588	37.95	38.51
C	5.87803246059	2.9354606032	3.62588593607	37.95	38.51
C	5.26637658938	6.66843780291	9.65574543389	30.82	35.57
C	1.47707262378	17.141502212	5.16318419407	30.82	35.57
C	2.16293900904	14.2776998162	0.223538051061	30.82	35.57
C	5.95224297464	3.80462660613	4.71610809194	30.82	35.57
C	7.62939883213	7.58012171303	1.88883008348	-14.06	-12.58
C	0.485791952612	18.0531861221	3.05081605952	-14.06	-12.58
C	-0.200083233703	13.3660159061	7.99045340147	-14.06	-12.58
C	6.94352364581	2.89295149706	6.82847622649	-14.06	-12.58
C	0.171250970414	7.50940521867	2.60058037788	116.08	118.23
C	7.94393101327	17.9824696277	2.33906576513	116.08	118.23
C	7.25805582696	13.4367324005	7.27870310708	116.08	118.23
C	-0.514615414844	2.96366799143	7.54022652088	116.08	118.23
C	1.01076621175	8.83130640349	2.58223017368	93.91	88.71
C	7.10441577194	19.3043708125	2.35741596933	93.91	88.71
C	6.41854938668	12.1148312156	7.29706211233	93.91	88.71
C	0.324899826488	1.64176680661	7.52186751563	93.91	88.71
C	0.289220340721	10.158400212	2.61003271328	41.30	41.13
C	7.82596164296	20.6314646211	2.32960462867	41.30	41.13
C	7.14009525771	10.7877374071	7.26925077168	41.30	41.13
C	-0.396654845595	0.314664196999	7.54967885628	41.30	41.13
C	8.22354059956	10.7549446681	1.70545125629	39.19	38.93
C	-0.10834981482	0.281871457984	3.23418608566	39.19	38.93
C	-0.794225001135	10.1911929511	8.17383222867	39.19	38.93
C	7.53766541325	20.6642573601	6.64509739929	39.19	38.93
C	7.70752581663	12.0295577727	1.99204888197	44.64	40.20
C	0.407664968114	1.55649336369	2.94758845998	44.64	40.20
C	-0.278210218201	8.91657984641	7.88723460298	44.64	40.20
C	7.02165063031	19.3896442555	6.93169502498	44.64	40.20
C	8.06081785355	12.688492923	3.17367001656	36.41	37.92
C	0.0543729311963	2.21541971295	1.76597612645	36.41	37.92
C	-0.631502255119	8.2576446961	6.70562226945	36.41	37.92
C	7.37494266723	18.7307179062	8.11330735851	36.41	37.91
C	2.28109320155	7.24403574288	1.37750626402	113.83	106.68
C	5.83408878214	17.7171001519	3.56213987899	113.83	106.68
C	5.14822239688	13.7021018763	8.50177722093	113.83	106.68
C	1.59522681629	3.22903746722	6.31715240703	113.83	106.68
C	1.00262523386	6.504192474	1.78224928115	122.96	126.86
C	7.11255674982	16.977256883	3.15738806079	122.96	126.86
C	6.42668156351	14.4419451451	8.0970342038	122.96	126.86
C	0.316758848605	3.9688807361	6.72189542416	122.96	126.86
C	0.141476994008	6.16327472346	0.576478045692	-18.68	-13.31
C	7.97370498968	16.6363391325	4.36316809731	-18.68	-13.31
C	7.28782980336	14.7828628957	9.30280543926	-18.68	-13.31
C	-0.54438939125	4.30979848663	5.5161241887	-18.68	-13.31
C	2.96785729464	9.58372638307	1.25129030314	137.75	128.41
C	5.14732468905	20.0567995932	3.68835583986	137.75	128.41
C	4.46144950273	11.362402435	8.62800198287	137.75	128.41
C	2.28199090938	0.889338025971	6.19092764509	137.75	128.41
C	0.154062505761	12.1111699759	4.08645405883	58.12	55.02
C	7.96111947792	1.63810556682	0.853192084174	58.12	55.02
C	7.27525309267	8.83496764328	5.79283822718	58.12	55.02
C	-0.531803879497	19.3080320523	9.02609140078	58.12	55.02
C	0.659278391548	10.8525835963	3.77340045529	19.66	21.90
C	7.45591239319	0.379519187285	1.16624568771	19.66	21.90
C	6.77003720688	10.0935540228	6.10588302966	19.66	21.90
C	-0.0265967947677	20.5666184319	8.71303779724	19.66	21.90
C	2.17056072455	10.5439305214	5.76255378946	144.58	144.70
C	4.57288848862	0.0708661123328	9.05636703744	144.58	144.70
C	5.25875487388	10.4021982967	4.1167296955	144.58	144.70
C	2.85642710981	20.8752715068	0.822916447509	144.58	144.70
C	1.83742310855	8.89561572823	3.91547592119	-11.31	-3.00
C	6.27776767619	19.3686889383	1.02417022182	-11.31	-3.00
C	5.59189248987	12.0505130899	5.96380756376	-11.31	-3.00
C	1.15154792224	1.57744868081	8.8551220642	-11.31	-3.00
C	4.32205835927	5.6568002865	9.83557743505	36.38	38.01
C	2.4213908539	16.1298734966	4.98335219291	36.38	38.01
C	3.10725723915	15.2893285316	0.0437060499062	36.38	38.01
C	5.00792474453	4.81626412254	4.8959400931	36.38	38.01
C	3.28374483858	5.51417035401	8.91148403431	34.24	36.41
C	3.45969557353	15.987234763	5.90744559365	34.24	36.41
C	4.14557075984	15.4319672651	0.967799450642	34.24	36.41
C	3.9696200249	4.95889405504	3.97184669236	34.24	36.41
H	3.08897744341	7.04386449861	2.10256375686	27.29	27.94
H	5.02620454027	17.5169289077	2.83707358509	27.29	27.94
H	4.34033815501	13.9022731205	7.7767197281	27.29	27.94
H	2.4031022571	3.42920871149	7.04220989986	27.29	27.94
H	-0.00911789522812	7.17514986841	3.62849985005	26.60	25.71
H	8.12429987891	17.6482230785	1.3111374919	26.60	25.71
H	7.4384246926	13.7709789497	6.25078363491	26.60	25.71
H	-0.694984280486	3.29791454063	8.56814599305	26.60	25.71
H	1.38545361864	10.725830771	6.50669197424	29.18	28.41
H	5.35798679347	0.252766361922	8.31223765372	29.18	28.41
H	6.04386197978	10.2203068482	3.37260031177	29.18	28.41
H	2.07132880496	20.6933712572	1.56704583123	29.18	28.41
H	0.449170753728	12.6171163494	5.0069038219	24.11	23.95
H	7.66601122996	2.14405194036	-0.0672664799503	24.11	23.95
H	6.98013604364	8.32902126974	4.87237966306	24.11	23.95
H	-0.23669563153	18.8020856788	9.9465499649	24.11	23.95
H	1.20438066843	5.58078555573	2.34024510679	26.66	26.26
H	6.91081011631	16.0538587658	2.59939223516	26.66	26.26
H	6.22493493	15.3653432624	7.53903837817	26.66	26.26
H	0.518505482113	4.89227885332	7.27989124979	26.66	26.26
H	2.63640948162	6.96113456121	0.375822743273	28.04	27.93
H	5.47877250207	17.4341989703	4.56381459868	28.04	27.93
H	4.79289731575	13.9850030579	9.50346074168	28.04	27.93
H	1.95054309636	3.51193864889	5.31546888628	28.04	27.93
H	2.83866657644	9.74927426844	6.11287106905	27.58	27.04
H	3.90477383567	20.2223386775	8.70605855891	27.58	27.04
H	4.59064902199	11.1968633507	3.76642121696	27.58	27.04
H	3.5245329617	0.723798941661	1.17322492605	27.58	27.04
H	7.94313011707	10.246754025	0.783566920902	24.19	24.32
H	0.172051866616	20.719818434	4.15607042105	24.19	24.32
H	-0.513814518642	10.6993835942	9.09571656405	24.19	24.32
H	7.25726373181	0.226310384069	5.72321306391	24.19	24.32
H	7.03978080808	12.5053781276	1.27430506764	24.43	24.27
H	1.0754011756	2.03231371852	3.66534107536	24.43	24.27
H	0.389534790344	8.44075949157	8.60498721837	24.43	24.27
H	6.35390562177	18.9138239006	6.21394240959	24.43	24.27
H	3.4281789878	9.44165971823	0.262913980839	29.73	29.31
H	4.68700299588	19.9147329283	4.67672336111	29.73	29.31
H	4.00113661063	11.5044779009	9.61636950411	29.73	29.31
H	2.74231260254	1.03140469081	5.20256012384	29.73	29.31
H	5.95535854888	8.30413188007	8.4309111086	26.00	26.04
H	0.78808186323	18.7772050902	6.38801851936	26.00	26.04
H	1.47394824849	12.641996938	1.44838117741	26.00	26.04
H	6.6412337352	2.16893252897	3.4912649656	26.00	26.04
H	3.75403812952	9.42918862022	2.01538928559	29.61	29.33
H	4.36114385416	19.9022530293	2.92425685742	29.61	29.33
H	3.67527746891	11.5169489989	7.86389419937	29.61	29.33
H	3.06816294321	1.04387578882	6.95503542859	29.61	29.33
H	2.59618865035	10.6158791637	1.31488674226	28.91	28.36
H	5.51899333334	0.142814754698	3.62475059969	28.91	28.36
H	4.83311814702	10.3302584554	8.5643967427	28.91	28.36
H	1.91032226509	20.8033228644	6.25453288526	28.91	28.36
H	7.64591841644	13.6743609441	3.39094171491	23.76	23.75
H	0.469272368304	3.20129653502	1.54870442809	23.76	23.75
H	-0.216602818011	7.27177667508	6.48834177004	23.76	23.75
H	6.96004323012	17.7448410841	8.33058785792	23.76	23.75
H	2.3945124253	6.27771486985	7.0903692847	22.99	23.19
H	4.34893678787	16.7507792789	7.72856034326	22.99	23.19
H	5.03480317313	14.6684227493	2.78892300132	22.99	23.19
H	3.08037881056	4.19535834025	2.15072314169	22.99	23.19
H	5.76881134111	4.98838639761	0.814608249541	24.34	23.92
H	2.34637064258	15.4614508067	4.12502909241	24.34	23.92
H	1.66050425732	15.9577512215	9.06467523541	24.34	23.92
H	5.08294495585	5.48467801143	5.75425439255	24.34	23.92
H	2.74082522388	11.4732253469	5.61470483006	28.10	27.56
H	4.00261518823	1.00016093786	9.2042247979	28.10	27.56
H	4.68849037455	9.47291227224	4.2645786549	28.10	27.56
H	3.4267004102	19.9459766813	0.675067488111	28.10	27.56
H	4.08759819626	8.04669215679	6.77725407376	23.11	23.34
H	2.65584221585	18.5197653669	8.0416755542	23.11	23.34
H	3.34171740216	12.8994366613	3.10203821225	23.11	23.34
H	4.77347338258	2.42637225225	1.83760793075	23.11	23.34
H	2.55766642312	4.71051061958	9.04173968043	22.05	21.84
H	4.18577398899	15.1835750286	5.77718994753	22.05	21.84
H	4.87164037425	16.2356269996	0.837543804526	22.05	21.84
H	3.24354160943	5.76255378946	4.10209353742	22.05	21.84
116
Lattice="7.408043738 0.0 0.0 0.0 10.8920615241 0.0 -1.88296174124 0.0 14.0746904587" Properties=species:S:1:pos:R:3:CS:R:2 ENERGY=-1668.08243004 Natoms=116 NAME=DOMNEY
N	4.40520061685	10.5125178112	5.06056802222	-88.64	-92.18
N	2.06120668162	5.06698338809	1.97570304079	-88.85	-92.11
N	1.11987397187	0.379551120916	9.01412243649	-88.64	-92.18
N	3.4638679071	5.82507813598	12.0989874179	-88.85	-92.11
C	4.73902929181	0.406257118592	6.08699693038	-1.51	0.35
C	1.72723725382	5.85289534021	0.949066707406	-1.55	0.35
C	0.786052704952	10.4858118135	7.98769352832	-1.51	0.35
C	3.79784474294	5.03916618386	13.1256237513	-1.55	0.35
C	4.62193775249	10.8569251726	7.44283931944	46.81	46.39
C	-0.0384773791752	5.41127222082	13.668077754	46.82	46.32
C	0.903136836231	0.0351363514493	6.63185113926	46.81	46.39
C	5.56355937594	5.48078930325	0.406612704691	46.82	46.32
C	4.1544531524	9.56880711941	7.67545930085	29.26	30.06
C	0.428584962418	4.12321343196	13.435531853	29.32	30.03
C	1.37062884436	1.32325440466	6.39923115785	29.26	30.06
C	5.09649703434	6.76884809211	0.639151197627	29.32	30.03
C	3.80273405181	8.74548454641	6.60685639969	48.28	53.70
C	2.66336951686	3.29994271527	0.429288726573	48.29	53.68
C	1.72234053691	2.14657697765	7.46783405901	48.28	53.70
C	2.86170507186	7.59212621685	13.6454017321	48.29	53.68
C	3.32442629982	7.38782718664	6.83772808279	0.85	2.90
C	3.14154392406	1.94195940157	0.19861706066	0.83	2.88
C	2.2006482889	3.50424174547	7.23695496787	0.85	2.90
C	2.38353066466	8.95010953055	13.876073398	0.83	2.88
N	3.05553653626	6.6631575321	5.70134158142	52.63	45.12
N	3.4112263483	1.21771941356	1.33515913094	52.63	45.16
N	2.46953805246	4.22890399197	8.37334146924	52.63	45.12
N	2.11385564846	9.67434951855	12.7395239197	52.63	45.16
C	3.17981387801	7.15011047113	4.42929157508	25.60	31.46
C	3.28741571331	1.70502053065	2.6070757925	25.60	31.42
C	2.34526811875	3.74195105294	9.64539888362	25.60	31.46
C	2.23766628346	9.18704099342	11.4676072582	25.60	31.42
C	3.60936929416	8.42224937399	4.18055909853	58.07	54.22
C	2.85778621672	2.97713720938	2.85572678056	58.10	54.25
C	1.91570529456	2.46981955812	9.89413136017	58.07	54.22
C	2.66729578004	7.91493172273	11.2189636781	58.10	54.25
C	3.94354614718	9.25583949561	5.2869504308	10.68	14.65
C	2.52320932934	3.81019395185	1.74923914372	10.66	14.66
C	1.58152844154	1.63622202846	8.78773261985	10.68	14.65
C	3.00186525938	7.08186757222	12.3254439069	10.66	14.66
O	3.17009452463	6.88609520035	7.97741857166	-5.22	1.11
O	1.41215833756	1.43971626026	13.1337651914	-5.30	1.06
O	2.35498006409	4.00597373176	6.09727188704	-5.22	1.09
O	4.11291625116	9.45234526381	0.940925267338	-5.30	1.05
C	5.25923693918	1.7618698583	5.71340187663	144.07	146.59
C	1.20685922145	7.20830806274	1.32283955421	144.09	146.58
C	0.265837649538	9.13019907382	8.36128858207	144.07	146.58
C	4.31821536727	3.68376086938	12.7518509045	144.09	146.58
C	5.00290380976	0.832508547233	8.59344926478	0.61	1.44
C	-0.419724942108	6.27919121712	12.5173937282	0.61	1.44
C	0.522178187004	10.0595529768	5.48124119392	0.61	1.44
C	5.94480693887	4.61287030695	1.55728932243	0.61	1.44
O	5.13900438931	2.04599055978	8.54760829013	-109.58	-108.50
O	-0.555744033181	7.49265841358	12.5633458235	-109.62	-108.47
O	0.38607760745	8.84607837233	5.52708216857	-109.58	-108.52
O	6.0808186219	3.39940311049	1.51133722712	-109.62	-108.48
O	5.18171176146	0.1003197283	9.71545675325	77.65	83.77
O	-0.5980735951	5.5472246395	11.3951195502	77.63	83.83
O	0.343362827256	10.7917417958	4.35922629741	77.65	83.78
O	6.12314818382	5.34483688457	2.67956350047	77.63	83.83
C	5.59356936112	0.839827694446	10.9006696709	104.69	103.52
C	-1.01062755087	6.28682150217	10.2101362819	104.68	103.54
C	-0.0684873643578	10.0522338296	3.17401337976	104.69	103.52
C	6.53570213959	4.6052400219	3.8645541768	104.68	103.54
C	5.8275894628	10.7265584189	12.0045941246	159.63	159.01
C	-1.24432910667	5.28174257606	9.10593032253	159.63	159.01
C	-0.302514874085	0.165510513194	2.07008892606	159.63	159.01
C	6.76940369539	5.61031894801	4.96876013617	159.63	159.01
H	4.05799301489	9.18744102778	8.69074651123	22.26	22.33
H	0.524889531012	3.74172140358	12.4200001772	22.26	22.31
H	1.46708898187	1.70462790433	5.38393653942	22.26	22.33
H	5.00019246575	7.15034012049	1.65469028149	22.26	22.31
H	2.74976953098	5.67105749862	5.84484279667	15.47	16.02
H	3.71717114663	0.225789765091	1.19187274896	15.48	16.03
H	2.77530505774	5.22100402545	8.22984766203	15.47	16.02
H	1.80790344208	10.666271759	12.8828177097	15.48	16.03
H	2.89930089383	6.44537586229	3.64311293339	21.30	21.02
H	3.56854356512	1.00034518616	3.3933062905	21.29	21.01
H	2.62577369489	4.44668566178	10.4315775253	21.30	21.02
H	1.95653843164	9.89172374595	10.6813767602	21.29	21.01
H	3.71592659529	8.78931794121	3.16056037234	22.96	22.52
H	2.75170303039	3.34433912139	3.8757329148	22.97	22.53
H	1.80914799343	2.1027509909	10.9141226783	22.96	22.52
H	2.77337896637	7.54772981072	10.1989575439	22.97	22.53
H	6.13097848605	2.04150869332	6.31607586689	29.51	28.99
H	0.3356806859	7.48833211603	0.719328455004	29.51	28.99
H	-0.605896489287	8.85055283075	7.75860718377	29.51	28.99
H	5.18939390282	3.40373681608	13.3553620037	29.51	28.99
H	5.52382262933	1.75708426204	4.6505476174	28.91	29.17
H	0.9413253017	7.20331504126	2.38535304342	28.91	29.18
H	0.00125195939172	9.13498467007	9.4241428413	28.91	29.17
H	4.58375669506	3.68875389086	11.6893374153	28.91	29.18
H	4.49802340488	2.5353807452	5.90121060147	28.38	28.89
H	1.96845056597	7.98177450138	1.13592720265	28.39	28.90
H	1.02705859188	8.35668077887	8.17347985723	28.38	28.89
H	3.55663143079	2.91028702269	12.938755848	28.39	28.90
H	4.79828623367	1.55751156374	11.1450536258	27.09	27.34
H	-0.215862986482	7.00497207822	9.96558935006	27.08	27.33
H	0.726788355048	9.33454996033	2.92963683294	27.09	27.34
H	5.74094498324	3.88708944585	4.10909370059	27.08	27.33
H	-0.900714405928	1.39708296855	10.650700051	26.94	26.70
H	5.48340434269	6.84355821321	10.4603429591	26.94	26.71
H	6.42579640269	9.49497855552	3.42399040766	26.94	26.70
H	0.04167765407	4.04850331086	3.61434009151	26.94	26.71
H	-1.30691226017	0.369283572296	12.9249176223	29.90	30.17
H	5.89032818522	5.81681816721	8.18571053744	29.90	30.17
H	6.83198684889	10.5227779518	1.1497728364	29.90	30.17
H	-0.365253596502	5.07524335686	5.88897251322	29.90	30.17
H	4.92263024781	10.1357372986	12.1980996351	30.75	30.56
H	-0.339214322763	4.69122518557	8.91230628335	30.75	30.57
H	0.602451748949	0.756324225431	1.87659082362	30.75	30.56
H	5.86428891148	6.2008363385	5.16237676731	30.75	30.57
H	-0.767465923213	10.0352620014	11.7500018855	29.41	30.01
H	5.35080776783	4.59019428507	9.35998918253	29.42	30.01
H	6.29254051193	0.85679952265	2.32468857325	29.41	30.01
H	0.174274228936	6.30187464704	4.71470127618	29.42	30.01
144
Lattice="7.991358852 0.0 0.0 0.0 12.5941897581 0.0 -2.99273192464 0.0 13.8057516823" Properties=species:S:1:pos:R:3:CS:R:2 ENERGY=-2138.28016116 Natoms=144 NAME=QEXKUA
O	1.46099620804	11.0551019914	2.23482345976	-48.03	-70.73
O	1.03851703961	4.75835074076	4.66753693876	-47.97	-70.69
O	3.53763071932	1.5390957581	11.5709282226	-48.03	-70.73
O	3.96010988775	7.83583901738	9.13821474357	-47.97	-70.71
O	-2.23721287605	11.439526309	11.9060378647	197.46	187.90
O	1.7441620176	5.14262322252	8.8024977582	197.42	187.92
O	7.23583980341	1.15467144053	1.89971381766	197.46	187.90
O	3.25446490976	7.45156653562	5.00325392414	197.42	187.93
O	5.87213039804	5.94969452706	2.33108736849	165.92	162.49
O	4.61860584851	12.2468693197	4.57263156104	165.88	162.54
O	-0.873495479318	6.64449523108	11.4746643138	165.92	162.49
O	0.380021078848	0.347328429784	9.23312012129	165.88	162.53
O	5.27462448803	4.27715905884	3.84124641619	173.79	165.14
O	5.21588800047	10.5741740243	3.06260037508	173.80	165.20
O	-0.275997560672	8.3170306993	9.96451325751	173.79	165.14
O	-0.217261073109	2.02001573381	10.7431513073	173.80	165.20
N	1.80309029778	12.3411753455	0.377032310637	33.82	50.08
N	0.696343036287	6.04415238869	6.5256157768	33.82	50.07
N	3.19553662958	0.253014412613	13.4287193717	33.82	50.08
N	4.30228389107	6.55004536081	7.28014389689	33.82	50.06
H	-1.3873398535	12.439013552	13.1792611138	19.51	19.50
H	0.894169124668	6.14174286299	7.529138656	19.51	19.50
H	6.38596678086	0.155176206188	0.62649855992	19.51	19.50
H	4.10446579405	6.45244689515	6.27661302633	19.51	19.50
N	2.53111108055	0.686409777234	1.04010732002	-85.25	-86.50
N	-0.0318935131783	6.98371243163	5.86299627487	-85.25	-86.50
N	2.46751584681	11.9077799809	12.7656523537	-85.25	-86.50
N	5.03052044054	5.61048531786	7.94276339882	-85.25	-86.50
C	1.31358760266	11.228682297	1.01654879413	5.41	3.31
C	1.1858856882	4.93181916736	5.88581160439	5.41	3.32
C	3.68503932471	1.36550746112	12.7892028882	5.41	3.31
C	3.81274123916	7.66237059078	7.9199480693	5.41	3.32
C	0.600023188044	10.2256788561	0.160586356131	50.07	51.62
C	1.8992583102	3.92875179561	6.74191788685	50.07	51.62
C	4.39861173068	2.36851090199	13.6451653262	50.07	51.61
C	3.09936861716	8.66543796253	7.06383379548	50.07	51.62
C	-2.64320587117	10.3110904996	12.5717899793	6.43	11.37
C	2.14976343614	4.01415544767	8.13650590283	6.42	11.37
C	7.64184078989	2.28309925858	1.23396170306	6.43	11.37
C	2.84886349123	8.58003431047	5.66925377086	6.42	11.37
C	4.69283758089	9.26945682999	11.9065093548	54.23	57.21
C	2.80495896569	2.97244186451	8.80187443221	54.22	57.21
C	0.305789346472	3.3247409195	1.89924232748	54.23	57.21
C	2.19366796167	9.62175588499	5.00388524149	54.22	57.21
H	4.50198794879	9.31724515593	10.837433359	22.71	23.53
H	2.995768641	3.02026215588	9.87095042807	22.71	23.53
H	0.496638978575	3.27695259357	2.96831832335	22.71	23.53
H	2.00285828636	9.57393559361	3.93480125427	22.71	23.53
C	4.26405323033	8.14720633233	12.6081986102	31.88	34.20
C	3.23345562734	1.85003953103	8.10032102995	31.88	34.20
C	0.734573697035	4.44698342581	1.19756106348	31.88	34.20
C	1.76517130002	10.7441582185	5.70543065239	31.88	34.20
H	3.76202008453	7.3495328658	12.0587207669	23.87	24.51
H	3.73537689411	1.05231811635	8.6498468214	23.87	24.51
H	1.23661483419	5.24465689234	1.74703091543	23.87	24.51
H	1.26325003325	11.5418796331	5.15591285229	23.87	24.51
C	7.47232808592	8.04860095546	0.17785568261	44.52	44.05
C	3.01800060133	1.75144214552	6.7248563357	44.52	44.05
C	-2.47370115856	4.54558880268	13.6279039911	44.52	44.05
C	1.98062632603	10.8427476126	7.08089534663	44.52	44.04
H	7.12824414783	7.18132275333	0.735956202116	23.45	23.06
H	3.36198864311	0.884115995232	6.16678778163	23.45	23.06
H	-2.12961722047	5.41286700481	13.0697954802	23.45	23.06
H	1.63663828425	11.7100817543	7.63897189206	23.45	23.06
C	0.136907959852	9.08107652778	0.833394840599	35.75	33.30
C	2.36223768529	2.78398964007	6.06929320363	35.76	33.30
C	4.86172695887	3.51312122172	12.9723568417	35.75	33.30
C	2.63639723343	9.81020011807	7.73646647006	35.76	33.30
H	0.318903166348	9.0339754587	1.90757731477	22.49	23.00
H	2.18030640967	2.73683263148	4.99511072947	22.49	23.00
H	4.67972376101	3.56021429944	11.8981743676	22.49	23.00
H	2.81832850905	9.85735712666	8.81064894422	22.49	23.00
C	5.308851478	11.6268917086	10.5528690616	112.91	114.86
C	2.18974420447	5.32962901101	10.155706518	112.89	114.86
C	-0.310224550635	0.967306040881	3.25288262071	112.91	114.86
C	2.80889071425	7.26456074713	3.65004516429	112.89	114.86
H	5.77242221364	10.881905271	9.88859534841	26.84	26.79
H	1.7261015466	4.58461060796	10.819908309	26.84	26.79
H	-0.77379528628	1.71228448714	3.91715633392	26.84	26.79
H	3.27252538076	8.00957915018	2.98585136467	26.84	26.79
H	5.62367905133	12.639125169	10.278230032	26.85	27.37
H	1.87510043239	6.34184648864	10.4306252453	26.85	27.37
H	-0.625052123968	-0.0449274194659	3.52752165037	26.85	27.37
H	3.12352649497	6.25235126086	3.37513442842	26.85	27.37
H	4.21211738915	11.5628489588	10.5075660483	26.59	26.87
H	3.2864623106	5.26540245992	10.2008656869	26.59	26.87
H	0.786509538214	1.03134879072	3.29818563404	26.59	26.87
H	1.71217260812	7.32878729822	3.60488599542	26.59	26.87
C	2.91543151046	1.69082768862	0.317049171094	18.83	16.22
C	-0.416189969012	7.98785064546	6.58649394854	18.83	16.23
C	2.0831954169	10.9033620695	13.4887105026	18.83	16.23
C	5.41481689637	4.60634710403	7.21926572516	18.83	16.22
H	-0.358420435871	1.76954257332	13.0622676202	23.09	22.83
H	-0.134814223833	8.06633378075	7.6469472682	23.08	22.83
H	5.35704736323	10.8246471848	0.743492053514	23.09	22.83
H	5.13344914255	4.52786396875	6.15880441414	23.08	22.83
C	3.71329676961	2.78037754586	0.840131556111	37.29	32.65
C	-1.21423902941	9.0774005027	6.06371523516	37.28	32.65
C	1.28533814911	9.81382020363	12.9656201262	37.29	32.65
C	6.21286595677	3.51678925544	7.74204443854	37.28	32.65
C	1.12396863982	3.77845031833	13.7428357141	39.79	37.14
C	6.37410760433	10.0756410937	6.96676275951	39.80	37.15
C	3.87465828755	8.81573943981	0.0629159682418	39.79	37.14
C	-1.37547268561	2.5185566558	6.83899691418	39.80	37.15
H	0.824852077986	3.68185876388	12.6989884381	24.60	24.05
H	-1.31790293644	9.97910547877	8.01053811324	24.60	24.04
H	4.17377484938	8.91233898562	1.10677123557	24.60	24.05
H	6.3165298638	2.61508427937	5.79522156045	24.60	24.04
C	4.86729693599	4.88893753576	0.341566660052	60.73	58.36
C	5.62372699948	11.186280147	6.5622641485	60.72	58.36
C	0.131337982733	7.70525222238	13.4641930136	60.73	58.36
C	-0.625100072121	1.40791760255	7.24349552519	60.72	58.36
H	2.17588718822	5.66669653603	13.4495848097	25.02	24.66
H	5.32270849425	11.9642309398	7.25990178492	25.02	24.66
H	2.82273973914	6.92749322211	0.356166872675	25.02	24.66
H	-0.324081566884	0.629958818303	6.54585788877	25.02	24.66
C	5.19833098507	4.95627272545	1.68108622218	15.87	15.13
C	5.29249316643	11.2535274317	5.22275257772	15.87	15.13
C	-0.199704057711	7.63791703269	12.1246734515	15.87	15.13
C	-0.293858247706	1.34066232645	8.58300709597	15.87	15.13
C	4.81759068393	3.95775243689	2.58784173704	15.14	15.08
C	5.67288983914	10.2548313332	4.31605300238	15.13	15.08
C	0.181044234792	8.63644531261	11.2179179366	15.14	15.08
C	-0.67425492042	2.3393584249	9.48969867996	15.13	15.08
C	4.07659992574	2.8640950212	2.21059365972	68.45	64.85
C	6.41360889113	9.16103806445	4.69326112291	68.45	64.86
C	0.922027001626	9.7301027283	11.5951580226	68.45	64.86
C	-1.41498196377	3.43315968505	9.11249055942	68.45	64.85
H	3.75779265569	2.10596279827	2.92328701621	23.63	23.06
H	6.73226432536	8.40286588472	3.98055178369	23.63	23.06
H	1.24084226303	10.4882349512	10.8824726575	23.63	23.06
H	-1.73363739799	4.19133186477	9.82520789	23.63	23.06
C	6.02998370944	5.5065177392	3.6981691273	56.53	56.64
C	4.46058471857	11.803540696	3.20558176766	56.53	56.63
C	-1.03135678208	7.08767201894	10.107582555	56.53	56.64
C	0.538042208787	0.790649062099	10.6001699147	56.53	56.63
H	5.60955832024	6.27294499262	4.36631864956	24.19	24.51
H	4.88097015098	12.5698880359	2.5372963923	24.19	24.51
H	-0.610931392877	6.32125275688	9.43943303278	24.19	24.51
H	0.117664767737	0.0243017222689	11.26845529	24.19	24.51
H	7.09262666143	5.3224847362	3.91308873226	22.65	22.95
H	3.39792578387	11.6195316671	2.99068613677	22.65	22.95
H	-2.09399973407	7.27170502194	9.89266295007	22.65	22.95
H	1.60070114349	0.974666082384	10.8150735369	22.65	22.95
184
Lattice="6.465044978 0.0 0.0 0.0 10.1840685666 0.0 0.0 0.0 25.5251806764" Properties=species:S:1:pos:R:3:CS:R:2 ENERGY=-2294.13506008 Natoms=184 NAME=KOGWUZ
O	1.25465834879	8.50703589935	15.191084276	-206.95	-207.82
O	1.97786414021	1.67703266729	2.42849717031	-206.95	-207.82
O	5.21038662921	3.41500484855	23.0966835061	-206.95	-207.82
O	4.48718083779	6.76907018314	10.3340964004	-206.95	-207.82
O	2.64502445671	6.66422008368	19.9375780678	226.75	227.70
O	0.587498032286	3.51984848296	7.17499096217	226.75	227.70
O	3.82002052129	1.57218256784	18.3501897142	226.74	227.70
O	5.87754694571	8.6118859988	5.58760260854	226.74	227.70
O	5.78600190883	4.95305844395	15.9060148098	96.77	101.95
O	3.91156555817	5.23101658773	3.14342770416	96.77	101.95
O	0.679043069174	10.0450894947	22.3817465072	96.78	101.95
O	2.55347941983	0.138979071892	9.61915940151	96.78	101.95
O	5.68615575419	4.62776970588	18.7589421829	251.84	266.58
O	4.01141171281	5.55629886076	5.99635507727	251.84	266.58
O	0.778889223815	9.71980722172	19.5288255991	251.84	266.58
O	2.45363326519	0.464261344915	6.76623849344	251.84	266.58
H	4.84231868852	4.60430805766	18.2395792597	26.34	26.72
H	4.85524877848	5.57976050898	5.47699215401	26.34	26.72
H	1.62272628948	9.6963455735	20.0481820573	26.34	26.72
H	1.60979619952	0.487729458185	7.28559495165	26.34	26.72
O	2.81932853437	4.41543176862	18.0593984561	237.90	243.76
O	0.413193954634	5.76863679801	5.29681135048	237.90	243.76
O	3.64571644363	9.50746928447	20.2283628609	237.90	243.76
O	6.05185102337	0.676599282173	7.46577575519	237.90	243.76
H	2.9090827538	3.44456303419	18.1865206355	27.97	26.90
H	0.323439735204	6.73950553245	5.42393352988	27.97	26.90
H	3.5559622242	8.53660055003	20.1012471465	27.97	26.90
H	6.1416052428	1.64747448165	7.33866004083	27.97	26.90
O	2.79174865249	4.64069333079	23.044348967	220.38	215.55
O	0.44077383651	5.54337523585	10.2817618613	220.38	215.55
O	3.67329632551	9.73273084664	15.2434188151	220.38	215.55
O	6.02427114149	0.451344185049	2.48082524436	220.38	215.55
H	3.70703093021	4.31195872375	22.8761220316	24.64	24.49
H	5.99053653679	5.87210984289	10.1135284609	24.64	24.49
H	2.75801404779	9.40399623959	15.4116457504	24.64	24.49
H	0.474508441205	0.78007879209	2.64905864478	24.64	24.49
C	0.700500553456	7.41251671466	15.4019611131	-28.09	-32.81
C	2.53202193554	2.77155185198	2.6393740074	-28.09	-32.81
C	5.76454442454	2.32048566386	22.885806669	-28.09	-32.81
C	3.93302304246	7.86358936782	10.1232130983	-28.09	-32.81
C	6.02653390723	6.99533382728	14.5044124537	124.50	125.94
C	3.67103355977	3.18873473936	1.74181888302	124.50	125.94
C	0.438511070768	1.90330277648	23.7833553283	124.50	125.94
C	2.79401141823	8.28077225521	11.0207682226	124.50	125.94
H	6.26853993589	7.28286023763	13.4719059805	28.35	28.58
H	3.42902753111	2.90121479406	0.709318874806	28.35	28.58
H	0.196505042106	2.19082272178	24.8158553365	28.35	28.58
H	3.03601744689	7.99324584485	12.0532682309	28.35	28.58
H	5.16932712855	7.62733076414	14.8065627958	27.26	27.70
H	4.52824033845	2.55674426754	2.04397569015	27.26	27.70
H	1.29571784945	2.5352932483	23.4812049862	27.26	27.70
H	1.93680463955	7.64877531834	10.7186114155	27.26	27.70
C	5.6493890434	5.51193572212	14.5340934752	79.99	88.04
C	4.0481784236	4.67213284452	1.77149990451	79.99	88.04
C	0.815655934604	0.419898206276	23.7536743068	79.99	88.04
C	2.4168665544	9.76417036036	10.9910872012	79.99	88.04
C	4.19299543111	5.34375404206	14.1674801697	142.67	142.70
C	5.50457203589	4.84031452458	1.40488659894	142.67	142.70
C	2.27204954689	0.251722991263	24.1202876124	142.67	142.70
C	0.960472942112	9.93235204042	11.3577005067	142.67	142.70
H	3.89330180611	4.28767601481	14.2237648512	28.80	29.23
H	5.80426566089	5.89639255183	1.46117774557	28.80	29.23
H	2.57174317189	9.37971353066	24.0640029308	28.80	29.23
H	0.660779317111	0.804355035983	11.3014093601	28.80	29.23
H	4.04195258529	5.69799325154	13.136357216	28.71	29.19
H	5.65561488171	4.48608178014	0.373770110358	28.71	29.19
H	2.42309239271	0.605955735698	25.151410566	28.71	29.19
H	0.809430096291	9.57811283094	12.3888169953	28.71	29.19
H	3.55649882294	5.93308814712	14.8392048079	29.51	29.55
H	6.14106864406	4.25098041952	2.07661770225	29.51	29.55
H	2.90854615506	0.841057096323	23.4485629741	29.51	29.55
H	0.323976333938	9.34301793536	10.6859694034	29.51	29.55
C	0.0899029154641	4.63870856198	13.6588880113	145.46	142.55
C	3.14261957354	5.54536000465	0.89630090566	145.46	142.54
C	6.37514206254	9.73074607783	24.6288797707	145.46	142.55
C	3.32242540446	0.453322488812	11.8662926651	145.46	142.55
H	1.12538330941	4.66154310085	14.0125453668	29.04	29.65
H	2.10713917959	5.52252546579	1.24995826109	29.04	29.65
H	5.33966166859	9.75358061669	24.2752224153	29.04	29.65
H	4.35790579841	0.430494414995	11.5126353096	29.04	29.65
H	0.0665576380485	4.98754299386	12.6163025329	28.07	28.08
H	3.16596485095	5.19652557278	-0.146291037762	28.07	28.08
H	6.39848733995	10.0795805097	25.6714652491	28.07	28.08
H	3.29908012705	0.104488056934	12.9088781434	28.07	28.08
H	-0.266172366789	3.59991806501	13.7020874419	29.44	29.70
H	3.49869485579	6.58415696667	0.939500336203	29.44	29.70
H	6.73121734479	8.69194911581	24.5856738751	29.44	29.70
H	2.96635012221	1.49211945083	11.8230867695	29.44	29.70
C	1.00571532687	6.56818830558	16.5372941267	59.04	49.71
C	2.22680716213	3.61588672611	3.77470702103	59.04	49.71
C	5.45932965113	1.47615078974	21.7504736553	59.04	49.71
C	4.23823781587	8.7079177769	8.98788008463	59.04	49.71
C	0.2731740105	5.41711290743	16.7225112003	-10.24	-4.44
C	2.9593484785	4.76696212426	3.95992409461	-10.24	-4.44
C	6.1918709675	0.325075391584	21.5652565818	-10.24	-4.44
C	3.5056964995	9.85899317506	8.8026694761	-10.24	-4.44
C	0.382239319279	4.50448129815	17.9411333884	90.81	85.65
C	2.85028316972	5.67958726849	5.17854628269	90.81	85.65
C	6.08280565872	9.59651881399	20.3466343937	90.81	85.65
C	3.61476180828	0.587549752646	7.58404082297	90.81	85.64
H	0.48939743979	3.46594940298	17.570815612	26.40	26.32
H	2.74312504921	6.71811916366	4.80822850635	26.40	26.32
H	5.97564753821	8.55798691882	20.71695217	26.40	26.32
H	3.72191992879	1.62608164782	7.95436506436	26.40	26.32
C	1.64254165234	4.8714372511	18.7647865836	83.53	83.88
C	1.58998083666	5.31263131554	6.00219947794	83.53	83.88
C	4.82250332566	9.96347476695	19.5229811984	83.53	83.88
C	4.87506414134	0.220600264739	6.76038762773	83.53	83.88
C	1.70378502341	6.39370320667	18.8875383926	86.82	90.74
C	1.52873746559	3.79036535997	6.12494482189	86.82	90.74
C	4.76125995459	1.30167215587	19.4002293894	86.82	90.74
C	4.93630751241	8.88240287581	6.63764228378	86.82	90.74
H	0.697759374386	6.7267629288	19.206840499	26.25	25.98
H	2.53476311461	3.45731210289	6.44425339335	26.25	25.98
H	5.76728560361	1.63472541296	19.080927283	26.25	25.98
H	3.93028186339	8.54934315368	6.31834017736	26.25	25.98
C	2.01962833077	7.04576764315	17.5576527804	147.55	142.74
C	1.21289415823	3.13830092349	4.79506567478	147.55	142.74
C	4.44541664723	1.95373012731	20.7301150016	147.55	142.74
C	5.25215081977	8.23033843933	7.96752143089	147.55	142.74
H	3.04461595671	6.78846531807	17.2454816186	28.40	27.88
H	0.187906532286	3.39560971362	4.48289451297	28.40	27.88
H	3.42042902129	1.69642780223	21.0422796984	28.40	27.88
H	6.27713844571	8.48764076441	8.27969259269	28.40	27.88
H	1.95185526426	8.13980841451	17.6339855665	27.37	27.59
H	1.28066722474	2.04426015213	4.87139846083	27.37	27.59
H	4.51318971374	3.04777089866	20.6537822155	27.37	27.59
H	5.18437775326	7.13629766798	7.89119510988	27.37	27.59
C	1.70966821434	4.46568456324	20.2310781797	137.07	135.47
C	1.52285427466	5.7183840034	7.46849107408	137.07	135.47
C	4.75537676366	9.55772207908	18.0566831372	137.07	135.47
C	4.94219070334	0.626352952604	5.29409603158	137.07	135.47
H	2.04962613947	3.43321688025	20.369960276	28.82	28.15
H	1.18289634953	6.75085168639	7.60736670525	28.82	28.15
H	4.41541883853	8.52525439609	17.9178075061	28.82	28.15
H	5.28214862847	1.65882063559	5.15522040041	28.82	28.15
H	0.718124266066	4.5764437138	20.6883314159	27.96	27.61
H	2.51439822293	5.60763131788	7.92574431024	27.96	27.61
H	5.74692071193	9.6684747646	17.5994299011	27.96	27.61
H	3.95064675507	0.51559380204	4.83684279543	27.96	27.61
C	2.71394830122	5.48061904424	20.8032152652	76.77	77.15
C	0.518574187775	4.70344952239	8.0406281595	76.77	77.15
C	3.75109667678	0.388587993448	17.4845525169	76.77	77.15
C	5.94647079022	9.79548703824	4.72196541121	76.77	77.15
H	3.74335801794	5.0902919537	20.706595168	26.00	25.77
H	5.95420944906	5.09378307799	7.9440080623	26.00	25.77
H	2.72168696006	10.1823230045	17.581166149	26.00	25.77
H	0.510835528937	0.00174556214406	4.81857904336	26.00	25.77
C	2.51658340814	5.83516857588	22.2960329409	95.40	91.83
C	0.715939080864	4.3489064558	9.53344583519	95.40	91.83
C	3.94846156986	0.743131060041	15.9917348412	95.40	91.83
C	5.74910589714	9.4409375066	3.22914773552	95.40	91.83
C	1.09265725173	6.20674703599	22.6592908881	149.95	148.00
C	2.13986523727	3.97732153065	9.89670378241	149.95	148.00
C	5.37238772627	1.11470952015	15.628476894	149.95	148.00
C	4.32517974073	9.06935904649	2.86588332325	149.95	148.00
H	0.420350759425	5.34610085339	22.5766482181	29.31	28.61
H	2.81217172958	4.8379741783	9.81406111246	29.31	28.61
H	6.04469421858	0.254063337545	15.7111195639	29.31	28.61
H	3.65287324842	9.93000522909	2.94852599321	29.31	28.61
H	0.725171165092	7.03065236799	22.0295243917	29.61	29.15
H	2.50735132391	3.15341619865	9.26693728606	29.61	29.15
H	5.73987381291	1.93861485215	16.2582433903	29.61	29.15
H	3.95769365409	8.24545371449	3.49565628465	29.61	29.15
H	1.06632512354	6.54300695539	23.7061497612	29.88	29.56
H	2.16619736546	3.64106161125	10.9435626555	29.88	29.56
H	5.39871985446	1.45096943955	14.5816180209	29.88	29.56
H	4.29884761254	8.73309912709	1.81903091519	29.88	29.56
C	3.46947285249	6.98791842069	22.6661373707	141.20	140.26
C	6.22809461451	3.19615014595	9.90355026504	141.20	140.26
C	2.99557212551	1.89588736989	15.6216304113	141.20	140.26
C	0.236950363489	8.2881876618	2.85903684062	141.20	140.26
H	3.53158900464	7.06911292056	23.7601975372	29.50	29.33
H	6.16597846236	3.11495564608	10.9976104315	29.50	29.33
H	2.93345597336	1.97708186977	14.5275637798	29.50	29.33
H	0.299066515637	8.20699316192	1.76497667413	29.50	29.33
H	3.08805459392	7.93526085645	22.2627508893	28.72	28.41
H	6.60951287308	2.24880771019	9.50016378364	28.72	28.41
H	3.37699038408	2.8432233406	16.0250104277	28.72	28.41
H	-0.144467895078	7.34084522603	3.26242332202	28.72	28.41
H	4.47681737069	6.82977049043	22.2668238676	29.67	29.57
H	5.22075009631	3.35429807621	9.50423676198	29.67	29.57
H	1.98822760731	1.73773297459	16.0209374494	29.67	29.57
H	1.24429488169	8.44633559205	3.25835034369	29.67	29.57
104
Lattice="12.56934795 0.0 0.0 0.0 4.85311322893 0.0 -2.74938146254 0.0 17.0460594852" Properties=species:S:1:pos:R:3:CS:R:2 ENERGY=-1876.99755608 Natoms=104 NAME=HAMTIZ
C	10.6471804147	2.73876036352	2.8786823449	15.86	20.95
C	6.83228275714	0.308552353477	5.64381320042	15.85	20.95
C	-0.827213927285	2.11435286541	14.1673771403	15.86	20.95
C	2.98768373032	4.54456087545	11.4022462848	15.85	20.95
C	11.194902321	2.04563624017	1.77989508581	30.73	25.80
C	6.28400779956	4.46935846667	6.74285184647	30.70	25.80
C	-1.37493583355	2.80747698876	15.2661643994	30.73	25.79
C	3.5359586879	0.383754762261	10.3032076387	30.70	25.80
C	-0.447242538757	1.03402997845	1.99841319992	33.07	31.04
C	5.35651561433	3.45792817583	6.52469824345	33.10	31.08
C	10.2672090262	3.81909581982	15.0476462853	33.07	31.04
C	4.46345087313	1.39519762245	10.5213738111	33.10	31.08
C	-0.00162144588555	0.699006578195	3.28389298411	33.41	36.39
C	4.91115847776	3.12261568057	5.23913047382	33.42	36.43
C	9.82158793335	4.15411922008	13.7621665011	33.41	36.39
C	4.9088080097	1.73049754836	11.8069290114	33.42	36.43
C	-0.503993144751	1.46119926854	4.3716694944	20.96	28.58
C	5.41388211837	3.88411705677	4.15115285397	20.97	28.61
C	10.3239596322	3.39192652974	12.6743899908	20.96	28.58
C	4.40608436909	0.968996172161	12.8949066313	20.97	28.62
C	11.0729922152	2.44030119645	4.15918466731	43.33	41.32
C	6.40643324859	4.86306815251	4.36332344736	43.36	41.35
C	-1.25302572779	2.41281203248	12.8868873873	43.33	41.31
C	3.41353323887	-0.0099549235764	12.6827360379	43.36	41.35
N	-0.0708534143941	1.12830008808	5.65124168506	77.34	78.22
N	4.98083037345	3.55009920435	2.871605802	77.35	78.17
N	9.89081990186	3.72481314085	11.3948178002	77.34	78.22
N	4.83913611401	1.30301402458	14.1744536832	77.35	78.17
C	-0.174248870631	1.89479149542	6.81171930389	-11.38	-7.98
C	5.08392416534	4.31568561863	1.71072596404	-11.36	-7.97
C	9.99421535809	2.95833430286	10.2343401813	-11.38	-7.98
C	4.73604232212	0.537440179646	15.3353460905	-11.36	-7.97
O	-0.60688582707	3.04755153461	6.80543462992	-114.95	-116.11
O	5.51630973482	0.615420414328	1.71643244801	-114.88	-116.04
O	10.4268523145	1.80557426367	10.2406248553	-114.95	-116.11
O	4.30365675264	4.23770538395	15.3296270372	-114.88	-116.05
C	0.313605231352	1.20320083251	8.04799009086	148.90	149.12
C	4.59573069096	3.62375558333	0.474643717288	148.91	149.09
C	9.50636125611	3.64991239642	8.99806939436	148.90	149.11
C	5.2242357965	1.2293576456	16.5714157679	148.91	149.09
C	1.02975640015	4.49775262369	3.48309201042	156.54	154.43
C	3.8799314639	2.06827363582	5.03968006055	156.54	154.43
C	8.79021008731	0.355360605242	13.5629800441	156.54	154.43
C	5.94003502356	2.78485216245	12.0063794247	156.54	154.43
N	10.9522887669	2.4672875865	0.414763343654	-132.46	-127.05
N	6.5265459376	4.89196508344	8.10778247906	-132.41	-127.08
N	-1.13232227942	2.38583821178	16.6313087109	-132.46	-127.06
N	3.29342054986	-0.0388392851655	8.93827700616	-132.41	-127.08
O	8.60630795745	1.72590973636	16.5430090416	-308.25	-292.66
O	6.12325840863	4.1512408394	9.02594820811	-307.84	-293.19
O	1.21365853001	3.12721606192	0.503050443655	-308.25	-292.68
O	3.69670807883	0.701884958876	8.02011127711	-307.84	-293.18
O	10.3651745241	3.54277127449	0.226663051582	-348.30	-338.27
O	7.11345907078	1.11448637468	8.29500291678	-348.11	-338.81
O	-0.545208036679	1.31034195444	16.819409003	-348.30	-338.25
O	2.70650741668	3.73862685425	8.75106913779	-348.11	-338.80
N	9.42261169072	3.57357874632	2.80407069547	-143.71	-146.80
N	8.0572285616	1.14280511561	5.71880193029	-143.70	-146.71
N	0.397354796743	1.27953448261	14.2419887898	-143.71	-146.80
N	1.76273792586	3.71030811332	11.3272575549	-143.70	-146.71
O	9.40065303985	4.61101501807	3.47379069294	-346.79	-351.99
O	8.0799539427	2.18020367932	5.04915734891	-346.80	-352.13
O	0.419313447612	0.242110780213	13.5722813616	-346.79	-352.03
O	1.74001254476	2.67292211896	11.9969021363	-346.80	-352.15
O	8.48133093079	3.11723599964	2.16014299999	-384.50	-402.53
O	8.99801911697	0.685821332196	6.36311927556	-384.55	-402.59
O	1.33863555667	1.73587722929	14.8859164852	-384.50	-402.54
O	0.821947370494	4.16729189673	10.6829402097	-384.55	-402.59
H	0.223935503077	0.16088765376	5.78108304938	22.69	23.06
H	4.68567694489	2.58259878459	2.7425814453	22.69	23.06
H	9.59603098438	4.69222557517	11.2649890052	22.69	23.07
H	5.13428954257	2.27052701369	14.3034780399	22.69	23.06
H	0.0004273578303	0.540884180984	1.13580398881	22.64	22.75
H	4.90858176143	2.9651594588	7.38734516261	22.63	22.75
H	9.81953912963	4.31224161729	15.9102554964	22.64	22.75
H	4.91138472603	1.88796633948	9.65871432261	22.63	22.75
H	10.6035396387	2.93407546132	5.00378200281	21.93	22.94
H	6.87645144583	0.502924750175	3.51855014099	21.93	22.93
H	-0.783573151203	1.91903776761	12.0422774824	21.93	22.94
H	2.94351504163	4.35018847876	13.5275093442	21.93	22.93
H	0.295756757263	0.111414700229	7.94831516162	28.15	28.12
H	4.61195771916	2.53205743648	0.574557464142	28.15	28.12
H	9.5242097302	4.74171109805	9.0977443236	28.15	28.12
H	5.2080087683	2.32106836179	16.4715020211	28.15	28.12
H	-0.298710554032	1.52418427111	8.89797967663	28.24	28.77
H	2.45936889729	3.9440225691	16.6708393102	28.23	28.78
H	10.1186770415	3.32894152717	8.14807980859	28.24	28.77
H	7.36059759017	0.909090659832	0.375220175003	28.23	28.78
H	1.34480710652	1.53612515167	8.23391588574	28.86	28.58
H	0.815700404563	3.95821336293	17.3344003272	28.86	28.59
H	8.47515938094	3.31698807727	8.81214359948	28.86	28.58
H	9.0042660829	0.894899865996	-0.288328272625	28.86	28.59
H	1.56387827194	4.29296023754	2.54955396883	28.54	29.34
H	3.34643805951	1.86194778923	5.9731803941	28.54	29.34
H	8.25608821552	0.560152991392	14.4965180857	28.54	29.34
H	6.47352842795	2.99117800905	11.0728790911	28.54	29.34
H	1.75445472556	-0.0710670933093	4.2588721659	29.59	29.28
H	3.15468008719	2.35303221363	4.26455351117	29.59	29.28
H	8.0655117619	4.92419289159	12.7871873193	29.59	29.28
H	6.66528640027	2.5000810153	12.781505974	29.59	29.28
H	0.575072807408	3.5322632996	3.80352239771	29.55	28.71
H	4.33484130491	1.10336250175	4.71780419825	29.55	28.71
H	9.24489368005	1.32084992933	13.2425370875	29.55	28.71
H	5.48512518255	3.74975072718	12.328255287	29.55	28.71
168
Lattice="5.915121122 0.0 0.0 0.0 11.4640430105 0.0 -0.00941687282622 0.0 20.7470743911" Properties=species:S:1:pos:R:3:CS:R:2 ENERGY=-1858.28724480 Natoms=168 NAME=MAHPUJ
O	3.36097182152	6.86779278455	4.23331022411	267.90	261.43
O	2.54473242765	1.13577423688	16.5137641669	267.90	261.42
H	3.55222543276	6.23188768833	4.98120630853	22.70	22.69
H	2.35348473154	0.499869140657	15.7658621674	22.70	22.69
O	0.822852499281	6.27511539348	4.15686911385	287.89	266.02
O	5.08285766501	0.543090930695	16.5902052772	287.89	266.02
H	1.73340258432	6.67983389577	4.11391350426	23.47	22.47
H	4.17230166486	0.947815348105	16.6331549717	23.47	22.47
O	5.74492534196	8.50486762139	0.812572018771	213.37	200.06
O	0.160778907217	2.77284907372	19.9345023723	213.37	200.07
C	4.86284473488	10.8924766867	2.78864836224	28.13	24.46
C	1.04286542941	5.16045813901	17.9584201137	28.13	24.46
C	4.35106254028	0.817546635635	2.84842066118	28.83	33.14
C	1.55464170889	6.5495651833	17.8986478148	28.83	33.14
C	4.27472198708	7.9713828474	4.32262855305	105.26	99.55
C	1.63098226209	2.23936429973	16.4244399229	105.26	99.55
H	4.84171000711	7.88425902839	5.2632037929	26.77	26.83
H	1.06399424206	2.15224048072	15.483864683	26.77	26.83
H	3.70199629957	8.90992328558	4.36433607208	27.22	27.72
H	2.20371386473	3.17790473792	16.382738319	27.22	27.72
C	5.95696468882	6.64107210706	3.01686556537	106.64	105.46
C	-0.0512545245221	0.909047644271	17.7302029106	106.64	105.46
H	5.17047835419	5.88146408282	2.91462269678	25.86	25.48
H	0.73522589498	0.149439620026	17.8324516943	25.86	25.48
H	0.664960171172	6.62953762087	2.10911333262	26.88	26.02
H	5.240744078	0.897519073204	18.6379551433	26.88	26.02
C	5.30394123207	8.02699681619	3.16774847495	123.49	120.13
C	0.601768932226	2.29497826852	17.5793259161	123.49	120.13
C	4.14345361914	9.93871072673	1.85001328212	125.97	122.71
C	1.76225654515	4.20668626394	18.8970551938	125.97	122.71
H	3.07292908336	9.93325698505	2.08712091229	27.55	27.19
H	2.83278108093	4.20123843738	18.6599534788	27.55	27.19
C	3.33929881773	3.47444750512	2.92641153317	39.38	42.05
C	2.56640543144	9.20647196791	17.8206569428	39.38	42.05
H	2.96642141244	4.49969178872	2.96003308163	22.88	23.57
H	2.93928283673	10.2317103364	17.7870413094	22.88	23.57
C	4.5914589778	3.16815661831	3.47180344598	35.90	39.98
C	1.31424527137	8.90017516598	17.2752709451	35.90	39.98
H	5.19063708698	3.95321740874	3.93050925875	22.72	23.20
H	0.715073077317	9.68524187153	16.8165592172	22.72	23.20
C	0.476640460011	9.04798221257	3.55016105549	141.17	136.23
C	5.42906378916	3.3159636649	17.1969074204	141.17	136.23
H	0.852658794615	8.8232549309	4.55809769468	29.19	28.45
H	5.05304545456	3.09123046811	16.1889707813	29.19	28.45
H	1.31952747453	8.89927606756	2.85868931145	28.81	28.48
H	4.58617677464	3.16725160477	17.8883791645	28.81	28.48
C	5.08795649942	1.86701334022	3.44788861129	41.87	42.08
C	0.817747749753	7.59903188789	17.2991857798	41.87	42.08
H	0.145245799151	1.67338776541	3.89941938213	22.80	23.13
H	5.76045845002	7.4054122282	16.8476490938	22.80	23.13
C	4.67805043591	8.48068660625	1.81609006248	79.03	80.83
C	1.22765972839	2.74866805858	18.9309784135	79.03	80.83
C	5.91865836443	10.4725681534	3.51692990502	41.83	42.31
C	-0.0129482001361	4.74054369056	17.230144486	41.83	42.30
H	0.511865006292	11.1651578553	4.18979859314	24.56	24.45
H	5.39383924288	5.43313930762	16.5572698828	24.56	24.45
C	2.59360315836	2.45289425711	2.33570387744	35.09	38.19
C	3.31210109081	8.18491280478	18.4113645985	35.09	38.19
H	1.63282777988	2.65734450357	1.86652830029	23.24	23.31
H	4.27287646929	8.38936305124	18.8805401756	23.24	23.31
C	3.61449982793	7.50919894341	1.29552982814	145.85	150.22
C	2.29121033636	1.77718039574	19.4515445629	145.85	150.22
H	3.14262695554	7.90870622399	0.388599797231	29.85	29.65
H	2.76308320875	2.17668767632	20.3584686787	29.85	29.65
H	2.8392699688	7.30190943881	2.04073453245	28.82	28.42
H	3.06643428037	1.56989089114	18.7063398586	28.82	28.42
H	4.09526904248	6.55777537142	1.03291028057	30.09	29.64
H	1.81043520669	0.825756823752	19.7141641105	30.09	29.64
C	4.36037885605	10.3758914137	0.379608813125	139.81	140.81
C	1.54532539312	4.64386695094	20.3674596628	139.81	140.81
H	3.55094185147	9.96565410344	20.4876135182	28.13	28.64
H	2.3547623977	4.23363555577	0.259460872895	28.13	28.64
H	4.37493005401	0.000260265329368	0.254787927209	28.85	29.11
H	1.53078011028	5.73228472812	20.4922864638	28.85	29.11
C	3.09466123837	1.14643328514	2.30311747518	39.67	40.32
C	2.81104301081	6.87845774793	18.4439569159	39.67	40.32
H	2.48284251535	0.384624835837	1.82390985261	23.29	23.07
H	3.42286173382	6.11664338351	18.9231645384	23.29	23.07
C	5.70576132501	9.72866477569	0.0666220091971	99.65	105.12
C	0.199948839287	3.99664622802	20.6804523819	99.65	105.12
H	-0.069041293736	9.5000394292	19.7482174628	26.84	27.31
H	5.97474554291	3.76802088153	0.998851013145	26.84	27.31
H	0.628209523641	10.3873904092	0.387943218786	27.17	27.62
H	5.27749472553	4.65537186153	20.3591252571	27.17	27.62
O	0.401855583665	4.57468960942	6.14094270107	267.93	261.43
O	5.50385458063	10.3067081571	14.6061257749	267.93	261.43
H	0.59383083968	5.21081356512	5.39357897755	22.73	22.73
H	5.31187340949	10.9428321128	15.3534954135	22.73	22.72
O	2.78528857344	2.93908172261	9.56094743139	213.44	199.86
O	3.12041567573	8.67110027028	11.1861210445	213.44	199.86
O	3.77882780782	5.16797034284	6.21576306815	287.97	265.98
O	2.12687644135	10.8999888905	14.5313054078	287.97	265.98
H	4.6907620312	4.76720905658	6.2610906413	23.47	22.48
H	1.21494221797	10.4992276042	14.4859778346	23.47	22.48
C	1.39131929959	10.6253439017	7.5253827148	28.82	33.12
C	4.5143908647	4.89332535402	13.2216916763	28.82	33.12
C	1.90337950488	0.55039019016	7.58477644599	28.15	24.46
C	4.00232474429	6.28240873783	13.1622979451	28.15	24.46
C	2.34547565754	3.41578133384	7.20542198307	123.49	120.16
C	3.56022859164	9.14780579663	13.5416464929	123.49	120.16
C	1.31581869359	3.47106997096	6.05097370881	105.22	99.52
C	4.58988555558	9.20308851863	14.6960947671	105.22	99.52
H	1.88183663375	3.55869066014	5.10996074999	26.76	26.83
H	4.02386761542	9.29070920781	15.6371077259	26.76	26.83
H	0.743790990365	2.53201491724	6.00969799362	27.21	27.72
H	5.16191917393	8.26403346491	14.7373763974	27.21	27.72
C	1.63243146677	8.27479898535	6.90181656124	35.89	40.02
C	4.27327869753	2.54277452256	13.8452519147	35.89	40.02
H	2.23247318362	7.49004578122	6.44392703519	22.72	23.21
H	3.67323106555	1.75802723355	14.3031414407	22.72	23.21
C	0.380129343784	7.96822417272	7.44697186921	39.39	42.10
C	5.52557490539	2.23620562505	13.3001025218	39.39	42.10
H	0.00748262821933	6.94301537985	7.41303681933	22.88	23.58
H	5.89822753608	1.21099683219	13.3340375717	22.88	23.58
C	2.12845577869	9.57614337755	6.9259443403	41.86	42.10
C	3.7772543856	3.84412482989	13.8211241356	41.86	42.10
H	3.10093718188	9.76989908503	6.4748749489	22.80	23.13
H	2.80477298242	4.03788053736	14.2721994422	22.80	23.13
C	2.99786619633	4.80214967705	7.35589674929	106.65	105.53
C	2.90783805285	10.5341682247	13.3911776418	106.65	105.53
H	2.21088299153	5.56095324482	7.45854776124	25.87	25.47
H	3.69482717277	11.2929717925	13.2885266298	25.87	25.47
H	3.62180500252	4.81481986649	8.26315802698	26.88	26.02
H	2.28390516178	10.5468443293	12.4839163641	26.88	26.02
C	0.134929827914	10.2961910717	8.07094616612	39.68	40.36
C	5.77078033638	4.56417252407	12.6761282249	39.68	40.36
H	5.43823814202	11.0576209533	8.55051461109	23.29	23.08
H	0.467472022272	5.32560240562	12.19655978	23.29	23.08
C	1.71901700975	2.96263573492	8.55694434775	79.02	80.83
C	4.18669315455	8.69466019771	12.1901300433	79.02	80.83
C	2.95957170218	0.969665805529	6.85684981047	41.82	42.28
C	2.94613846211	6.7016843532	13.8902245806	41.82	42.28
H	3.46827803379	0.276443185637	6.18483881492	24.56	24.44
H	2.43742621538	6.00846173331	14.5622355761	24.56	24.44
C	3.43297659094	2.39422808583	6.82295616644	141.17	136.28
C	2.47272765824	8.12625254861	13.9241123095	141.17	136.28
H	3.80915463381	2.61823372272	5.81488939459	29.19	28.45
H	2.09655553048	8.35025227038	14.9321790813	29.19	28.45
H	4.2762658337	2.54251425723	7.51401976712	28.81	28.48
H	1.6294443306	8.2745328049	13.2330546239	28.81	28.48
C	0.655306693501	3.93392228364	9.07772344157	145.84	150.23
C	5.25039755567	9.66594674643	11.6693450344	145.84	150.23
H	0.18451628828	3.53421980406	9.98513851241	29.84	29.65
H	5.72119387602	9.26623835173	10.7619299635	29.84	29.65
H	5.79418647066	4.14080364488	8.33347698688	28.82	28.42
H	0.111517778513	9.87282810767	12.4135974042	28.82	28.42
H	1.13595169051	4.88548781854	9.34006497845	30.09	29.64
H	4.76975847378	10.6175063662	11.4070034975	30.09	29.64
C	5.54944833424	8.98945800419	8.03798119611	35.09	38.20
C	0.356261830057	3.25743945652	12.7090931949	35.09	38.20
H	4.58908109911	8.78431568856	8.5077837761	23.24	23.31
H	1.31662315006	3.05229122577	12.2392906149	23.24	23.31
C	1.18423090911	1.50462344468	8.52300338275	125.99	122.70
C	4.72147334006	7.23664199235	12.2240710083	125.99	122.70
H	0.113747779176	1.51023689463	8.28580111064	27.55	27.20
H	5.79195647	7.2422554423	12.4612673653	27.55	27.20
C	1.40058237927	1.06783315567	9.99350249368	139.82	140.82
C	4.50512186991	6.79985170334	10.7535718974	139.82	140.82
H	0.599533016441	1.47761500164	10.6316257603	28.13	28.64
H	5.30617123273	7.20963354931	10.1154427156	28.13	28.64
H	1.41579607079	11.4435057099	10.1184594274	28.85	29.11
H	4.4899140935	5.71148716225	10.6286149637	28.85	29.11
C	2.74541474196	1.7157814385	10.307536274	99.65	105.12
C	3.16029542234	7.44780590128	10.4395322019	99.65	105.12
H	2.89381921579	1.94479718298	11.3731275988	26.84	27.32
H	3.01188503338	7.67681573064	9.37394679224	26.84	27.32
H	3.58366430152	1.05747577859	9.98720288969	27.17	27.62
H	2.32204586277	6.78950024138	10.7598655862	27.17	27.62
172
Lattice="10.174067598 0.0 0.0 0.0 11.9810837441 0.0 0.0 0.0 14.1840949492" Properties=species:S:1:pos:R:3:CS:R:2 ENERGY=-2409.32395113 Natoms=172 NAME=POLJEF
O	2.39801755878	4.56280479195	2.45435137107	-8.88	17.26
O	7.48505135778	1.42773708009	11.7297435781	-8.88	17.26
O	7.77529715822	10.5521257759	4.63840828827	-8.82	17.08
O	2.68826335922	7.41948966618	9.54568666094	-8.82	17.08
O	3.70701309594	7.49536786233	6.17158940495	-55.31	-60.10
O	8.79404689494	10.4762577538	8.01250554426	-55.31	-60.10
O	6.46674928003	1.50465303114	0.919572925778	-55.29	-60.22
O	1.37971548103	4.4858888409	13.2645220234	-55.30	-60.23
O	3.6948754333	5.91178441476	7.77538872483	65.49	47.18
O	8.7819092323	0.0787472832085	6.40870622439	65.49	47.17
O	6.47859189472	11.901603928	13.5003365622	65.52	47.21
O	1.39155809572	6.07002168812	0.683758386991	65.52	47.21
O	5.69907518349	3.55035280307	2.58679738306	177.16	177.28
O	0.612041384493	2.44018906897	11.5972873921	177.16	177.28
O	4.47564355483	9.5404877124	4.5051381768	177.11	177.28
O	9.56267735383	8.43112772965	9.67895677241	177.11	177.28
N	4.14056063849	5.71152824223	3.38167693636	106.92	101.10
N	9.22759443749	0.27900345574	10.8024180129	106.92	101.10
N	6.03365957052	11.7016834997	3.71041123452	106.91	101.10
N	0.946625771521	6.26994211642	10.4736837147	106.91	101.09
C	3.22467072519	4.72226295341	3.39119986363	0.86	2.82
C	8.31170452419	1.26826874456	10.7928950856	0.86	2.82
C	6.94926460994	10.7120824666	3.70123422554	0.87	2.82
C	1.86223081094	7.25954314947	10.4828607237	0.87	2.82
C	5.20898017323	5.84513409793	4.38158429989	108.54	110.27
C	0.12194637423	0.145407774111	9.80251064932	108.54	110.27
C	4.96524003578	11.8355131849	2.71043265251	108.53	110.27
C	10.0522738348	6.13610225716	11.4736622967	108.53	110.27
C	4.78166933411	5.32488315131	5.76395521257	119.75	116.89
C	9.86870313311	0.665658720734	8.42013973665	119.75	116.89
C	5.39228634914	11.3152418901	1.3280413917	119.75	116.87
C	0.305252550143	6.65637355192	12.8560535575	119.75	116.88
C	4.01246912743	4.02877815779	5.67827938932	32.26	28.41
C	9.09950292643	1.96175354018	8.50581555989	32.26	28.41
C	6.16147638175	10.0191775929	1.41382912969	32.25	28.41
C	1.07444258275	7.95244802323	12.7702556455	32.25	28.41
C	4.02725204765	3.09914307916	6.72035826305	36.74	37.29
C	9.11428584665	2.89139879288	7.46373668616	36.74	37.29
C	6.14637806544	9.08971547341	0.371597644949	36.72	37.26
C	1.05934426644	8.88189996865	13.8124871302	36.72	37.26
C	3.24173263655	1.94859847077	6.64824447191	34.75	36.42
C	8.32876643555	4.04194340127	7.5358504773	34.75	36.42
C	6.93226374298	7.93940486857	0.443039947623	34.76	36.42
C	1.84522994398	10.0322207475	13.7410550016	34.76	36.42
C	2.42542649689	1.72341583263	5.53519130262	40.81	39.99
C	7.51246029589	4.26712603941	8.64890364659	40.81	39.99
C	7.74940415618	7.71441553771	1.55546232472	40.82	40.00
C	2.66237035718	10.2571999043	12.6286326245	40.82	40.00
C	2.41196620546	2.6422358774	4.48845270594	38.88	38.24
C	7.49900000446	3.34829582057	9.69564224327	38.88	38.24
C	7.7627423588	8.63279809758	2.60262823224	38.89	38.22
C	2.6757085598	9.33881734447	11.581466717	38.89	38.22
C	3.21402865048	3.79127472379	4.54792013105	39.95	38.12
C	8.30106244948	2.19925697419	9.63617481816	39.95	38.12
C	6.96013051413	9.78153172193	2.54405612508	39.94	38.11
C	1.87309671513	8.19008372012	11.6400388241	39.94	38.11
C	4.24717469285	6.56530547285	2.20116969889	134.34	130.94
C	9.33420849185	11.4063099692	11.9829252503	134.34	130.94
C	5.92669959786	0.573888631	4.89126439028	134.34	130.93
C	0.839665798863	5.41664306697	9.29283055893	134.34	130.93
C	3.99121550022	6.36651436606	6.58080057781	-11.38	-13.41
C	9.07824929922	11.6051112501	7.6032943714	-11.38	-13.41
C	6.18256722389	0.375697794191	0.510758541555	-11.37	-13.40
C	1.09553342489	5.61484407785	13.6733364077	-11.37	-13.40
C	6.57295637169	5.2952766146	3.97015518029	53.67	39.42
C	1.48592257269	0.695255083377	10.2139397689	53.67	39.42
C	3.60135540393	11.2857574422	3.1224620421	53.66	39.41
C	8.68838920293	6.68585799982	11.0616329071	53.66	39.41
C	6.76534798997	4.21909426628	3.10384349839	8.67	10.29
C	1.67831419097	1.77143743169	11.0802514508	8.67	10.29
C	3.40924865955	10.2099922307	3.98934347178	8.67	10.27
C	8.49628245855	7.76163338543	10.1947514774	8.67	10.27
C	8.07779253604	3.79638210572	2.74896184651	48.57	50.51
C	2.99075873704	2.19415976632	11.4351331027	48.57	50.51
C	2.09695672449	9.78842973977	4.34628028532	48.55	50.52
C	7.18399052349	8.18318570229	9.83781466389	48.55	50.52
C	9.18645050813	4.39821890041	3.28546077908	35.03	37.42
C	4.09941670913	1.59232297163	10.8986341701	35.03	37.42
C	0.988003704442	10.3906022787	3.81062580036	35.03	37.42
C	6.07503750344	7.58101316337	10.3734691489	35.03	37.42
C	9.04539723495	5.4555690496	4.22126134268	38.32	39.03
C	3.95836343595	0.534972822438	9.96283360653	38.32	39.03
C	1.12873140746	11.4469960655	2.87366539306	38.32	39.05
C	6.21576520646	6.5246295506	11.3104295562	38.32	39.05
C	10.1822272002	6.04295866831	4.83112547671	36.33	37.25
C	5.09519340121	11.9286669478	9.3529694725	36.33	37.25
C	-0.00829186509237	0.0530272403208	2.2638724775	36.32	37.24
C	5.07874193391	5.93750445765	11.9202224717	36.32	37.24
C	10.0506765062	7.04994718288	5.76643768506	44.64	42.12
C	4.96364270717	10.9216784332	8.41765726415	44.64	42.12
C	0.122943432854	1.05918148136	1.32755303646	44.64	42.13
C	5.20997723185	4.93136039068	12.8565419128	44.64	42.13
C	8.76237502251	7.51634678971	6.10449142914	36.32	34.85
C	3.67534122351	10.4552686523	8.07960352007	36.32	34.85
C	1.41114317584	1.52525551802	0.9886446707	36.34	34.85
C	6.49817697484	4.46528635402	13.1954502785	36.33	34.85
C	7.63591243212	6.96602129927	5.52229058491	46.07	39.89
C	2.54887863312	11.0056043169	8.6618043643	46.07	39.89
C	2.53780924758	0.974991071984	1.57044872629	46.07	39.88
C	7.62484304658	5.01555080006	12.6136462229	46.07	39.88
C	7.72477273853	5.9143482798	4.56353732481	34.39	33.68
C	2.63773893953	0.0761935922414	9.6205576244	34.39	33.68
C	2.4492541632	11.9049715444	2.52988364892	34.39	33.67
C	7.5362879622	6.06664389767	11.6542113003	34.39	33.67
H	5.33158786185	6.93202973942	4.475969125	25.14	24.35
H	0.244554062853	11.0395958767	9.70811565015	25.14	24.35
H	4.84273408784	0.941355604505	2.61616991622	25.14	24.35
H	9.92976788684	5.04918626754	11.5679148589	25.14	24.35
H	5.69562617458	5.14645035377	6.35231136769	27.22	26.87
H	0.608592375577	0.8440813442	7.83178358152	27.22	26.87
H	4.47825829021	11.1367277001	0.739837847591	27.22	26.87
H	9.56529208921	6.834887742	13.4442571016	27.22	26.87
H	4.65679282842	3.28134028171	7.59175697875	25.73	24.60
H	9.74382662742	2.70920159033	6.59233797046	25.73	24.60
H	5.51631840723	9.27197372036	13.684680493	25.73	24.60
H	0.42928460823	8.69965189577	0.499414456183	25.73	24.60
H	3.28009904546	1.2194942645	7.45577039123	27.77	27.54
H	8.36713284446	4.77103743347	6.72832455798	27.77	27.54
H	6.89376507119	7.21050414365	13.8194054962	27.77	27.53
H	1.80673127219	10.7611112984	0.36468945305	27.77	27.53
H	1.82304030255	0.815970395427	5.4668724387	26.28	25.62
H	6.91007410155	5.17457147661	8.71722251051	26.28	25.62
H	8.35251270932	6.80739741135	1.62308935204	26.28	25.61
H	3.26547891032	11.1642180307	12.5610055972	26.28	25.61
H	1.8050932473	2.47303095918	3.60165045189	25.03	24.17
H	6.8921270463	3.51751091286	10.5824444973	25.03	24.17
H	8.36997140932	8.46343039428	3.4891761346	25.03	24.17
H	3.28293761032	9.50819522185	10.6949188146	25.03	24.17
H	4.98575095606	7.34887146298	2.39693910762	31.43	30.67
H	10.0727847551	10.6227439791	11.7871558416	31.43	30.67
H	5.18781811263	1.35725113978	4.69584089986	31.43	30.67
H	0.100784313626	4.6332805582	9.48824387529	31.43	30.67
H	4.57057777959	5.98080528935	1.32654580377	28.97	29.33
H	9.65761157859	11.9908101527	12.8575491454	28.97	29.33
H	5.60351016654	-0.011059211479	5.76566445592	28.96	29.33
H	0.516476367545	6.00160108352	8.41843049329	28.96	29.33
H	3.28070948952	7.03419772624	1.97884597374	28.90	28.65
H	8.36774328852	10.9374177158	12.2052489755	28.90	28.65
H	6.89298166798	1.04305558421	5.11383229305	28.90	28.65
H	1.80594786898	4.94748628783	9.07026265616	28.90	28.65
H	8.18045905217	2.96468260179	2.05122429064	22.93	23.67
H	3.09342525317	3.02585927025	12.1328706586	22.93	23.67
H	1.99457508225	8.95715754667	5.04449602237	22.92	23.66
H	7.08160888125	9.01445789538	9.13959892684	22.92	23.66
H	10.1902545395	4.06801953652	3.0107406058	22.73	22.70
H	5.10322074055	1.92252233552	11.1733543434	22.73	22.70
H	-0.0156680641009	10.0610235329	4.08649564328	22.73	22.71
H	5.0713657349	7.91059190913	10.0975993059	22.73	22.71
H	0.992724471807	5.66922446916	4.54544783262	23.71	23.75
H	6.07975827081	0.32131740288	9.63864711659	23.71	23.75
H	9.18129225585	11.6608854886	2.5504250914	23.71	23.75
H	4.09425845685	6.31072995342	11.6336698578	23.71	23.75
H	0.759311012974	7.48092068634	6.24069167207	23.02	23.30
H	5.84634481197	10.4907049298	7.94340327714	23.02	23.30
H	9.41415631504	1.48985993685	0.85336009385	23.03	23.31
H	4.32712251604	4.50068193519	13.3307246813	23.03	23.31
H	8.64911730201	8.33147273753	6.81873132265	21.96	22.09
H	3.56208350301	9.64015287859	7.36536362656	21.96	22.09
H	1.52415671872	2.34002537347	0.273946944144	21.97	22.09
H	6.61119051772	3.65051649857	13.9101480051	21.97	22.09
H	6.66899956981	7.36786644719	5.82003467317	23.04	22.58
H	1.58196577081	10.6037489949	8.36406027605	23.04	22.58
H	3.50465089142	1.37648012754	1.27201280144	23.04	22.59
H	8.59168469042	4.61405157044	12.9120821478	23.04	22.59
H	6.0130367355	2.80031036567	2.02179071307	21.20	21.26
H	0.9260029365	3.19023150637	12.1623042361	21.20	21.26
H	4.16173287316	8.79047579721	5.07025676153	21.19	21.26
H	9.24876667216	9.18113964484	9.11383818768	21.19	21.26
H	3.20097532175	6.58041396324	8.40077848601	14.09	14.96
H	8.28800912075	11.3912116529	5.7833164632	14.09	14.96
H	6.97238009152	0.588895380707	12.8746008827	14.09	14.97
H	1.88534629252	5.40163631727	1.30949406647	14.09	14.97
58
Lattice="7.285062306 0.0 0.0 2.07266579162 6.545752328 0.0 0.988276982307 -3.18599815347 10.559748808" Properties=species:S:1:pos:R:3:CS:R:2 ENERGY=-865.55175885 Natoms=58 NAME=DXCYTD
C	4.49891208226	0.314284872943	8.36025008162	79.01	80.22
C	6.47851120292	-0.915462784559	9.25055754603	11.04	7.69
C	4.96818665576	0.964112430638	7.05700343051	128.16	129.34
C	3.98861532291	0.383135996797	6.03533900765	100.60	101.44
C	8.50238893227	3.29188653409	9.49323754157	0.83	1.25
C	2.69754201091	0.32624694525	6.84661083111	79.79	83.16
C	7.22912759761	3.20992229808	8.83476989998	73.55	69.62
C	1.67095288594	-0.693246529039	6.37598123602	107.62	105.90
C	4.57862523401	-2.16957897547	8.444479972	23.99	26.36
H	9.02115821908	5.44242235669	-0.131539084997	19.82	19.79
H	2.21980948007	1.32324414714	6.82337148236	26.86	26.35
H	8.12451275046	-0.701099826205	7.09830973379	26.42	26.31
H	1.27492232886	-0.335899652805	5.40845939622	26.56	26.53
H	4.79619361978	4.41424508814	5.4915892422	27.28	27.19
H	8.63475851437	1.2828193364	9.80173078998	22.67	21.93
H	6.73192938029	2.25392542685	8.70212348551	23.64	23.55
H	3.60021222606	-2.11902792813	7.9685177113	21.08	21.27
H	4.65908874718	0.956965784516	9.23973922851	24.33	24.50
H	6.02310738804	0.75074752582	6.83909264681	27.95	27.69
H	4.80895704894	2.05327295576	7.10433448031	28.14	27.89
H	4.29665689746	-0.644684303707	5.76303794878	26.12	26.18
H	4.65943114511	1.10405847754	4.3849518526	26.51	25.53
N	5.1989992848	-0.972657808723	8.6523009444	52.94	41.14
N	7.05604180229	-2.07316846092	9.66780948961	17.28	9.92
N	9.08922255621	2.18548955155	9.96187831465	122.85	117.56
O	7.0194343642	0.204826811795	9.369347772	-0.34	-5.82
O	3.79897058096	1.15755997511	4.8623638407	266.99	253.78
O	3.11385418145	0.0499973826061	8.20367223748	215.57	208.02
O	4.22331089016	4.51443655003	6.28312583187	287.76	295.57
C	3.82497825339	4.59709286696	1.41925398327	9.39	9.65
C	2.03261980412	0.319777809922	0.886395385958	2.65	3.15
C	3.29267332082	0.361011262574	1.57555499504	69.76	70.51
C	5.80255212673	5.75864505621	2.14790591511	24.20	23.08
C	5.46519546146	3.4364294553	2.87916589927	78.40	82.51
C	6.56815389459	2.6037322636	2.24553303508	127.76	129.61
C	7.22063321497	1.95406497728	3.46772608297	89.63	92.27
C	7.15706376128	3.08778094346	4.50733361428	78.51	77.51
C	8.40406973139	3.96352556833	4.59284567563	104.23	102.75
H	1.58995027816	-1.84679243482	10.3774765491	19.45	20.23
H	6.97612466879	2.66233330479	5.50704814441	26.30	26.15
H	8.23917963115	4.74098013256	5.3546009306	26.87	26.54
H	9.25134433276	3.34241572624	4.93098912763	25.86	26.25
H	1.93435888374	4.08300787521	2.75374626661	26.89	26.13
H	2.00490014205	2.29605494217	0.390187937109	23.13	22.98
H	3.86832437411	1.27916223512	1.64616181891	24.51	24.16
H	6.74824791986	5.67281245212	2.67946777133	22.03	22.39
H	4.54496824616	2.85367546626	3.03861405796	23.87	23.04
H	7.28281122175	3.26875646127	1.7429730119	28.43	28.20
H	6.20108146018	1.8778923658	1.5091953625	27.68	27.61
H	8.25506106698	1.62632459425	3.29491712001	25.91	26.49
H	6.68867068032	0.00200339213415	3.55494284889	25.53	25.39
N	5.05052971501	4.61605588414	2.10923680439	61.22	52.25
N	3.40486328033	5.71663210189	0.801976083956	16.91	12.41
N	1.51497241691	1.40406462836	0.307903158363	115.85	121.92
O	3.15051261498	3.53087300304	1.41608498116	40.37	49.71
O	6.43767842869	0.85449409812	3.97888247967	246.67	254.87
O	5.98923913338	3.87689160738	4.14509846124	210.53	234.02
O	8.72120306369	4.65919073805	3.37988280168	283.76	274.24
140
Lattice="9.790465016 0.0 0.0 1.21161899806 11.7748062559 0.0 4.63836986784 0.724758753739 11.387309441" Properties=species:S:1:pos:R:3:CS:R:2 ENERGY=-1957.17587887 Natoms=140 NAME=BUFNEV01
N	4.38878154319	11.6458560412	7.44996623974	66.55	65.34
N	11.2516625482	0.85371875893	3.93733341083	66.55	65.35
H	4.88290631254	11.1901980089	6.67013612029	19.38	19.16
H	10.7575475694	1.30936700077	4.71716353029	19.38	19.16
C	12.9273593785	1.22838027416	7.63048283371	45.52	39.76
C	2.71309450337	11.2711847355	3.75682660733	45.52	39.76
C	12.0861724148	1.47826231277	8.72777857177	43.09	49.78
C	3.55427167662	11.0213026969	2.65953086927	43.09	49.78
C	12.8126738713	12.008191361	9.19296272654	43.97	35.56
C	2.82777022011	0.491373648688	2.1943467145	43.97	35.56
C	13.387295844	11.0194425085	8.3750672791	31.90	29.62
C	2.25315803785	1.48013229158	3.01224216194	31.90	29.62
C	13.2489859448	9.57056138128	8.47825878037	35.74	39.11
C	2.39145814667	2.92900362837	2.9090408702	35.74	39.11
C	12.0435643111	9.01469793953	8.95376208527	37.80	35.87
C	3.59687978037	3.48486707012	2.43354735577	37.80	35.87
H	11.1953282125	9.66182809615	9.16537319612	24.48	24.53
H	4.44511587889	2.83773691349	2.22193624492	24.48	24.53
C	11.9090237408	7.63696412155	9.11281797992	40.26	41.08
C	3.73142035062	4.8626008881	2.27449146112	40.26	41.08
H	10.9600535477	7.23695509239	9.47428194831	23.95	24.39
H	4.68039054369	5.26260991726	1.91302749273	23.95	24.39
C	12.9673044758	6.78234463983	8.79269914529	38.28	39.12
C	2.67313961564	5.71723016028	2.59461029575	38.28	39.12
H	12.8687830263	5.70514872645	8.92784672437	22.57	22.21
H	2.7716610651	6.79442607366	2.45946271667	22.57	22.21
C	4.37107059197	7.32190695733	8.30305840891	34.33	37.14
C	11.2693832899	5.17766784278	3.08425103213	34.33	37.14
H	5.20220274811	6.6538447865	8.07358948986	22.42	22.81
H	10.4382511338	5.84572022315	3.31371995118	22.42	22.81
C	4.51486315166	8.70020862228	8.14511862727	37.13	38.30
C	11.1255809398	3.79935638736	3.24219081377	37.13	38.30
H	5.45777304689	9.10628773975	7.77879858823	25.03	24.56
H	10.182680835	3.3932772699	3.60851085281	25.03	24.56
C	3.79232683348	2.10701576656	6.67397398257	5.82	5.80
C	11.8481172579	10.3925492431	4.71333545847	5.82	5.80
O	4.53755744957	1.72280854794	5.77107771787	-41.54	-25.91
O	11.1028866419	10.7767564617	5.61623172317	-41.54	-25.91
O	3.47125832375	3.40117817516	6.86934271197	117.17	110.58
O	12.1691857677	9.09839662495	4.51796672907	117.17	110.57
C	4.09800473221	4.34961968312	5.97641314065	117.21	117.27
C	11.5424393592	8.14994532652	5.41089630039	117.21	117.27
H	3.84282605204	4.12206969522	4.93440415853	29.76	29.91
H	11.7976278299	8.37749531443	6.45289549205	29.76	29.91
H	5.18397290225	4.32697433754	6.12005884336	26.81	27.17
H	10.4564711892	8.17260046257	5.26725059768	26.81	27.17
H	3.70054122396	5.32572904522	6.27425866736	28.14	27.98
H	11.9399028675	7.17384575489	5.11305077368	28.14	27.98
C	11.8381701455	2.76725535584	9.40106885092	-4.26	-5.25
C	3.80227394594	9.73231944427	1.98624059012	-4.26	-5.25
O	12.691879114	3.5619180298	9.7673203567	-111.15	-84.93
O	2.94856497747	8.93764697985	1.61997929387	-111.15	-84.91
O	10.5125607633	2.94243614637	9.62569148978	95.19	103.13
O	5.12788332818	9.55713865374	1.76161795126	95.19	103.13
C	10.1359117836	4.17005276426	10.2838848719	117.54	116.20
C	5.50453230781	8.32951224538	1.10342456916	117.54	116.20
H	10.4542291727	5.03121227661	9.68162441642	26.70	26.75
H	5.18621491874	7.46835273304	1.70567523416	26.70	26.75
H	10.5923041008	4.2313606562	11.2802507061	26.21	27.17
H	5.04814978108	8.26820435345	0.10705873495	26.21	27.17
H	9.04534209503	4.13762674413	10.3614351453	26.81	27.31
H	6.5951019964	8.36194805598	1.02587429577	26.81	27.31
C	11.9314830676	11.7898248292	10.3783726497	155.82	157.47
C	3.70897081434	0.709740180405	1.00893679129	155.82	157.47
H	10.8711071731	11.7559400298	10.0821719212	29.89	29.40
H	4.76934670882	0.743624979825	1.30513751989	29.89	29.40
H	10.8212247538	0.833658096112	11.1001648926	29.59	29.19
H	4.81921933762	11.6659069135	0.287144548454	29.59	29.19
H	12.1778209578	10.8514968716	10.8910503503	28.69	29.49
H	3.4626231336	1.648068138	0.496259090731	28.69	29.49
N	7.41137222665	11.884058055	4.00497573363	63.69	69.00
N	8.22908165525	0.615516745091	7.38233370741	63.69	69.00
H	5.53169105776	0.583570457744	4.62820736515	19.29	19.07
H	10.1087530337	11.9159945519	6.75910207589	19.29	19.07
C	7.47330670834	10.5242799499	3.85749216863	43.38	39.41
C	8.16713738309	1.97528505977	7.52980748195	43.38	39.41
C	8.43980183379	10.2547288671	2.86904682061	42.94	49.66
C	7.20065204811	2.24484593305	8.51826262043	42.94	49.66
C	8.94736891161	11.497990648	2.41173419972	41.86	34.97
C	6.69307517982	1.0015743616	8.97557524132	41.86	34.97
C	7.07191722361	0.723672012123	3.14570578104	31.16	30.26
C	8.56852686782	11.7758929975	8.24160366	31.16	30.26
C	7.25284501711	2.17258251077	3.10893279444	35.85	41.20
C	8.38759907432	10.3269824989	8.2783766466	35.85	41.20
C	7.10310964515	2.95072867024	4.2720498288	34.60	37.62
C	8.53733444628	9.54884612987	7.11525961224	34.60	37.62
H	6.83288302025	2.47204346421	5.21175824197	23.20	23.10
H	8.80756107118	10.0275215454	6.17555119907	23.20	23.10
C	7.30791638282	4.3279925459	4.23634400289	36.84	38.41
C	8.33252770861	8.17157246374	7.15095564769	36.84	38.41
H	7.21042293219	4.90160610073	5.15943799692	22.62	23.23
H	8.43002115924	7.59795890892	6.22787144412	22.62	23.23
C	7.65061202978	4.96661478843	3.03980232096	37.85	38.97
C	7.98983206165	7.53295022122	8.34750712008	37.85	38.97
H	7.82947403516	6.04225401788	3.02233613137	22.06	22.40
H	7.81097005628	6.45731099177	8.36497330967	22.06	22.40
C	7.78635682722	4.20504388623	1.87556917358	37.52	39.63
C	7.85409705467	8.29452112342	9.51174026746	37.52	39.63
H	8.05093435382	4.67924505928	0.928517911652	22.95	23.28
H	7.58950973761	7.82031995037	10.4587915294	22.95	23.28
C	7.59508051221	2.82394214829	1.90680075698	37.70	35.22
C	8.04536357922	9.67563265183	9.48050868406	37.70	35.22
H	7.70653516595	2.25293285716	0.986262074317	23.41	22.89
H	7.93390892548	10.246641943	10.4010473667	23.41	22.89
C	6.4948867965	9.70391730526	4.55642367566	4.16	4.00
C	9.14555729493	2.79565749485	6.83088576538	4.16	4.00
O	5.69267567402	10.1439399649	5.3806143921	-48.63	-47.91
O	9.94776841741	2.35562504471	6.00669504894	-48.63	-47.90
O	6.52935902382	8.4070820997	4.18915396151	119.84	121.42
O	9.11108506761	4.09248290994	7.19815547953	119.84	121.42
C	5.52984065987	7.56879311364	4.80829317866	116.43	114.88
C	10.1106034316	4.93077189601	6.57900647192	116.43	114.88
H	5.63853440248	6.58791579508	4.33460110979	26.82	27.06
H	10.0019194794	5.91164921457	7.05269854079	26.82	27.06
H	4.52781593688	7.98163744243	4.63437535811	27.24	26.73
H	11.1126281546	4.51792756721	6.75292429246	27.24	26.73
H	5.70902575059	7.49941787854	5.88892554526	26.84	27.01
H	9.93141834084	5.00014713111	5.49838389578	26.84	27.01
C	8.94045684331	8.92983418877	2.45463601742	-3.06	-4.21
C	6.69998724812	3.56974061134	8.93267342362	-3.06	-4.21
O	9.19455857234	7.99533430299	3.19959250048	-112.11	-102.36
O	6.44589530956	4.50424049712	8.18771694056	-112.11	-102.37
O	9.11550056733	8.87579082188	1.10908345794	94.52	111.38
O	6.5249435241	3.62377418777	10.2782259831	94.52	111.39
C	9.72194155135	7.6627522064	0.603053483126	117.84	120.00
C	5.91850254008	4.83681280325	10.7842559579	117.84	120.00
H	14.3436382573	8.48149942429	10.8997932356	29.10	29.75
H	1.29681562462	4.01807537582	0.487516205472	29.10	29.75
H	9.14412788704	6.78564402654	0.923005879848	27.12	27.31
H	6.49631620439	5.71393077357	10.4643035612	27.12	27.31
H	10.7500284922	7.58273473582	0.976148523955	26.46	26.98
H	4.89041559921	4.91684006429	10.4111609171	26.46	26.98
C	10.057450997	11.7054212303	1.43143451859	160.09	156.73
C	5.58299309444	0.794143779308	9.95587492245	160.09	156.73
H	10.7442325369	10.8502926444	1.43372548741	29.44	29.80
H	4.8962115545	1.64928215567	9.95358395363	29.44	29.80
H	9.41793782214	0.836556073757	1.67321005216	30.47	30.26
H	6.22251605975	11.6630089359	9.71409938888	30.47	30.26
H	9.6791376383	11.8138702113	0.402916797268	29.98	30.00
H	5.96130645313	0.685694798326	10.9843926438	29.98	30.00
164
Lattice="5.0060428 0.0 0.0 0.0 15.8941358296 0.0 0.0 0.0 17.4481466778" Properties=species:S:1:pos:R:3:CS:R:2 ENERGY=-1739.70355137 Natoms=164 NAME=COWPUZ
H	2.18777086071	9.22911046982	1.90804320113	26.23	27.94
H	-0.315250539287	14.6120932745	15.5401084828	26.23	27.94
H	2.81827193929	1.28204255504	6.81603264081	26.23	27.94
H	5.32129333929	6.66502535975	10.6321190431	26.23	27.94
H	-0.899010196238	9.32062593825	1.71166114813	25.90	25.63
H	1.60401120376	14.5205778061	15.7364905358	25.90	25.63
H	5.90505299624	1.37355802346	7.01241469381	25.90	25.63
H	3.40203159624	6.57350989132	10.4357369901	25.90	25.63
H	0.168938926372	8.77921740339	16.8881507061	28.85	28.50
H	2.67196032637	15.061986341	0.559995971779	28.85	28.50
H	4.83710387363	0.832149488601	9.28407181372	28.85	28.50
H	2.33408247363	7.11491842618	8.16407987017	28.85	28.50
H	-0.847012429674	7.50024355259	17.5970414088	27.38	27.56
H	1.65600897033	0.4468243622	-0.148889724958	27.38	27.56
H	5.85305522967	15.4473114674	8.57518611699	27.38	27.56
H	3.35003382967	8.39389227699	8.8729655669	27.38	27.56
H	1.33507657246	6.55528288949	16.7040785123	28.82	28.60
H	3.83809797246	1.3917850253	0.744068165535	28.82	28.60
H	3.67096622754	14.5023508043	9.46814400748	28.82	28.60
H	1.16794482754	9.33885294008	7.98000267037	28.82	28.60
H	2.27319898109	7.63937149408	0.301949483568	27.47	27.88
H	-0.229822418905	0.307696420702	17.1461971943	27.47	27.88
[truncated: 63,637 more rows]
