# Supplementary material for: Chemical shifts in molecular solids by machine learning
Source: Nat Commun. 2018 Oct 29;9:4501. doi: 10.1038/s41467-018-06972-x (PMC6206069; doi:10.1038/s41467-018-06972-x)
Supplement: Supplementary file 5 — Supplementary Data 3 [file 41467_2018_6972_MOESM5_ESM.zip]

Archive with 34 entries (31 files):
- Supplementary_Dataset_3/
- Supplementary_Dataset_3/AZD_Castep_0009.cs
- __MACOSX/
- __MACOSX/Supplementary_Dataset_3/
- __MACOSX/Supplementary_Dataset_3/._AZD_Castep_0009.cs
- Supplementary_Dataset_3/.DS_Store
- __MACOSX/Supplementary_Dataset_3/._.DS_Store
- Supplementary_Dataset_3/AZD_Castep_0008.cs
- __MACOSX/Supplementary_Dataset_3/._AZD_Castep_0008.cs
- Supplementary_Dataset_3/AZD_Castep_0013.cs
- __MACOSX/Supplementary_Dataset_3/._AZD_Castep_0013.cs
- Supplementary_Dataset_3/AZD_Castep_0003.cs
- __MACOSX/Supplementary_Dataset_3/._AZD_Castep_0003.cs
- Supplementary_Dataset_3/AZD_Castep_0007.cs
- __MACOSX/Supplementary_Dataset_3/._AZD_Castep_0007.cs
- Supplementary_Dataset_3/AZD_Castep_0006.cs
- __MACOSX/Supplementary_Dataset_3/._AZD_Castep_0006.cs
- Supplementary_Dataset_3/AZD_Castep_0012.cs
- __MACOSX/Supplementary_Dataset_3/._AZD_Castep_0012.cs
- Supplementary_Dataset_3/AZD_Castep_0002.cs
- __MACOSX/Supplementary_Dataset_3/._AZD_Castep_0002.cs
- Supplementary_Dataset_3/AZD_Castep_0005.cs
- __MACOSX/Supplementary_Dataset_3/._AZD_Castep_0005.cs
- Supplementary_Dataset_3/AZD_Castep_0011.cs
- __MACOSX/Supplementary_Dataset_3/._AZD_Castep_0011.cs
- Supplementary_Dataset_3/AZD_Castep_0001.cs
- __MACOSX/Supplementary_Dataset_3/._AZD_Castep_0001.cs
- Supplementary_Dataset_3/AZD_Castep_0010.cs
- __MACOSX/Supplementary_Dataset_3/._AZD_Castep_0010.cs
- Supplementary_Dataset_3/AZD_Castep_0014.cs
- __MACOSX/Supplementary_Dataset_3/._AZD_Castep_0014.cs
- Supplementary_Dataset_3/AZD_Castep_0004.cs
- __MACOSX/Supplementary_Dataset_3/._AZD_Castep_0004.cs
- __MACOSX/._Supplementary_Dataset_3
