# Supplementary material for: Chemical shifts in molecular solids by machine learning
Source: Nat Commun. 2018 Oct 29;9:4501. doi: 10.1038/s41467-018-06972-x (PMC6206069; doi:10.1038/s41467-018-06972-x)
Supplement: Supplementary file 5 — Supplementary Data 3 [file 41467_2018_6972_MOESM5_ESM.zip › Supplementary_Dataset_3/AZD_Castep_0009.cs]

23.79 23.6957010815
24.37 24.1095920125
22.95 22.7208939556
23.02 22.8468059662
18.91 18.8593512115
22.65 22.6811830741
23.82 25.2354246785
27.21 27.7504022633
28.48 28.2050440366
28.79 28.8840729041
29.01 28.9449985617
28.87 29.0612066937
28.72 29.1849592548
28.87 29.3084429123
28.93 28.7029442492
28.71 28.8057413029
28.95 29.2977108725
28.53 29.0704096117
28.45 28.9705339821
28.54 28.736594862
28.91 28.9472224863
28.59 28.6578621372
30.72 30.8807435085
30.27 30.1679971452
31.87 30.8509538979
29.82 30.2657860558
31.01 30.7660145905
29.32 29.5512984403
29.26 29.4551622603
30.02 30.3418067658
30.85 30.9193694871
