# Supplementary material for: Chemical shifts in molecular solids by machine learning
Source: Nat Commun. 2018 Oct 29;9:4501. doi: 10.1038/s41467-018-06972-x (PMC6206069; doi:10.1038/s41467-018-06972-x)
Supplement: Supplementary file 5 — Supplementary Data 3 [file 41467_2018_6972_MOESM5_ESM.zip › Supplementary_Dataset_3/AZD_Castep_0008.cs]

22.82 23.773064369
22.44 23.1329313163
22.61 22.6528894716
22.62 22.7279037789
18.27 17.9754737096
23.16 22.3395006992
24.06 25.327978887
27.75 27.8471704217
29.17 29.0208049186
30.68 30.675287387
29.58 29.0075704343
29.95 29.9124922094
29.68 29.6571330351
29.77 29.5961490631
29.64 28.8775303619
30.59 30.2607144964
29.82 29.6375862819
29.16 29.6045539092
29.54 29.7211898336
29.48 29.43268662
30.24 30.0638100797
29.88 29.6659098073
29.33 30.5061429715
28.97 29.8486970966
29.46 29.9234497092
28.52 29.3263505936
29.61 29.9218384515
28.81 30.068189145
29.32 29.8568991812
29.12 30.1673597588
29.84 30.0421525917
