# Supplementary material for: Chemical shifts in molecular solids by machine learning
Source: Nat Commun. 2018 Oct 29;9:4501. doi: 10.1038/s41467-018-06972-x (PMC6206069; doi:10.1038/s41467-018-06972-x)
Supplement: Supplementary file 5 — Supplementary Data 3 [file 41467_2018_6972_MOESM5_ESM.zip › Supplementary_Dataset_3/AZD_Castep_0013.cs]

24.2 24.053669161
23.79 23.3503964499
23.2 22.9880121219
23.32 23.2990592061
18.88 18.817127167
23.16 22.7279740874
23.98 25.3358560857
26.96 27.6336679926
28.77 28.5604192213
28.69 28.5835114299
28.52 28.5760411513
29.05 28.7102048044
28.75 28.9327217072
28.85 28.8168385263
28.86 28.6554279576
28.86 29.1648010893
29.15 28.9897065523
28.52 29.2446589334
28.23 28.7432202685
29.22 28.9363124713
29.17 28.8881450629
29.18 29.0356386434
30.88 30.6683982293
30.44 30.3261861859
32.16 31.1569135417
29.73 29.7758844455
31.09 30.8242637359
29.48 29.9455226329
28.89 29.0184060013
30.42 30.5353743389
31.0 30.6452971609
