# Supplementary material for: Chemical shifts in molecular solids by machine learning
Source: Nat Commun. 2018 Oct 29;9:4501. doi: 10.1038/s41467-018-06972-x (PMC6206069; doi:10.1038/s41467-018-06972-x)
Supplement: Supplementary file 5 — Supplementary Data 3 [file 41467_2018_6972_MOESM5_ESM.zip › Supplementary_Dataset_3/AZD_Castep_0003.cs]

23.01 23.3576351369
23.4 22.9409776298
22.38 22.6732948697
23.1 22.9305599717
17.44 18.271562285
22.53 22.1716332986
24.05 25.5574407592
27.63 27.4539416116
29.02 28.2265993966
28.74 28.6317456264
29.4 29.0177145434
29.72 29.0800702027
29.62 29.7238771386
30.29 29.8195738195
29.26 28.8417977813
29.87 29.1598328294
28.67 28.5214811284
29.31 29.2837621311
29.0 29.315796416
29.74 29.5335496503
29.98 29.7398580298
28.8 28.8405251074
29.92 30.2065665242
30.03 30.1856744189
30.79 30.4608283843
29.35 30.0060163876
31.27 30.9678262792
29.56 29.7472593061
29.66 29.724040138
29.39 29.4885243244
30.3 30.4489575992
