# Supplementary material for: Chemical shifts in molecular solids by machine learning
Source: Nat Commun. 2018 Oct 29;9:4501. doi: 10.1038/s41467-018-06972-x (PMC6206069; doi:10.1038/s41467-018-06972-x)
Supplement: Supplementary file 5 — Supplementary Data 3 [file 41467_2018_6972_MOESM5_ESM.zip › Supplementary_Dataset_3/AZD_Castep_0007.cs]

24.18 24.3208306202
22.97 22.4455167033
22.8 22.4459365889
23.55 23.6565181819
19.28 18.7382080463
22.98 22.493252331
23.97 25.1978832002
27.71 27.4562744852
29.29 28.5249370803
29.27 29.1652475104
29.24 28.6760143487
29.49 28.9482724646
28.35 28.6236656784
28.95 28.7662853257
28.79 28.9040426468
29.71 29.375866061
29.9 30.183658573
29.52 29.3342858326
29.14 29.2422352983
29.71 29.057641301
29.52 29.2213098693
29.29 29.2972870665
30.1 31.1119615301
30.1 30.383883815
30.8 30.0412504478
29.4 29.990134515
30.74 30.4553888366
29.69 29.6190113233
30.28 30.135317881
29.77 30.1706095385
30.38 30.2053392737
