# Supplementary material for: Chemical shifts in molecular solids by machine learning
Source: Nat Commun. 2018 Oct 29;9:4501. doi: 10.1038/s41467-018-06972-x (PMC6206069; doi:10.1038/s41467-018-06972-x)
Supplement: Supplementary file 5 — Supplementary Data 3 [file 41467_2018_6972_MOESM5_ESM.zip › Supplementary_Dataset_3/AZD_Castep_0006.cs]

23.74 23.9288004999
23.34 22.9619126053
23.07 22.687914385
23.03 22.9882903738
23.03 23.3502457498
23.24 22.593448849
23.49 25.0529069727
27.31 27.3646344974
28.9 28.5447164311
28.75 28.907293235
28.94 28.4486048033
29.25 29.239433417
28.91 29.2924279733
28.96 29.3038450472
28.95 28.5714709379
28.82 28.5667522098
28.67 28.7480188892
28.14 28.7657364181
28.81 29.3407330288
28.71 29.0324388173
29.5 29.4317081998
29.13 29.2068448539
30.78 30.9969132988
30.28 30.0169894186
31.87 31.1717898148
29.52 30.0684613558
31.01 30.9748422343
29.43 29.9323583944
29.39 29.7815456228
30.17 30.5413587571
30.69 30.3423401491
