# Supplementary material for: Chemical shifts in molecular solids by machine learning
Source: Nat Commun. 2018 Oct 29;9:4501. doi: 10.1038/s41467-018-06972-x (PMC6206069; doi:10.1038/s41467-018-06972-x)
Supplement: Supplementary file 5 — Supplementary Data 3 [file 41467_2018_6972_MOESM5_ESM.zip › Supplementary_Dataset_3/AZD_Castep_0012.cs]

23.1 23.3118012088
23.94 23.1592406299
23.4 22.8920559794
23.52 22.8641993488
22.7 22.8949787181
22.45 22.6111806826
23.78 25.1881352483
27.09 27.3935065525
28.44 28.2254370515
28.86 29.0314673793
29.06 28.9915430582
28.78 28.3352446402
28.59 28.9678310195
28.82 29.1249392874
28.87 28.4196481062
28.76 28.5480473788
28.86 29.0218732804
28.58 29.0899180815
28.46 29.0660155413
28.89 28.8533847411
29.41 29.4533668832
28.66 28.6857370766
30.23 30.4885215446
30.37 30.2846211786
31.15 30.5237121748
29.65 30.1001486606
31.36 31.2423136234
29.46 29.4347336667
29.64 29.720107544
29.4 29.5651207909
30.29 30.3273497693
