# Supplementary material for: Chemical shifts in molecular solids by machine learning
Source: Nat Commun. 2018 Oct 29;9:4501. doi: 10.1038/s41467-018-06972-x (PMC6206069; doi:10.1038/s41467-018-06972-x)
Supplement: Supplementary file 5 — Supplementary Data 3 [file 41467_2018_6972_MOESM5_ESM.zip › Supplementary_Dataset_3/AZD_Castep_0002.cs]

24.44 24.1759501495
23.15 23.0110029894
22.38 22.6516400552
23.37 23.729731089
16.39 16.7666252889
23.25 22.7786455169
18.78 19.9626988281
27.71 27.6704331324
29.18 28.6204853683
29.33 29.4215793358
28.47 28.2403382832
29.13 29.1587990646
29.09 29.4046356726
29.6 29.4214068535
29.06 28.553225221
28.4 28.0430079823
29.64 29.361920554
29.64 29.3997105365
28.9 29.5568156217
29.44 29.4802453883
28.7 29.1648723094
29.15 29.4659514272
29.32 29.9377717885
29.35 29.6785859984
30.04 30.3271783447
28.91 29.9150042052
30.12 30.8076780968
28.99 29.7985685472
30.42 30.4203242958
30.28 30.581646059
30.59 30.8869100992
