# Supplementary material for: Chemical shifts in molecular solids by machine learning
Source: Nat Commun. 2018 Oct 29;9:4501. doi: 10.1038/s41467-018-06972-x (PMC6206069; doi:10.1038/s41467-018-06972-x)
Supplement: Supplementary file 5 — Supplementary Data 3 [file 41467_2018_6972_MOESM5_ESM.zip › Supplementary_Dataset_3/AZD_Castep_0005.cs]

22.93 23.4220875021
23.1 22.8493265118
21.98 22.4429378013
22.78 22.7584646326
17.55 17.2921657163
23.79 22.8587285983
24.57 25.5563269846
27.36 28.0413869268
28.77 28.6321013692
29.58 29.4058972441
29.34 29.1939111027
29.61 28.9062372539
29.34 29.4340902269
28.68 29.0493787708
29.08 28.6770302785
29.21 28.9940981808
29.5 29.2761661546
28.77 29.0392559085
29.11 29.3079654504
29.56 28.829293959
30.39 30.1316504891
29.33 29.0147558269
30.17 30.1039790511
29.89 29.9225183134
30.37 30.208594967
30.12 30.4859555432
30.36 30.3583188562
29.79 30.245676537
30.59 30.8146627763
30.23 30.1777913945
30.07 30.1877479222
