# Supplementary material for: Chemical shifts in molecular solids by machine learning
Source: Nat Commun. 2018 Oct 29;9:4501. doi: 10.1038/s41467-018-06972-x (PMC6206069; doi:10.1038/s41467-018-06972-x)
Supplement: Supplementary file 5 — Supplementary Data 3 [file 41467_2018_6972_MOESM5_ESM.zip › Supplementary_Dataset_3/AZD_Castep_0011.cs]

24.23 23.9637724961
22.24 22.4604332088
22.87 22.8048280503
22.78 22.7706005766
20.44 20.2696387229
22.78 21.9627144548
23.89 25.7658122134
27.62 27.4890447852
29.2 28.8491719227
30.41 30.2022980128
29.61 28.9337056954
29.94 29.1854631966
29.28 28.9319778765
29.75 29.3498241289
28.82 28.0096152819
28.97 29.2474004272
29.95 29.6859309737
29.86 29.6085559743
29.68 30.1255364448
29.85 29.2705921786
29.76 29.6908264274
29.9 29.7623138699
29.52 29.580370962
29.4 29.1759740681
30.62 30.4302687323
29.43 30.321145383
31.33 31.1196572799
30.08 30.4748771432
30.11 30.4418366617
29.92 30.4060574602
30.13 30.1611603321
