# Supplementary material for: Chemical shifts in molecular solids by machine learning
Source: Nat Commun. 2018 Oct 29;9:4501. doi: 10.1038/s41467-018-06972-x (PMC6206069; doi:10.1038/s41467-018-06972-x)
Supplement: Supplementary file 5 — Supplementary Data 3 [file 41467_2018_6972_MOESM5_ESM.zip › Supplementary_Dataset_3/AZD_Castep_0001.cs]

24.13 24.2424093961
22.45 22.4436128207
21.61 21.5198452608
23.01 23.0958870225
15.92 16.2527861617
23.43 22.7044814582
18.97 19.3332843294
28.22 27.8442179633
29.23 28.5708413742
29.28 29.0064577242
28.27 27.723739005
29.08 28.8192826457
29.25 29.18194135
30.41 29.925026208
29.49 28.7525367626
28.43 28.3887157095
29.18 29.0459919876
30.26 29.3411961122
28.98 29.6076442374
29.97 29.3421444048
28.91 28.6771173424
29.52 29.4251527221
30.0 30.2520968542
29.76 29.7005191784
30.42 30.3100645548
29.21 29.5052451829
30.1 29.746888809
29.67 30.0398698251
30.5 30.8316568391
30.55 30.3458633541
31.16 30.8533740589
