# Supplementary material for: Chemical shifts in molecular solids by machine learning
Source: Nat Commun. 2018 Oct 29;9:4501. doi: 10.1038/s41467-018-06972-x (PMC6206069; doi:10.1038/s41467-018-06972-x)
Supplement: Supplementary file 5 — Supplementary Data 3 [file 41467_2018_6972_MOESM5_ESM.zip › Supplementary_Dataset_3/AZD_Castep_0010.cs]

23.55 22.8300225024
23.4 23.8214007268
22.5 22.1426730244
23.43 22.9443271969
20.71 20.7607308433
24.02 23.618778126
24.35 25.3387992405
27.66 27.776638316
29.33 28.6122694214
29.84 29.0610543309
29.2 28.5706605717
29.69 28.6789486752
28.85 28.6480708965
28.99 29.1795063134
29.89 29.586670576
29.38 28.8530237435
29.4 29.0035368167
29.21 28.9975536378
29.34 29.1873354476
29.57 28.9971884401
29.43 29.0670597104
29.35 29.4032031299
29.4 29.8012327827
30.55 30.3914919426
30.58 30.3934171884
29.63 29.7680043224
30.26 29.8649840232
29.12 29.709389108
29.74 30.0029501891
30.23 30.074501881
30.91 30.1207591318
