# Supplementary material for: Chemical shifts in molecular solids by machine learning
Source: Nat Commun. 2018 Oct 29;9:4501. doi: 10.1038/s41467-018-06972-x (PMC6206069; doi:10.1038/s41467-018-06972-x)
Supplement: Supplementary file 5 — Supplementary Data 3 [file 41467_2018_6972_MOESM5_ESM.zip › Supplementary_Dataset_3/AZD_Castep_0014.cs]

23.15 23.1517838413
24.47 24.1844656371
22.88 23.0228900358
22.98 22.9089503442
23.2 23.3186225495
22.72 22.7378994895
23.9 25.2399127779
27.37 27.6984527187
28.66 28.1631861261
28.69 28.933847501
29.07 28.9560360511
29.21 28.7118271534
28.73 29.1486444482
29.06 29.3151024744
29.0 28.7911314448
28.71 28.6336764708
28.67 28.8917583873
28.97 29.1340967115
28.58 28.8836939611
28.8 28.7723444312
29.52 29.3244311214
28.89 28.6177205081
30.34 30.4140761866
30.35 30.3124828216
31.41 31.0129220209
29.47 30.2675807246
31.17 30.9689757254
29.56 29.5402200924
29.69 29.7836213427
29.51 29.7464878286
31.0 30.8772975639
