# Supplementary material for: Chemical shifts in molecular solids by machine learning
Source: Nat Commun. 2018 Oct 29;9:4501. doi: 10.1038/s41467-018-06972-x (PMC6206069; doi:10.1038/s41467-018-06972-x)
Supplement: Supplementary file 5 — Supplementary Data 3 [file 41467_2018_6972_MOESM5_ESM.zip › Supplementary_Dataset_3/AZD_Castep_0004.cs]

22.78 22.5480514898
23.51 23.1437606303
22.43 22.6434893282
22.22 22.0772925719
17.52 18.0705531563
22.14 21.7613503291
24.36 25.3828312764
27.71 27.4454977299
29.03 28.2530713803
29.22 29.4357875009
29.38 28.9891065387
29.94 29.3932330732
28.89 29.312591713
30.01 29.8903011683
29.29 28.9457568781
30.03 29.2629421246
28.88 28.889710518
29.42 29.485486752
28.93 29.219541267
29.5 29.2056764793
29.58 29.36514399
28.72 29.0281201194
30.23 30.7339254112
29.75 29.8616160333
30.9 30.6180427804
29.5 30.1757171247
31.17 31.1111501249
29.73 29.8791343717
29.39 29.9203857555
29.71 30.0255730069
30.57 30.5120817826
