# Supplementary material for: Chemical shifts in molecular solids by machine learning
Source: Nat Commun. 2018 Oct 29;9:4501. doi: 10.1038/s41467-018-06972-x (PMC6206069; doi:10.1038/s41467-018-06972-x)
Supplement: Supplementary file 6 — Supplementary Data 4 [file 41467_2018_6972_MOESM6_ESM.zip]

Archive with 26 entries (23 files):
- Supplementary_Dataset_4/
- Supplementary_Dataset_4/AZD_QuantumEspresso_0004.cs
- __MACOSX/
- __MACOSX/Supplementary_Dataset_4/
- __MACOSX/Supplementary_Dataset_4/._AZD_QuantumEspresso_0004.cs
- Supplementary_Dataset_4/AZD_QuantumEspresso_0010.cs
- __MACOSX/Supplementary_Dataset_4/._AZD_QuantumEspresso_0010.cs
- Supplementary_Dataset_4/AZD_QuantumEspresso_0001.cs
- __MACOSX/Supplementary_Dataset_4/._AZD_QuantumEspresso_0001.cs
- Supplementary_Dataset_4/AZD_QuantumEspresso_0005.cs
- __MACOSX/Supplementary_Dataset_4/._AZD_QuantumEspresso_0005.cs
- Supplementary_Dataset_4/AZD_QuantumEspresso.xyz
- __MACOSX/Supplementary_Dataset_4/._AZD_QuantumEspresso.xyz
- Supplementary_Dataset_4/AZD_QuantumEspresso_0009.cs
- __MACOSX/Supplementary_Dataset_4/._AZD_QuantumEspresso_0009.cs
- Supplementary_Dataset_4/AZD_QuantumEspresso_0012.cs
- __MACOSX/Supplementary_Dataset_4/._AZD_QuantumEspresso_0012.cs
- Supplementary_Dataset_4/AZD_QuantumEspresso_0006.cs
- __MACOSX/Supplementary_Dataset_4/._AZD_QuantumEspresso_0006.cs
- Supplementary_Dataset_4/AZD_QuantumEspresso_0007.cs
- __MACOSX/Supplementary_Dataset_4/._AZD_QuantumEspresso_0007.cs
- Supplementary_Dataset_4/AZD_QuantumEspresso_0003.cs
- __MACOSX/Supplementary_Dataset_4/._AZD_QuantumEspresso_0003.cs
- Supplementary_Dataset_4/AZD_QuantumEspresso_0013.cs
- __MACOSX/Supplementary_Dataset_4/._AZD_QuantumEspresso_0013.cs
- __MACOSX/._Supplementary_Dataset_4
