# Supplementary material for: Chemical shifts in molecular solids by machine learning
Source: Nat Commun. 2018 Oct 29;9:4501. doi: 10.1038/s41467-018-06972-x (PMC6206069; doi:10.1038/s41467-018-06972-x)
Supplement: Supplementary file 6 — Supplementary Data 4 [file 41467_2018_6972_MOESM6_ESM.zip › Supplementary_Dataset_4/AZD_QuantumEspresso_0004.cs]

22.17 22.4100281353
23.12 23.0606873804
21.89 22.379248365
21.18 21.522383041
17.31 18.6683696055
22.0 22.1389086354
24.14 26.075901228
27.14 27.865926087
29.21 28.6077770746
28.76 28.6509649418
29.39 29.0506843998
29.84 29.4770700468
29.0 29.556079385
29.88 29.8293269364
29.49 29.1752382221
29.67 29.4122011461
29.03 29.3520862909
29.25 29.6350332669
28.96 29.3261119904
29.42 29.4938465048
29.57 29.1655392256
28.53 28.9712407185
29.97 29.8547276112
29.44 29.9206273023
30.65 30.5305012446
28.68 29.1175842353
31.19 31.0677162115
29.86 30.2421429618
29.09 29.7015096469
29.9 30.1242887224
30.93 30.5676317406
