# Supplementary material for: Chemical shifts in molecular solids by machine learning
Source: Nat Commun. 2018 Oct 29;9:4501. doi: 10.1038/s41467-018-06972-x (PMC6206069; doi:10.1038/s41467-018-06972-x)
Supplement: Supplementary file 6 — Supplementary Data 4 [file 41467_2018_6972_MOESM6_ESM.zip › Supplementary_Dataset_4/AZD_QuantumEspresso_0010.cs]

23.2 23.249408884
22.92 23.3964714354
22.28 22.62791119
23.16 23.146687502
17.33 17.2172944872
23.77 23.7370172473
24.46 25.7507339655
27.24 28.2966064724
29.19 28.7512812597
29.73 29.2503568644
29.16 28.6716944885
29.46 28.7608889423
28.72 28.8721616746
29.03 29.2470118036
29.75 29.4897016878
29.14 28.9179149587
29.54 29.5526412977
29.19 29.1412109805
29.21 29.2420884886
29.02 28.8694446502
29.27 28.986139471
29.14 29.3666928594
28.98 29.3366239979
30.43 30.5866060524
30.58 30.4652030401
29.91 29.7097304442
29.93 29.578790112
28.7 29.2623984784
29.28 29.6429949321
30.21 30.1368387778
30.77 30.2146362615
