# Supplementary material for: Chemical shifts in molecular solids by machine learning
Source: Nat Commun. 2018 Oct 29;9:4501. doi: 10.1038/s41467-018-06972-x (PMC6206069; doi:10.1038/s41467-018-06972-x)
Supplement: Supplementary file 6 — Supplementary Data 4 [file 41467_2018_6972_MOESM6_ESM.zip › Supplementary_Dataset_4/AZD_QuantumEspresso_0001.cs]

23.79 23.9028052776
21.99 22.4632820176
21.16 20.822965411
22.23 22.3884503124
13.36 13.5982596349
22.6 22.7330661325
19.08 20.7893864513
27.86 27.992115612
29.2 28.8705748893
28.61 29.0831966121
28.48 28.1834553461
29.03 29.1984969903
29.26 29.6434051357
30.28 30.0888834015
29.12 28.9144539615
28.16 28.02474154
28.96 29.1877554851
30.14 29.7126092743
29.46 30.5721325516
29.96 29.4874836655
28.6 29.432040069
29.57 29.7122062819
30.19 30.5746496009
29.2 29.3124095192
30.31 30.470673392
29.28 29.736416424
29.83 30.0142413944
29.6 30.0132826867
30.56 31.0181782969
30.65 30.482492013
31.01 31.1366059136
