# Supplementary material for: Chemical shifts in molecular solids by machine learning
Source: Nat Commun. 2018 Oct 29;9:4501. doi: 10.1038/s41467-018-06972-x (PMC6206069; doi:10.1038/s41467-018-06972-x)
Supplement: Supplementary file 6 — Supplementary Data 4 [file 41467_2018_6972_MOESM6_ESM.zip › Supplementary_Dataset_4/AZD_QuantumEspresso_0005.cs]

21.83 22.1892156493
22.96 22.9211607988
21.63 22.0923989983
22.3 22.4505212532
14.81 15.0276498217
23.42 22.9449086821
24.65 25.4551837667
27.22 28.0748136201
28.93 29.1027945315
29.4 29.449901063
28.99 29.0626614765
29.65 29.1773631184
29.41 29.7171505091
28.35 28.7898142073
29.12 28.7450716921
29.22 29.1292281092
29.48 29.5329513833
28.64 29.3437553088
28.7 29.2185509017
29.06 29.2685237046
30.32 30.2088468972
29.15 29.0858922025
30.16 30.2326337414
29.56 29.8235651253
30.16 30.2982139186
29.94 30.3405348297
30.22 30.4505313331
30.07 30.1971500435
30.21 30.6223919146
30.16 29.8373411262
30.32 30.6699234142
