# Supplementary material for: Chemical shifts in molecular solids by machine learning
Source: Nat Commun. 2018 Oct 29;9:4501. doi: 10.1038/s41467-018-06972-x (PMC6206069; doi:10.1038/s41467-018-06972-x)
Supplement: Supplementary file 6 — Supplementary Data 4 [file 41467_2018_6972_MOESM6_ESM.zip › Supplementary_Dataset_4/AZD_QuantumEspresso.xyz]

124
Lattice="10.0914626 0.0 0.0 3.27727311959 10.9172772589 0.0 6.68471601525 -4.18104432712 10.5533892091" Properties=species:S:1:pos:R:3:CS:R:1 ENERGY=-1414.62265880 Natoms=124 NAME=cis_0001
C	3.19336260807	8.94861455201	-0.0619514889014	35.39
C	16.8600891268	-2.21238162019	10.615340698	35.39
C	3.79195789511	8.43427288622	1.07817186418	33.22
C	16.2614938397	-1.69803995439	9.47521734487	33.22
C	4.74964778732	7.41809287678	0.972322512973	35.59
C	15.3038039475	-0.681859944957	9.58106669608	35.59
C	11.8209879177	2.77139819091	10.2632596593	35.77
C	8.23246381714	3.96483474091	0.29012954975	35.77
C	11.2215348563	3.28217757041	9.11373106307	37.28
C	8.83191687851	3.45405536142	1.43964805452	37.28
C	10.2259515221	4.25171483971	9.24020736384	17.95
C	9.82750021277	2.48451809212	1.31318184521	17.95
C	5.30013707215	6.85131597132	2.23292783804	-8.10
C	14.7533146627	-0.11508303949	8.32046137101	-8.10
C	8.5073451669	4.30709678646	7.35132776022	17.10
C	11.5461065679	2.42913614537	3.20206144883	17.10
C	8.18787973537	5.34371200765	6.46933392898	51.73
C	11.8655820909	1.39252092417	4.08405528007	51.73
C	9.0977764607	6.38435372243	6.75597183267	28.08
C	10.9556752741	0.351879209399	3.79741737638	28.08
C	7.16294033641	5.50897989065	5.401092064	-6.87
C	12.8905113984	1.22724294971	5.15229714506	-6.87
C	15.6267509337	6.45657832026	7.06147067996	108.24
C	4.42670080119	0.279654611571	3.49191852909	108.24
C	14.142337151	6.07057987581	7.24399496401	137.36
C	5.9111145838	0.665653056021	3.30939424504	137.36
C	13.2309872551	6.94528767105	6.36502857155	141.67
C	6.82246447974	-0.209054739222	4.1883606375	141.67
C	10.1481059796	-2.49009867094	6.73069271886	142.25
C	9.90534575527	9.22633160276	3.82269649019	142.25
C	12.1472449036	-2.75460599715	8.87316068615	132.69
C	7.90620683128	9.49082883751	1.6802285229	132.69
C	15.8033818035	7.95360643112	7.39751638454	135.64
C	4.2500699313	-1.21737349929	3.15587282451	135.64
C	11.6190476596	-2.10024528777	6.50781267588	140.04
C	8.43440407523	8.8364782196	4.04557653318	140.04
C	13.7669751082	6.28675918762	8.7201842046	133.89
C	6.28647662667	0.449473744204	1.83320500445	133.89
C	10.6790884672	-3.15072617858	9.09419399148	142.28
C	9.37437335911	9.88695911041	1.45919521757	142.28
C	9.7753071682	-2.27734036494	8.20677095336	133.11
C	10.2781445666	9.01357329677	2.34661825569	133.11
C	7.86831338922	2.93943113467	7.5411279888	136.70
C	12.1851383456	3.79680179716	3.01226122025	136.70
C	8.85891154096	1.81263860367	7.17688673772	141.41
C	11.1945502853	4.92359432815	3.37650247133	141.41
C	6.65874059052	2.80970538294	6.60388339983	143.35
C	13.3947111443	3.92652754888	3.94950580922	143.35
C	17.4604100539	2.74456499186	8.98930332922	146.25
C	2.59304168092	3.99166793997	1.56408587984	146.25
O	4.85502283979	7.18969280376	3.33708521842	-61.47
O	15.1984288951	-0.453459871931	7.21629389917	-61.47
O	6.26853400617	5.96336817714	2.07346254603	74.40
O	13.7849177287	0.772864754684	8.47992666302	74.40
O	7.44069775301	5.19115936753	4.21001691624	-33.80
O	12.6127539818	1.5450735643	6.34337229281	-33.80
N	9.57081377008	4.79266769238	8.08680364597	2.48
N	10.4826379648	1.94355514798	2.46658556308	2.48
N	9.92785980833	6.05823801705	7.74060593002	-96.89
N	10.1255919265	0.677994914781	2.81278327904	-96.89
N	16.1010496759	6.11107691522	5.71976026998	69.95
N	3.95240205899	0.625156016607	4.83362893907	69.95
H	12.5355442015	9.73601101284	0.0094557004562	23.79
H	7.51790753336	-2.99977808101	10.5439335086	23.79
H	13.6090134441	8.8044781917	2.06343163221	21.99
H	6.44444838221	-2.06824525987	8.48995757684	21.99
H	12.5834483744	2.00208563106	10.1700952766	21.16
H	7.47001345186	4.73414730076	0.383293932473	21.16
H	11.5253887952	2.92979378788	8.12782544144	22.23
H	8.52806293962	3.80643914394	2.42556376761	22.23
H	6.65016284731	5.65994817115	2.99782033727	13.36
H	13.4032888875	1.07628476068	7.55556887178	13.36
H	9.17321014364	7.35396163196	6.27498245077	22.60
H	10.8802415912	-0.617738791596	4.27839666682	22.60
H	5.44093315834	6.40242753194	4.90794246966	19.08
H	14.6125185765	0.333805399883	5.64544673939	19.08
H	16.2355991467	5.87117257483	7.76563275727	27.86
H	3.81785258815	0.865050265535	2.78775645179	27.86
H	14.0123591128	5.00775712624	6.98249489365	29.20
H	6.04110271355	1.72847580559	3.5708943154	29.20
H	12.1866419735	6.64658037809	6.5381072466	28.61
H	7.86680976129	0.0896525537384	4.01528196245	28.61
H	13.4363182446	6.79237173827	5.29587847493	28.48
H	6.61713349022	-0.0561388064438	5.25751073412	28.48
H	9.49728737357	-1.86799027604	6.09461773972	29.03
H	10.5561643613	8.6042131164	4.45877146933	29.03
H	12.2999590071	-1.69935184453	9.14832459687	29.26
H	7.75349272776	8.43558477635	1.40506461219	29.26
H	12.809678783	-3.35274716837	9.51799505483	30.28
H	7.24377295183	10.0889801002	1.03539415422	30.28
H	13.5803738732	-2.69087841083	7.24053359234	29.12
H	6.47307786161	9.42711134265	3.31285561672	29.12
H	15.1683866109	8.68670073169	5.44931916376	28.16
H	4.88507521541	-1.95046779987	5.10407004529	28.16
H	11.7725085314	-1.03890598321	6.75594155828	28.96
H	8.28094320347	7.77513891503	3.79744765077	28.96
H	14.3885486556	5.64577975766	9.36505893913	30.14
H	5.66491317075	1.09045317417	1.18833026993	30.14
H	12.7205913512	5.98559966925	8.8759257469	29.46
H	7.33286038366	0.750633262576	1.67746346215	29.46
H	10.4107161108	-3.0007266785	10.1533636316	29.96
H	9.64273562403	9.73695961032	0.400025577464	29.96
H	8.7219098447	-2.55187860498	8.36204828839	28.60
H	11.3315418901	9.2881115368	2.19134092066	28.60
H	9.8837500253	-1.21506255435	8.48232843112	29.57
H	10.1697017095	7.95129548618	2.07106077794	29.57
H	9.2648809899	1.95390898861	6.16645886197	30.19
H	10.7885707449	4.78232394321	4.38693034708	30.19
H	9.69849095489	1.75737775448	7.87669939464	29.20
H	10.3549607799	4.97885517735	2.67668981441	29.20
H	8.3354673759	0.846451699963	7.20736295477	30.31
H	11.7179944504	5.88978123186	3.34602625428	30.31
H	6.95287645092	2.8939287298	5.55057689949	29.28
H	13.1005752839	3.84230420202	5.00281230956	29.28
H	6.20672379774	1.821589731	6.74664732123	29.83
H	13.8467279371	4.91464320083	3.80673179636	29.83
H	15.9781356614	3.55978361508	6.81448213283	29.60
H	4.07531607346	3.17644931675	3.73890707623	29.60
H	16.7360751429	3.52211218519	9.27180373324	30.56
H	3.31737659196	3.21412074664	1.28158547581	30.56
H	8.18426699176	2.75107398524	9.72144903231	30.65
H	11.8691847431	3.98515894659	0.831940176744	30.65
H	16.956230491	1.77183882038	9.06696722539	31.01
H	3.09722124388	4.96439411144	1.48642198367	31.01
248
Lattice="22.972603406 0.0 0.0 0.0 6.95222194136 0.0 0.0 0.0 14.3534663889" Properties=species:S:1:pos:R:3:CS:R:1 ENERGY=-2829.14545858 Natoms=248 NAME=cis_0003
C	8.02952217809	-0.0232942198537	2.32273695778	35.19
C	3.45517144268	6.97707829825	9.49917150838	35.17
C	14.9414731457	3.4512661001	4.85429488052	35.17
C	19.5158238811	3.49939370423	12.0307294311	35.19
C	7.73372693663	6.07276176517	3.37793755003	36.33
C	3.75105857455	0.880677724172	10.5547856075	36.31
C	15.2373602775	2.59544473281	3.79868078141	36.31
C	19.2200286396	4.35558263317	10.9755288389	36.33
C	7.27009385469	6.57361046463	4.59929898271	34.84
C	4.21519705376	0.379576326077	11.7758254237	34.86
C	15.7014987568	3.0965461309	2.57764096517	34.86
C	18.7563955577	3.85473393372	9.75414443358	34.84
C	7.15387545406	1.00886485118	4.77848528928	34.52
C	4.33157626261	5.94423004911	11.954506333	34.51
C	15.8178779656	4.48411434923	2.39896005588	34.51
C	18.6401771571	2.4672576058	9.57498109962	34.52
C	7.46876092895	1.87536847905	3.7413411633	33.03
C	4.01657592471	5.07807101029	10.9170635632	33.05
C	15.5028776277	5.35027338805	3.43640282569	33.05
C	18.9550626319	1.60075397793	10.6121252256	33.03
C	7.88585151638	1.35483225847	2.51729193602	18.70
C	3.59946236467	5.5987910117	9.69315217154	18.68
C	15.0857640677	4.82955338665	4.66031421735	18.68
C	19.3721532194	2.12129019851	11.8361744529	18.70
C	6.82488480068	5.61684747797	5.65449957496	-4.26
C	4.66091150504	1.33617850451	12.8307503447	-4.29
C	16.147213208	2.13994395248	1.52271604416	-4.29
C	18.3111865037	4.81149692037	8.69896681394	-4.26
C	9.1067305244	3.00233548434	0.962689918332	14.33
C	2.37947928819	3.95163237488	8.13698801682	14.32
C	13.8657809912	6.47671202346	6.21647837208	14.32
C	20.5930322274	0.473786972645	13.3907764706	14.33
C	8.5813241119	3.82636276851	-0.0437168642816	50.32
C	2.90550596098	3.12767400852	7.13065015202	50.29
C	14.391807664	0.348425475859	7.22281623688	50.29
C	20.0676258149	6.60198162983	14.3971832532	50.32
C	7.21254748316	3.51485426632	14.2359844951	27.10
C	4.27458123356	3.43867711343	7.05858509513	27.08
C	15.7608829366	0.0374453435518	7.29488129377	27.08
C	18.6988491862	6.91349013202	0.117481893818	27.10
C	9.21302476036	4.85087196261	13.4192395262	-0.88
C	2.274356655	2.10249860892	6.24002529057	-0.89
C	13.760658358	1.37362384806	8.11344109833	-0.89
C	20.6993264634	5.57747243574	0.934226862712	-0.88
C	8.92954283433	3.25087608059	11.4845787577	110.28
C	2.55717237554	3.7015296416	4.30465237142	110.30
C	14.0434740785	6.72681475674	10.0488140175	110.30
C	20.4158445373	0.225246376396	2.86888763115	110.28
C	10.0392114692	2.59597310269	10.6397382949	134.54
C	1.44752671322	4.35629478388	3.45969704555	134.54
C	12.9338284162	6.07204961446	10.8937693433	134.54
C	21.5255131722	0.880149354294	3.71372809401	134.54
C	10.3256568611	3.41356805791	9.36834253198	138.75
C	1.16087456792	3.53932008895	2.18791074839	138.75
C	12.6471762709	6.88902430939	12.1655556405	138.75
C	21.8119585641	0.0625543990745	4.98512385691	138.75
C	9.0399721389	3.53667823956	8.53717076815	142.92
C	2.44658226274	3.41614098949	1.35680790237	142.93
C	13.9328839657	0.0599814674931	12.9966584865	142.93
C	20.5262738419	6.89166615878	5.81629562074	142.92
C	7.18707086598	2.00348668824	10.2166059128	130.28
C	4.29987406991	4.9485974175	3.03605926614	130.27
C	15.7861757729	5.47974698085	11.3174071228	130.27
C	18.673372569	1.47263576874	4.13686047615	130.28
C	7.66372941405	3.41722070185	10.6181670203	134.37
C	3.82282498759	3.53509312993	3.43810279835	134.37
C	15.3091266906	6.89325126842	10.9153635906	134.37
C	19.1500311171	0.058901755133	3.73529936861	134.37
C	7.96179894324	4.24418847926	9.36276018936	140.30
C	3.52445681455	2.70830913334	2.182604077	140.30
C	15.0107585175	0.767813323639	12.1708623119	140.30
C	19.4481006462	6.18415591908	4.99070619954	140.30
C	9.55586789359	1.19094570577	10.2453676122	131.98
C	1.93107704231	5.7613910986	3.06571689713	131.97
C	13.4173787453	4.66695329974	11.2877494918	131.97
C	21.0421695966	2.28517675121	4.10809877668	131.98
C	8.27408851395	1.29726291434	9.40392709466	142.86
C	3.21267264112	5.65523469827	2.22400070834	142.86
C	14.6989743441	4.77310970008	12.1294656806	142.86
C	19.7603902169	2.17883657004	4.94953929424	142.86
C	8.54603819307	2.12687254114	8.14578652392	132.62
C	2.94053918117	4.82599263312	0.965745274585	132.61
C	14.4268408842	5.60235176522	13.3877211143	132.61
C	20.0323398961	1.34924991584	6.20767986497	132.62
C	10.5332373055	2.82211541062	1.46133324786	135.81
C	0.952788726264	4.13134705133	8.6352867573	135.82
C	12.4390904293	6.29699734702	5.7181796316	135.82
C	22.0195390085	0.654007046365	12.892133141	135.81
C	10.6574961173	3.26957577976	2.93093663295	141.64
C	0.827151558236	3.68071646292	10.1037185396	141.67
C	12.3134532612	6.74762793543	4.24974784928	141.67
C	22.1437978203	0.206546677223	11.4225297559	141.64
C	11.5027271144	3.6671396543	0.61754952476	141.04
C	22.9567523096	3.28880384881	7.78824092451	141.06
C	11.4704506066	0.187295635569	6.56522546438	141.06
C	0.0164254114353	6.76120474404	13.7359168641	141.04
C	10.9667992496	1.35536062835	1.32296925755	141.12
C	0.519640289044	5.59846939525	8.49984028762	141.11
C	12.005941992	4.82987500309	5.85362610128	141.11
C	22.4531009526	2.12076182863	13.0304971313	141.12
O	6.96400688691	4.40143594957	5.56088621608	-75.77
O	4.52250156952	2.55181975894	12.736953205	-75.93
O	16.0088032725	0.92430269804	1.61651318387	-75.93
O	18.4503085899	6.02693142137	8.79258017282	-75.77
O	6.22199179689	6.21771889266	6.68755457752	81.56
O	5.26396531705	0.735376007629	13.8638742651	81.55
O	16.7502670201	2.74072347675	0.489592123789	81.55
O	17.7082934999	4.21062550568	7.66591181138	81.56
O	9.54270459184	5.97285391296	13.8329301683	-102.00
O	1.94577950849	0.980424768161	6.65410646696	-102.00
O	13.4320812115	2.49569768882	7.69935992193	-102.00
O	21.0290062948	4.45549048539	0.520536220577	-102.00
N	8.03489776728	2.26316899715	1.41391779443	3.05
N	3.45096745625	4.69045427302	8.5894334409	3.05
N	14.9372691593	5.73789012532	5.764032948	3.05
N	19.5211994703	1.21295345984	12.9395485945	3.05
N	6.87907717212	2.57265591023	0.760852624807	-77.75
N	4.6073393939	4.3806916887	7.93749392884	-77.73
N	16.0936410969	6.04765270965	6.41597246005	-77.73
N	18.3653788751	0.903443574148	13.5926137641	-77.75
N	9.34812664099	4.50313566485	12.1114551595	85.91
N	2.13893315793	2.44952275597	4.93203417044	85.91
N	13.6252348609	1.02659970101	9.42143221846	85.91
N	20.834428344	5.9252317061	2.24201122941	85.91
H	8.36262492747	6.54693927207	1.35572819001	21.89
H	3.12206869329	0.407511011819	8.53259922007	21.89
H	14.6083703963	3.06861144516	5.82086716882	21.89
H	19.8489266305	3.88140512627	12.9977381989	21.89
H	7.81998906242	4.9937845284	3.24687884759	23.04
H	3.66465861314	1.95965496095	10.4243012201	23.04
H	15.1509603161	1.51644452343	3.92916516875	23.04
H	19.3062907654	5.43458284255	11.1065645687	23.04
H	6.80145274521	1.39836534193	5.7289767552	21.75
H	4.68445842353	5.55440794192	12.9046302373	21.75
H	16.1707601265	4.87395942903	1.44883615161	21.75
H	18.2877544482	2.07775711506	8.6244896337	21.75
H	7.3693125288	2.95239304453	3.88661990724	21.64
H	4.1162999961	4.00109239002	11.0619288003	21.65
H	15.6026016991	6.42725200833	3.29153758862	21.65
H	18.8556142318	0.52372941245	10.4668464817	21.64
H	5.76483698912	5.52417599583	7.26924386836	18.01
H	5.72118904264	1.42875809623	0.0920971670547	18.01
H	17.2074907456	2.04734138815	14.2613692218	18.01
H	17.2511386921	4.90416840251	7.08419954793	18.01
H	6.45242998166	3.90481420914	13.5663331058	21.93
H	5.03531899535	3.04851041718	6.38962288395	21.93
H	16.5216206984	0.427589067196	7.96384350495	21.93
H	17.9387316847	6.5235301892	0.787133283103	21.93
H	9.68336584249	5.25562626202	11.5136391011	23.95
H	1.80344125778	1.69673351496	4.33463161887	23.95
H	13.2897429608	1.77936596942	10.01883477	23.95
H	21.1696675455	5.17274110893	2.83982728784	23.95
H	8.69627901934	2.57194375953	12.3147626996	27.44
H	2.79045916312	4.38066871609	5.13465253248	27.44
H	14.2767608661	6.04767568225	9.21881385641	27.44
H	20.1825807223	0.904155724853	2.03870368927	27.44
H	10.948352249	2.5198189224	11.2575405183	28.95
H	0.53843187863	4.43235707376	4.07749926894	28.95
H	12.0247335816	5.99598732459	10.27596712	28.95
H	22.434653952	0.956280561982	3.09592587061	28.95
H	11.1212210897	2.9272150712	8.78380463832	28.76
H	0.365494120189	4.02638522637	1.60367149857	28.76
H	11.8517958232	6.40195917198	12.7497948903	28.76
H	22.6075227927	0.548907385783	5.56966175058	28.76
H	10.7109533654	4.41347359376	9.62345329281	29.32
H	0.775187529332	2.53943752571	2.44242422152	29.32
H	12.2614892323	0.936684931276	11.9110421674	29.32
H	22.1972550684	6.01487080459	4.73001309609	29.32
H	9.24488776128	4.10830553011	7.62017335799	29.58
H	2.24171258556	2.84462856195	0.439741574398	29.58
H	13.7280142886	0.631493895028	13.9137248145	29.58
H	20.7311894643	6.32003886823	6.7332930309	29.58
H	6.26145872955	2.07964086853	9.62731269018	29.43
H	5.22488891866	4.87159325088	2.44591605724	29.43
H	16.7111906217	5.55675114746	11.9075273591	29.43
H	17.7477604325	1.39648158845	4.72615369872	29.43
H	6.94859227002	1.42747163044	11.1244831994	30.15
H	4.53961615906	5.52468139311	3.94354601848	30.15
H	16.0259178621	4.90366300523	10.4099203704	30.15
H	18.434893973	2.04862785394	3.22898318954	30.15
H	6.88022580229	3.9045155653	11.2181195308	29.33
H	4.60632859935	3.04766043086	4.03791747328	29.33
H	16.0926303024	0.428462026125	10.3155489156	29.33
H	18.3665275053	6.52382883305	3.13534685806	29.33
H	8.28150866485	5.27308544061	9.62028307354	29.52
H	3.20437953129	1.67950406241	2.44001209816	29.52
H	14.6906812343	1.79661839457	11.9134542907	29.52
H	19.7678103678	5.15528193034	4.73318331536	29.52
H	7.03853001236	4.35124081113	8.77879661078	28.48
H	4.44779466325	2.60114193845	1.59877833404	28.48
H	15.9340963662	0.874980518528	12.7546880549	28.48
H	18.5248317154	6.07710358721	5.57466977812	28.48
H	9.36834253198	0.600182236585	11.1553813509	29.09
H	2.11885510255	6.35171808833	3.97593738929	29.09
H	13.6051568055	4.07662631002	10.377506027	29.09
H	20.854644235	2.8759402204	3.19808503796	29.09
H	10.3439430534	0.674199964759	9.6726146641	28.90
H	1.14286404685	6.27845845607	2.49346934629	28.90
H	12.6291657498	4.14988594228	11.8599970426	28.90
H	21.8302447564	2.80192249222	4.6808517248	28.90
H	7.93632232607	0.28233329586	9.12770451131	29.36
H	3.55039288379	6.67025620716	1.94803082362	29.36
H	15.0366945868	3.75808819119	12.4054355653	29.36
H	19.4226240291	3.19376618852	5.22576187759	29.36
H	9.29790852994	1.63785473243	7.50981297123	29.49
H	2.1886458717	5.31519422265	0.329909557514	29.50
H	13.6749475747	5.11315017569	14.0235338588	29.50
H	20.7842102329	1.83826772455	6.84365341766	29.49
H	7.62589353624	2.21775216021	7.55061231488	28.71
H	3.86061492019	4.73522787706	0.370433229922	28.71
H	15.3469166232	5.69311652128	13.983033159	28.71
H	19.1121952392	1.25834732417	6.80285407402	28.71
H	10.3802397668	4.32463853639	3.05041714327	30.08
H	1.10250118266	2.62494155558	10.2206261183	30.08
H	12.5888028857	0.851180901399	4.13284027055	30.08
H	21.8665414698	6.10370586196	11.3030492456	30.08
H	10.037258798	2.66663683077	3.60543524155	29.61
H	1.44800913789	4.28117437074	10.7798711757	29.61
H	12.9343108409	6.1471700276	3.57359521323	29.61
H	21.523560501	0.809485626217	10.7480311473	29.61
H	11.7025657915	3.15712488609	3.25092202579	30.96
H	22.7546393449	3.79424706895	10.4231985352	30.96
H	11.2683376419	6.63409732939	3.93024488111	30.96
H	0.216264088464	0.318997570896	11.1025443631	30.96
H	11.2926886015	4.73793864426	0.68290658145	28.96
H	0.193727964523	2.21770621501	7.85072640578	28.96
H	11.6800296675	1.25841624198	6.50273998312	28.96
H	22.7789903045	5.69040575408	13.6705368348	28.96
H	12.5235147468	3.49183571771	0.982538247675	31.12
H	21.9353673896	3.4634186073	8.15178237341	31.12
H	10.4490656866	0.0127038496835	6.20168401548	31.12
H	1.03721304378	6.93650868063	13.3709281412	31.12
H	11.475182963	3.36856472784	-0.439511848364	29.61
H	22.9866856119	3.59073277537	6.73223629115	29.61
H	11.5003839089	-0.114610318393	7.62123009775	29.61
H	-0.0111187400485	7.05977967051	14.7929552647	29.61
H	10.8031653955	0.975531603636	0.307005871918	29.01
H	0.684009266414	5.98045784468	7.48486472393	29.01
H	12.1703109694	4.44790952626	6.86860166496	29.01
H	22.2894670985	2.50059085335	14.046460517	29.01
H	10.4279538641	0.698872540817	2.01122845559	29.42
H	1.05814108548	6.25341831835	9.18979945831	29.42
H	12.5444427885	4.17492607999	5.16366693058	29.42
H	21.9142555671	2.77722694356	12.3422379333	29.42
H	12.0378509382	1.2727052013	1.55648577117	30.81
H	22.4210541708	5.68080320586	8.73273654095	30.81
H	10.9347524678	4.74754119249	5.62070687535	30.81
H	0.551549235175	2.20341725569	12.7969806177	30.81
248
Lattice="6.98332387 0.0 0.0 0.0 14.1724462944 0.0 7.79125254182 0.0 23.7637483303" Properties=species:S:1:pos:R:3:CS:R:1 ENERGY=-2829.17169297 Natoms=248 NAME=cis_0004
C	2.06039479122	1.45913060602	3.78282464044	35.21
C	8.81868803284	8.54450178773	8.09945455749	35.21
C	12.7141816206	12.7133156884	19.9809236899	35.21
C	5.95588139565	5.62794450672	15.6642937728	35.21
C	8.16410616988	0.443964815035	4.13855515837	35.41
C	2.7148369877	7.52907063044	7.74384973939	35.38
C	6.61047024193	13.7284814794	19.6251931719	35.41
C	12.0597394241	6.64337566401	16.0198985909	35.38
C	1.65954501776	13.3697411489	4.55619982574	35.13
C	9.21944702309	6.28273586939	7.32515059011	35.15
C	13.1150313941	0.802705145561	19.2075485045	35.13
C	5.55512938873	7.88971042506	16.4385977402	35.15
C	3.04125151203	13.1283904926	4.58242220687	35.39
C	7.8375589624	6.04176929593	7.29783182713	35.36
C	11.7333248998	1.04406278516	19.1813261234	35.39
C	6.93701744942	8.13067699852	16.4659165032	35.36
C	3.93062669014	14.130476518	4.21421947251	34.06
C	6.94826758417	7.04403688773	7.6658879117	34.06
C	10.8439497217	0.0419767597826	19.5495288578	34.06
C	7.82630882764	7.12840940672	16.0978604186	34.06
C	3.43482466202	1.20319178618	3.83255987304	18.77
C	7.44423022874	8.28881436755	8.04865087634	18.76
C	11.3397517498	12.9692614916	19.9311814739	18.77
C	7.33034618307	5.88363891022	15.715097454	18.76
C	7.66387671443	12.3503993302	5.02960633421	-5.19
C	3.21516420969	5.2639108167	6.85160441516	-5.19
C	7.11069969739	1.82205394754	18.7341419961	-5.19
C	11.5594122021	8.90853547775	16.9121439151	-5.19
C	5.1349218415	2.65672176646	2.55887143239	13.31
C	5.74367214989	9.74161808214	9.32232535034	13.33
C	9.63965457032	11.5157315113	21.2048768979	13.31
C	9.03090426192	4.43083519563	14.4414229799	13.33
C	5.91488230121	3.72570105118	3.03005724387	50.86
C	4.96345330719	10.8104367504	8.85112557221	50.87
C	8.8596941106	10.4467522266	20.7336910864	50.86
C	9.81112310462	3.36200954403	14.9126227581	50.87
C	5.53682609686	3.91029125103	4.37128140967	26.38
C	5.34167012799	10.9953272332	7.51012487278	26.39
C	9.23775031495	10.2621620267	19.3924669206	26.38
C	9.43290628382	3.17711906125	16.2536234575	26.39
C	6.97090053684	4.56387449868	2.38520315107	0.26
C	3.90767250458	11.6486730478	9.49614726479	0.25
C	7.80367587498	9.6085787791	21.3785451792	0.26
C	10.8669039072	2.52377324662	14.2676010655	0.25
C	5.50381592493	6.61100097455	2.71955771464	109.92
C	5.37502946612	13.6961137733	9.16227455057	109.93
C	9.27076048689	7.5614453199	21.0441906157	109.92
C	9.3995469457	0.476332521173	14.6014737797	109.93
C	4.85460423803	7.40045875473	1.56554249515	135.22
C	6.02412941984	0.31304145912	10.3164643532	135.21
C	9.91997217378	6.77198753972	22.1982058351	135.22
C	8.75044699198	13.8594118187	13.4472839771	135.21
C	5.72098333064	8.607274886	1.16523742095	140.18
C	5.1580645768	1.52017882329	10.7166926108	140.18
C	9.05359308118	5.56517140845	22.5985109093	140.18
C	9.61651183501	12.6522674712	13.0470557195	140.18
C	5.90486123146	9.53281669843	2.37843631024	142.69
C	4.97450790888	2.44589521882	9.50354958809	142.69
C	8.86971518036	4.63962959602	21.3853120201	142.69
C	9.80006850294	11.7265510756	14.2601987422	142.69
C	4.36442378562	8.06319015664	4.39531801043	131.78
C	6.514735855	0.976101077253	7.48677263776	131.76
C	10.4101526262	6.10926312114	19.3684303199	131.78
C	8.25984055682	13.1963522005	16.2769756925	131.76
C	5.74279225109	7.5617665528	3.91205104865	135.17
C	5.13623470639	0.474719373359	7.96990691638	135.15
C	9.03178416073	6.61068672497	19.8516972816	135.17
C	9.63834170543	13.6977269211	15.7938414139	135.15
C	6.60477883298	8.76356865753	3.50530036652	140.08
C	4.27443667424	1.67663321127	8.37675536505	140.07
C	8.16979757884	5.40887763692	20.2584479638	140.08
C	10.5001397376	12.4958130832	15.3869929652	140.07
C	3.48336574624	7.89681246543	2.0542145496	130.28
C	7.39554947805	0.809094886902	9.82797386512	130.28
C	11.2912106656	6.27563382901	21.7095337807	130.28
C	7.37902693377	13.3633583909	13.9357744652	130.28
C	3.65817230936	8.82305261026	3.2677975217	143.23
C	7.22112001442	1.73554453144	8.61444675961	143.22
C	11.1164041025	5.34939368419	20.4959508086	143.23
C	7.55345639739	12.436901763	15.1493015707	143.22
C	4.52422318574	10.0227387679	2.86603293281	132.93
C	6.35532053769	2.9354820887	9.01602978208	132.93
C	10.2503532261	4.14970752659	20.8977153975	132.93
C	8.41925587412	11.2369642058	14.7477185482	132.93
C	5.03623350857	2.01769176576	1.18058676681	135.79
C	5.84210908316	9.10251126489	10.7006728658	135.77
C	9.73834290325	12.154761512	22.5831615635	135.79
C	8.93246732865	5.06993502956	13.0630754645	135.77
C	5.72796665451	0.637151486575	1.19341513276	140.43
C	5.15022928742	7.72198495235	10.6879492497	140.43
C	9.04660975731	13.5352948079	22.5703331975	140.43
C	9.6243471244	6.4504613421	13.0757990806	140.43
C	5.73434941253	2.90281409963	0.132536503729	142.87
C	5.14398619588	9.98810846478	11.7484298293	142.87
C	9.04022699929	11.2696391781	23.6312118266	142.87
C	9.63059021594	4.18433782967	12.015318501	142.87
C	3.57187239297	1.86134212763	0.737138717746	141.77
C	7.30635846558	8.94607084355	11.1445399143	141.76
C	11.2027040188	12.3111111501	23.0266096125	141.77
C	7.46821794624	5.2263754509	12.619208416	141.76
O	6.45083145826	12.4691507526	4.87989085377	-76.14
O	4.42826533244	5.38285777218	7.00107547928	-76.17
O	8.32374495355	1.70329554181	18.8838574765	-76.14
O	10.3463110794	8.78958852227	16.762672851	-76.17
O	8.22963768108	11.3200657598	5.66589887195	77.99
O	2.64960575943	4.23320713011	6.21545852723	77.92
O	6.54493873074	2.85238053464	18.0978494583	77.99
O	12.1249706524	9.93923916434	17.5482898031	77.92
O	1.06754072001	4.09055877342	1.99710492699	-98.79
O	9.81095550485	11.1756715721	9.88442007196	-98.81
O	13.7070356918	10.081887521	21.7666434033	-98.79
O	4.96362090697	2.99678170563	13.8793282583	-98.81
N	4.36227292187	2.28062089279	3.63416364189	1.87
N	6.51669816901	9.36620855754	8.24717979064	1.86
N	10.4123034899	11.891832385	20.1295846884	1.87
N	8.25787824281	4.80623773691	15.5165685397	1.86
N	4.60121433141	3.040539213	4.74035007619	-74.39
N	6.27781960939	10.1260989445	7.14100732298	-74.37
N	10.1733620804	11.1319070815	19.0233982541	-74.39
N	8.49675680243	4.04635433332	16.6227410073	-74.37
N	6.71443098439	5.89877177305	2.3143573304	85.87
N	4.16456105647	12.9836192055	9.56718861852	85.83
N	8.06014542743	8.2736745214	21.4493909999	85.87
N	10.6100153554	1.18882708898	14.1965597118	85.83
H	1.70045332899	2.43507106682	3.45568385042	22.17
H	9.17862251174	9.5200511824	8.42732161319	22.17
H	13.0741230828	11.7373752276	20.3080644799	22.17
H	5.59595390007	4.65239511205	15.3364267171	22.17
H	7.08787819498	0.617479463233	4.12646702475	23.12
H	3.79110686255	7.70228499571	7.75669207198	23.12
H	7.68669821683	13.5549738145	19.6372813055	23.12
H	10.9834695493	6.47016129874	16.0070562583	23.12
H	3.40782713194	12.1600688382	4.9127543759	21.89
H	7.47096937584	5.07383172428	6.96654294274	21.89
H	11.3667492799	2.01238443962	18.8509939544	21.89
H	7.30360005265	9.09861457017	16.7972053876	21.89
H	5.00473173459	13.9465567172	4.26674803466	21.18
H	5.87426728959	6.86043831986	7.61270291711	21.18
H	9.76984467723	0.225896560547	19.4970002956	21.18
H	8.90030912223	7.31200797459	16.1510454132	21.18
H	7.49574620893	10.7606456512	6.09896970175	17.31
H	3.38355309817	3.67409428778	5.78220613101	17.30
H	7.27883020288	3.41180064322	17.6647786285	17.31
H	11.3910233136	10.4983520067	17.9815421993	17.30
H	5.88402299303	4.65108923049	5.08311954503	22.00
H	4.99432658202	11.7362928124	6.79846132051	22.00
H	8.89055341878	9.52135706396	18.6806287853	22.00
H	9.78024982979	2.43616046534	16.9652870098	22.00
H	7.49418194439	6.4447559665	1.95466726783	24.14
H	3.38481707979	13.5295265824	9.9272906972	24.14
H	7.28039446743	7.72769032795	21.8090810625	24.14
H	11.389759332	0.642919712092	13.8364576331	24.14
H	4.79217332263	5.83625007444	3.03150977523	27.14
H	6.08686061816	12.9215234896	8.85021774011	27.15
H	9.98240308918	8.33619622001	20.7322385551	27.14
H	8.68771579366	1.25092280483	14.9135305902	27.15
H	4.72278003334	6.72254560672	0.707291991525	29.21
H	6.15563937496	13.8076304722	11.1748126233	29.21
H	10.0517963785	7.44990068773	23.0564563388	29.21
H	8.61893703686	0.364815822293	12.588935707	29.21
H	5.24788408842	9.14763750373	0.331742800444	28.76
H	5.63124063559	2.0603598746	11.5502640479	28.76
H	9.5266923234	5.02480879072	23.4320055298	28.76
H	9.14333577623	12.1120864198	12.2134842824	28.76
H	6.70230793415	8.28039247897	0.784415820345	29.39
H	4.17658634017	1.19357574921	11.0973535949	29.39
H	8.07226847767	5.89206079881	22.9793325099	29.39
H	10.5979900716	12.9788775286	12.6663947353	29.39
H	6.50994529482	10.4051106664	2.0911633162	29.84
H	4.36951462873	3.31826600331	9.79080861548	29.84
H	8.26463111699	3.76734261142	21.6725850141	29.84
H	10.4050617831	10.8541872745	13.9729397148	29.84
H	4.49979551884	8.71677340428	5.27000725844	29.00
H	6.37958060482	1.6298309747	6.61216020631	29.00
H	10.274780893	5.45567289017	18.4937410719	29.00
H	8.394995807	12.5426153198	17.151588124	29.00
H	3.75688857558	7.20563100208	4.72266830016	29.88
H	7.12206156533	0.118437172835	7.15933156482	29.88
H	11.0176878362	6.96681529237	19.0410800301	29.88
H	7.65251484649	14.0540091216	16.6044167655	29.88
H	6.22991400764	7.00333807621	4.72571302936	29.49
H	4.64908501654	14.0889117743	7.15611923584	29.50
H	8.54466240418	7.16911520156	19.0380353009	29.49
H	10.1254913953	0.0835415034568	16.6076290945	29.50
H	7.61967227433	8.45429120998	3.19106475902	29.67
H	3.25949434962	1.36748844687	8.69103287249	29.67
H	7.15490413749	5.7181620678	20.5726835713	29.67
H	11.5150820622	12.8049648309	15.0727154578	29.67
H	6.74281121259	9.40993813161	4.38218936155	29.03
H	4.13647412786	2.32295380209	7.49982447007	29.03
H	8.03176519922	4.76250816283	19.3815589687	29.03
H	10.638102284	11.8494994757	16.2639238602	29.03
H	2.85069057027	7.03583148218	2.31912694061	29.25
H	8.02817577075	-0.0519489462689	9.563145274	29.25
H	11.9238858415	7.13662179559	21.4446213897	29.25
H	6.74640064106	14.224402224	14.2006030563	29.25
H	2.97409288637	8.44042931209	1.24081095187	28.96
H	7.90475250467	1.35266983362	10.6414123795	28.96
H	11.8004835254	5.73201698235	22.5229373784	28.96
H	6.86982390714	12.8197764608	13.1223359508	28.96
H	2.66461292243	9.15903428829	3.61338825338	29.42
H	8.2148400178	2.07130274311	8.26901664438	29.42
H	12.1099634894	5.01341898948	20.1503600769	29.42
H	6.55973639402	12.1011435513	15.4947316859	29.42
H	4.03645896339	10.6035976807	2.06663788276	29.57
H	6.84312665999	3.51644575141	9.81532706559	29.57
H	10.7381174484	3.56884861374	21.6971104475	29.57
H	7.93144975183	10.656000543	13.9484212647	29.57
H	4.66523046133	10.7000862666	3.72052640819	28.53
H	6.21452276183	3.61264802105	8.16133379031	28.53
H	10.1093459505	3.47236701115	20.0432219221	28.53
H	8.56005364999	10.5597982734	15.60241454	28.53
H	6.78191084294	0.727061781401	1.48225937467	29.97
H	4.09611749922	7.81190921382	10.3996287571	29.97
H	7.99266556887	13.4453914964	22.2814889556	29.97
H	10.6784589126	6.36053708063	13.3641195732	29.97
H	5.23589372133	14.1131299415	1.88359798081	29.44
H	5.64204383761	7.02562186268	9.9974451688	29.44
H	9.53868269048	0.0593163529518	21.8801503495	29.44
H	9.1325325742	7.14683141509	13.7663031615	29.44
H	5.68375523109	0.19856383092	0.18780951216	30.65
H	5.19492256019	7.28330651348	11.6935199537	30.65
H	9.09082118073	13.9738824635	23.5759388181	30.65
H	9.57965385163	6.88913978097	12.0702283766	30.65
H	6.80422256271	3.01697049494	0.326624024048	28.68
H	4.07415494564	10.1022229601	11.5541607426	28.67
H	7.97035384911	11.1554827828	23.4371243062	28.68
H	10.7004214662	4.07022333431	12.2095875877	28.67
H	13.401654939	2.4370263975	22.9091640717	31.19
H	5.26779354477	9.52270484547	12.7357461247	31.19
H	1.37292147284	11.7354198969	0.854584258591	31.19
H	9.50678286704	4.64974144898	11.0280022056	31.19
H	5.27912747941	3.90228836188	0.0858809169533	29.86
H	5.59925701226	10.9875966937	11.7947641832	29.86
H	9.4954489324	10.2701649159	23.6778674133	29.86
H	9.17531939955	3.1848565841	11.9689841471	29.86
H	3.01022460408	2.79960057284	0.836685999512	29.09
H	7.86824368748	9.88421057225	11.0451881656	29.09
H	11.7643518077	11.3728457216	22.9270623308	29.09
H	6.90633272433	4.28824270553	12.7185601647	29.09
H	3.03899589842	1.09247816955	1.30697794554	29.90
H	7.83936065996	8.17701135239	10.5750428694	29.90
H	11.7355805134	13.0799681249	22.4567703848	29.90
H	6.93521575186	5.99543494205	13.1887054609	29.90
H	11.3473565895	1.55741390616	23.4448967457	30.93
H	7.32163797821	8.64218452202	12.20055815	30.93
H	3.42721982233	12.6150323883	0.31885158458	30.93
H	7.45293145029	5.53026875575	11.5631901803	30.93
248
Lattice="6.996659206 0.0 0.0 0.0 22.0272883186 0.0 0.590014277524 0.0 14.8589171023" Properties=species:S:1:pos:R:3:CS:R:1 ENERGY=-2829.15853857 Natoms=248 NAME=cis_0005
C	4.66334332739	5.04156173409	0.674673853916	32.59
C	2.62833001403	16.0551988967	6.75477770059	32.59
C	2.92333715279	16.9857265845	14.1842362518	32.59
C	4.95835046615	5.97208242519	8.10413240508	32.59
C	5.51520057904	3.96974351032	0.426859181499	35.57
C	1.77646576572	14.9833876696	7.00259936967	35.57
C	2.07147290448	18.0575448082	14.4320579208	35.57
C	5.81021471446	7.04390064896	7.85631773266	35.57
C	5.59331827907	2.72806739101	14.8869807024	37.66
C	2.28836933987	13.7417115503	7.40138795443	37.66
C	1.99336220111	19.2992209276	-0.0280705967345	37.66
C	5.29830414365	8.28557676827	7.4575291479	37.66
C	4.20801473958	2.57349719583	14.7022619027	35.00
C	3.6736658827	13.5871413551	7.58610675413	35.00
C	3.37865874394	19.4537911227	0.156648202963	35.00
C	3.91300760082	8.44014696345	7.2728103482	35.00
C	2.76352645987	3.63886449981	0.0889205418491	32.86
C	4.52813988489	14.6525086591	7.34053800932	32.86
C	4.82315402032	18.3884238188	14.7699965605	32.86
C	3.05853359863	7.37477965947	7.51837909301	32.86
C	3.28278352284	4.85650009809	0.531347290081	14.45
C	4.00888981858	15.8701442574	6.89811126108	14.45
C	4.30389695734	17.1707882205	14.3275698122	14.45
C	3.5777906616	6.15714406119	7.96080584125	14.45
C	6.50366060503	1.56529259757	14.7569757777	-10.66
C	1.37802001726	12.5789367568	7.53139287914	-10.66
C	1.0830128785	20.4619887243	0.101934327972	-10.66
C	6.20865346627	9.44835156172	7.32751722653	-10.66
C	1.69286268487	6.36375540754	1.8813316939	16.32
C	5.59880365989	17.3773995668	5.54812685726	16.32
C	5.89381079865	15.663532911	12.9775854084	16.32
C	1.98786982363	4.64988875174	9.31078324841	16.32
C	0.882481628994	7.41301640203	1.43743564724	50.87
C	6.40918471577	18.4266605613	5.99202290393	50.87
C	6.70419185453	14.6142719165	13.4214814551	50.87
C	1.17749576441	3.60062775725	8.8668941984	50.87
C	1.14475839599	7.53944603388	0.0573236288748	28.95
C	6.14690794877	18.5530831965	7.37213492229	28.95
C	6.44191508753	14.4878422847	14.8015864768	28.95
C	1.43977253141	3.4741981254	7.48678218004	28.95
C	6.8184403027	8.23399039994	2.10464406578	-2.81
C	0.473233038716	19.2476345592	5.32481448539	-2.81
C	0.768240177478	13.793290922	12.7542730366	-2.81
C	7.11344744147	2.77965375934	9.53410261694	-2.81
C	1.55934543724	9.91125053478	2.85425213979	111.45
C	5.73232790418	20.9248946941	4.57520641137	111.45
C	6.02733504294	12.1160307871	12.0046649625	111.45
C	1.854352576	1.10238662784	10.283710691	111.45
C	1.6016122555	10.8567720632	4.07083823919	137.24
C	5.69005408926	21.8704162225	3.35862031197	137.24
C	5.98506122802	11.1705162553	10.7880718665	137.24
C	1.89661939427	0.156872096058	11.5002967904	137.24
C	0.868544283855	12.1711854516	3.76530112832	137.77
C	6.42312206091	1.15754129236	3.66415742284	137.77
C	6.71812919967	9.85610286692	11.093615974	137.77
C	1.16355142262	20.8697470262	11.1947596795	137.77
C	1.5410701634	12.862623301	2.5765897192	143.81
C	5.75059618137	1.84897914173	4.85286883196	143.81
C	6.04561031679	9.16465802089	12.2823273831	143.81
C	1.83607730216	20.1783021802	10.0060482704	143.81
C	3.65214415898	10.9070500563	1.95679066344	136.26
C	3.63952918244	-0.106594103003	5.47266788773	136.26
C	3.9345363212	11.1202382623	12.9021264389	136.26
C	3.94715129775	22.1338824216	9.3862492146	136.26
C	2.17544326028	10.6276804508	1.63733020075	135.91
C	5.11622308448	21.6413176135	5.79212135375	135.91
C	5.41123022324	11.3996078677	13.2215799049	135.91
C	2.47045739571	0.38596370844	9.06678875192	135.91
C	1.44630041445	11.9482229127	1.34560449516	140.58
C	5.84537292697	0.934578753441	6.08385405601	140.58
C	6.14038006573	10.0790654058	13.5133126072	140.58
C	1.74130755321	21.0927095651	8.77505604966	140.58
C	3.08778663077	11.143299251	4.38673040568	130.98
C	4.20387971399	0.129655091746	3.04272814548	130.98
C	4.49888685275	10.8839890675	10.4721866966	130.98
C	3.38280076619	21.8976332268	11.8161889568	130.98
C	3.7521334157	11.8220101773	3.18713219484	142.10
C	3.53953292906	0.808366018024	4.24231935967	142.10
C	3.83454006783	10.2052781413	11.6717779108	142.10
C	4.04714055446	21.2189153039	10.616590746	142.10
C	3.02657285938	13.1409783909	2.90391442684	132.89
C	4.26509348539	2.12733423158	4.52554412433	132.89
C	4.56010062415	8.8863099277	11.9550026755	132.89
C	3.32157999814	19.8999470903	10.333372978	132.89
C	1.85517118513	5.75689317465	3.26657226346	135.87
C	5.43649515963	16.7705373339	4.1628862877	135.87
C	5.73150229839	16.2703881473	11.5923448389	135.87
C	2.15017832389	5.25675098463	10.696023818	135.87
C	1.39609238799	4.28371859219	3.26692909308	142.83
C	5.89557395677	15.2973557548	4.16252945808	142.83
C	6.19058109554	17.7435697264	11.5919880092	142.83
C	1.69109952675	6.72992556709	10.6963876442	142.83
C	0.98578730217	6.51029343795	4.29254137945	145.11
C	6.30587904259	17.5239375972	3.13691717171	145.11
C	6.60088618135	15.5169878839	10.5663757229	145.11
C	1.28079444093	4.50335072133	11.7219999306	145.11
C	3.31418452936	5.84354679892	3.74359049481	145.54
C	3.9774818154	16.8571909582	3.68586805636	145.54
C	4.27248895417	16.1837415196	11.1153266075	145.54
C	3.60919166812	5.17009736036	11.173049046	145.54
O	7.71685332471	1.64072358047	15.0269278798	-35.29
O	0.164827297575	12.6543677397	7.26144777365	-35.29
O	-0.130179841187	20.3865647381	-0.168010777514	-35.29
O	7.42184618595	9.37292057882	7.59746932868	-35.29
O	5.91958649117	0.437808953156	14.3830253331	77.67
O	1.96209413112	11.4514461158	7.90535032038	77.67
O	1.66708699235	21.5894793654	0.475891769215	77.67
O	5.62457935241	10.5758352061	6.95356678195	77.67
O	5.6270841564	7.88611650422	2.07145191451	-106.89
O	1.66458218836	18.8997606635	5.35800663666	-106.89
O	1.95958932712	14.1411718143	12.7874651878	-106.89
O	5.92209129516	3.12752765506	9.50091046567	-106.89
N	2.37593952649	5.94741220483	0.751091365764	4.10
N	4.91573381493	16.9610563641	6.6783671854	4.10
N	5.21074095369	16.0798761137	14.1078257366	4.10
N	2.67094666525	5.06623195445	8.18054991693	4.10
N	2.63389935476	6.65487940045	14.4962382757	-95.89
N	5.24778826419	17.6685235597	7.79213038111	-95.89
N	4.95278112542	15.3724019215	0.362671829943	-95.89
N	2.338892216	4.35876475884	7.06677972456	-95.89
N	0.197452719453	9.42336649169	2.63926579237	88.49
N	7.09421362531	20.437010651	4.7901927588	88.49
N	7.38922076407	12.6039218269	12.21965131	88.49
N	0.492459858214	1.59027766759	10.0687243435	88.49
H	5.0507693376	6.00941659871	1.00048728316	21.83
H	2.24089700716	17.023060758	6.428971268	21.83
H	2.53590414592	16.0178717198	13.8584298192	21.83
H	5.34578347303	5.00422756057	8.42994583433	21.83
H	6.59169257116	4.08504845404	0.559089043833	22.96
H	0.699973773605	15.0986856167	6.87036950733	22.96
H	0.994980912367	17.9422398645	14.2998280585	22.96
H	6.88670670658	6.92859570524	7.988547595	22.96
H	3.81482348218	1.60964442027	14.3874752084	21.63
H	4.0668571401	12.6232885796	7.90090044512	21.63
H	3.77185000134	20.4176438983	0.471441893959	21.63
H	3.51981634342	9.40399973901	6.95801665721	21.63
H	2.27786035774	3.51972538685	14.8185743653	22.30
H	5.60382026454	14.5333695461	7.46980128815	22.30
H	5.30881312578	18.5075629317	0.0403427369818	22.30
H	1.98285321898	7.49391877243	7.38911581418	22.30
H	6.5710524265	21.6764268494	14.4712951857	14.81
H	1.31062819579	10.6627826901	7.81708046784	14.81
H	1.01562105702	0.350861469203	0.387621916672	14.81
H	6.27604528774	11.3645056285	7.04183663449	14.81
H	1.29100956337	8.24105002908	14.2164558674	23.42
H	6.59067105891	19.2546941884	8.07191278944	23.42
H	6.29566392015	13.7862382895	0.642454238273	23.42
H	0.996002424611	2.7725941302	6.78700431289	23.42
H	6.42467531925	9.97799166695	3.00883632829	24.65
H	0.866991025511	20.9916358262	4.42062222288	24.65
H	1.16199816427	12.0492966516	11.850080774	24.65
H	6.71968245801	1.03565249233	10.4382948795	24.65
H	2.18386024131	9.03253310844	3.07351344599	27.22
H	5.10780610345	20.0461772677	4.35594510518	27.22
H	5.40282023887	12.9947552101	11.7854036563	27.22
H	2.47886738007	1.98111105084	10.5029719972	27.22
H	1.13881123566	10.34708643	4.93179114781	28.93
H	6.1528551091	21.3607305893	2.49766740336	28.93
H	6.44786224786	11.6802018885	9.92712595452	28.93
H	1.43382537109	0.666557729237	12.361249699	28.93
H	0.886343784875	12.8196498202	4.6528973152	29.40
H	6.40532255989	1.80600566089	2.77656123597	29.40
H	6.70032969865	9.20763849839	10.2060197871	29.40
H	1.18135092364	20.2212826577	12.0823558664	29.40
H	6.78992891644	12.0001451207	3.54727823081	28.99
H	0.501737428321	0.986500961409	3.88218032036	28.99
H	0.796744567083	10.0271362012	11.3116388715	28.99
H	7.0849360552	21.0407803605	10.976736782	28.99
H	1.04230631524	13.8222640877	2.37091592518	29.65
H	6.24936702618	2.80861992845	5.05854262598	29.65
H	6.54437416495	8.20501723417	12.4880011771	29.65
H	1.337313454	19.2186613935	9.80037447635	29.65
H	4.126972436	11.3980755994	1.09433347309	29.41
H	3.16469390876	0.384431440074	6.33512507807	29.41
H	3.45970104752	10.6292127192	13.7645836292	29.41
H	4.42197957476	21.6428568785	8.52379202426	29.41
H	4.17905556713	9.95512658467	2.12070139866	28.35
H	3.11261077763	20.9687707439	5.30875715251	28.35
H	3.40761791639	12.0721617339	12.7382157037	28.35
H	4.47406270589	1.05851757462	9.55015994982	28.35
H	2.10824034861	9.9526847506	0.771948406857	29.12
H	5.18342599615	20.9663289099	6.65751014431	29.12
H	5.47843313491	12.074603568	14.0869686955	29.12
H	2.40324748737	1.06095940868	8.20140695802	29.12
H	0.39107126966	11.7523724282	1.09390667688	29.22
H	6.9005950751	0.738728268947	6.33555187428	29.22
H	7.19560221386	10.2749158903	13.7650104254	29.22
H	0.686078408422	21.2885600496	8.52336522805	29.22
H	1.89643748113	12.4371214714	0.46834937059	29.48
H	5.39522886363	1.42347731212	6.96110918057	29.48
H	5.6902360024	9.59016684716	14.3905677317	29.48
H	2.19144461989	20.6038040098	7.89780792176	29.48
H	3.5955761693	10.1968751536	4.63061295563	28.64
H	3.69609017546	21.2105193128	2.79884559554	28.64
H	3.99109731422	11.8304061684	10.22829715	28.64
H	3.89058330807	0.816769005731	12.0600715068	28.64
H	3.16356044997	11.7855715762	5.27555100792	28.70
H	4.12810589479	0.77192741688	2.15390754325	28.70
H	4.42311303355	10.2417167424	9.58336609441	28.70
H	3.45856758873	21.2553609017	12.7050095591	28.70
H	4.81980961721	12.0197777464	3.41599991412	29.06
H	2.47185672755	1.00613358714	4.01345863704	29.06
H	2.76687086297	10.0075035755	11.4429171882	29.06
H	5.11481675598	21.0211477348	10.8454584653	29.06
H	3.0901305116	13.8030722515	3.78179225407	30.32
H	4.20154282982	2.78942809225	3.64766629709	30.32
H	4.49654996858	8.22421606703	11.0771248483	30.32
H	3.38513765037	19.2378602263	11.2112508052	30.32
H	3.49364883799	13.6750333881	2.06182451144	29.15
H	3.79801750677	2.66138922878	5.36763403973	29.15
H	4.09302464553	8.3522549305	12.7970925909	29.15
H	3.78865597675	19.3658920931	9.49127606594	29.15
H	0.336560297786	4.2025923287	2.98956053218	30.16
H	6.95510604698	15.2162294913	4.43989801899	30.16
H	7.25011318574	17.8246959899	11.8693565702	30.16
H	0.631567436548	6.81105183058	10.4190190833	30.16
H	1.98381875795	3.66559173798	2.57903155326	29.56
H	5.30784758681	14.6792358973	4.8504269979	29.56
H	5.60285472557	18.3616965806	12.2798785524	29.56
H	2.27882589671	7.3480524213	10.0084901044	29.56
H	1.52475395413	3.87336452976	4.27723268911	30.16
H	5.76691239064	14.887008689	3.15222586206	30.16
H	6.0619195294	18.1539237888	10.5816844132	30.16
H	1.81976109289	7.14027962952	11.7066912403	30.16
H	6.92025568747	6.50885912282	4.02840350111	29.94
H	0.371410657291	17.5225032821	3.40105505006	29.94
H	0.666417796053	15.5184221991	10.8305136012	29.94
H	7.21526982289	4.50478503646	11.4578620523	29.94
H	1.1016379853	6.00975943502	5.26280309484	30.22
H	6.19002835946	17.0234035943	2.16665545632	30.22
H	6.48503549822	16.0175288835	9.59611400749	30.22
H	1.39664512406	5.00388472427	12.6922546493	30.22
H	1.31499411113	7.54984306946	4.41573855475	30.07
H	5.97667223363	18.5634872287	3.01371999641	30.07
H	6.27167937239	14.4774452491	10.4431785476	30.07
H	1.61000124989	3.46380108982	11.8451971059	30.07
H	3.69506866321	6.87309820442	3.69447394718	30.21
H	3.59659768155	17.8867423637	3.73498460398	30.21
H	3.89160482031	15.1541831175	11.1644431551	30.21
H	3.99007580198	4.14054595486	11.1239324983	30.21
H	3.9838627686	5.21849325209	3.14429165052	30.16
H	3.30780357616	16.2321374114	4.28515990399	30.16
H	3.60281071492	16.8087950665	11.7146184552	30.16
H	4.27886990736	5.79515090719	10.5737502017	30.16
H	3.36529512486	5.49260836646	4.78335002609	30.32
H	3.9263712199	16.5062525257	2.64610152841	30.32
H	4.22137835867	16.5346729554	10.0755600796	30.32
H	3.66030226362	5.52102879616	12.2128085773	30.32
248
Lattice="11.323975738 0.0 0.0 0.0 6.98914650152 0.0 -7.84990454531 0.0 29.1861772636" Properties=species:S:1:pos:R:3:CS:R:1 ENERGY=-2829.12752487 Natoms=248 NAME=cis_0006
C	1.03460371933	6.20952474388	9.11815585604	36.14
C	6.36441408403	2.71494583114	5.47492711378	36.14
C	2.43946747336	0.779621757634	20.0680214076	36.14
C	-2.89034289134	4.27420067038	23.7112501498	36.14
C	1.60605683097	5.43546305834	8.11672006165	35.99
C	5.79297229636	1.94088414559	6.47637423215	35.99
C	1.86802568569	1.55368344318	21.069457202	35.99
C	-2.31890110368	5.04826235593	22.7098143555	35.99
C	2.01281403948	6.0260876609	6.91574449078	32.30
C	5.38620376388	2.53152007213	7.67734980302	32.30
C	1.46125715321	0.963058840614	22.2704327728	32.30
C	-1.91213257119	4.45762642939	21.5088274606	32.30
C	1.78571170605	0.403450607593	6.69611598135	34.59
C	5.6133060973	3.89802952034	7.89697831246	34.59
C	1.68835948663	6.58569589392	22.4900612823	34.59
C	-2.13923490462	3.09111698118	21.2892102751	34.59
C	1.19950345402	1.18157760043	7.68609191229	36.49
C	6.19952567331	4.67615651318	6.90700238151	36.49
C	2.27457906264	5.80756890109	21.5000853513	36.49
C	-2.72545448062	2.31298998834	22.2791862061	36.49
C	0.864993210723	0.592617622297	8.90516319639	20.12
C	6.53402459263	4.08718521107	5.68793109742	20.12
C	2.60907798196	6.3965402032	20.2810140672	20.12
C	-3.05995339995	2.90196129045	23.4982461662	20.12
C	2.79635389272	5.19308468164	5.95516560086	-1.51
C	4.60266391064	1.69850576889	8.63792869295	-1.51
C	0.677717299968	1.79606181988	23.2310116628	-1.51
C	-1.12859271795	5.29064073262	20.5482598947	-1.51
C	-0.62688397288	1.98679154323	10.4860808012	15.59
C	8.02590177623	5.48137045598	4.10700216861	15.59
C	4.10095516557	5.00235495829	18.7000964624	15.59
C	-4.55183058355	1.50777604554	25.079175095	15.59
C	-0.256250246975	2.72726631674	11.6167344828	50.21
C	7.65527937431	6.22184522949	2.97635981105	50.21
C	3.73032143966	4.26188018478	17.5694541049	50.21
C	-4.18120818162	0.767301272031	26.2098174526	50.21
C	1.13144635984	2.54735099021	11.7536526734	31.01
C	6.26757144352	6.04192990296	2.83943029642	31.01
C	2.34262483285	4.4417955113	17.4325245902	31.01
C	-2.79350025083	0.947227922532	26.3467469672	31.01
C	-1.02715254329	3.65082712998	12.5060515934	-0.23
C	8.42617034665	0.156248217233	2.08704270044	-0.23
C	4.50122373598	3.33831937154	16.6801256703	-0.23
C	-4.95209915396	6.83289828428	27.0991345632	-0.23
C	-0.982139739732	1.89857777223	14.3403205074	110.20
C	8.38116886706	5.393145361	0.252762462448	110.20
C	4.45622225639	5.09056872928	14.8458567563	110.20
C	-4.90709767438	1.59600114051	28.9334148012	110.20
C	-2.26639182818	1.14913440994	14.7420385467	135.29
C	1.81551641019	4.64371332269	29.0372330107	135.29
C	5.74046302086	5.84001209158	14.4441387169	135.29
C	1.65856610647	2.34544450281	0.148944252882	135.29
C	-2.96362033834	1.86738021907	15.9098461926	139.52
C	2.51273359638	5.36194780785	27.8694253648	139.52
C	6.43769153103	5.12176628244	13.276342395	139.52
C	0.961337596302	1.62719869367	1.31675189881	139.52
C	-2.00545345525	1.93839287093	17.1091005192	142.06
C	1.55457803726	5.4329604597	26.6701597143	142.06
C	5.47953597191	5.05075363059	12.0770767445	142.06
C	1.91949315542	1.55618604182	2.51601754935	142.06
C	0.327817773639	0.546800816461	15.9951949978	130.99
C	-0.778693191624	4.04137972921	27.7840765597	130.99
C	3.14625341905	6.44234568506	13.1909822659	130.99
C	4.25276438431	2.94776677231	1.40210070395	130.99
C	-0.0436765744215	1.98320184292	15.5627210403	134.19
C	-0.407198843563	5.47776943169	28.2165505171	134.19
C	3.51775909108	5.00594465859	13.6234562233	134.19
C	3.88127003625	1.51137706982	0.969638070518	134.19
C	-0.734110699143	2.70256872566	16.7254328972	137.15
C	0.283235281159	6.1971476384	27.0538386602	137.15
C	4.20818189183	4.28657777586	12.4607443664	137.15
C	3.1908472355	0.791998863116	2.13233860339	137.15
C	-1.87732266977	6.71238853448	15.1641397423	131.91
C	1.42644725179	3.21780962173	28.6151318151	131.91
C	5.35139386246	0.276769291012	14.0220375213	131.91
C	2.0476239409	3.77133687978	0.571045448516	131.91
C	-0.938621700971	6.76752497235	16.377356531	141.84
C	0.487746282987	3.2729460596	27.4019150265	141.84
C	4.41269289366	0.221621529168	12.8088207327	141.84
C	2.9863249097	3.71620044192	1.78426223716	141.84
C	-1.62664381886	0.503747060705	17.5368070828	132.53
C	1.17576840088	3.99832597345	26.2424644746	132.53
C	5.10071501155	6.48539944081	11.6493815048	132.53
C	2.29831411578	2.99082052807	2.943712789	132.53
C	-1.98808247647	1.74317885318	9.85355748842	136.27
C	9.38710027982	5.23775776593	4.73953680538	136.27
C	5.46215366915	5.24596764834	19.3326197752	136.27
C	-5.91302908714	1.75138873559	24.4466404582	136.27
C	-2.03995760932	2.38905313337	8.4519550394	143.80
C	9.43898673665	5.88363204612	6.1411392544	143.80
C	5.51402880201	4.60009336814	20.7342335482	143.80
C	-5.96491554397	1.1055144554	23.0450380092	143.80
C	8.22784223557	2.3722370294	10.7160820724	143.11
C	-0.828824432216	5.86680461817	3.87700089739	143.11
C	-4.75377104289	4.61690947212	18.4700951912	143.11
C	4.3028956249	1.12234188334	25.3091763662	143.11
C	-2.27652678646	0.235901062574	9.74638738204	144.89
C	9.67554458982	3.73047997532	4.84669558779	144.90
C	5.75059797915	6.75324543894	19.4397898816	144.89
C	-6.20147339713	3.2586665262	24.3394816758	144.90
O	2.88560946948	3.97647070028	6.03992555926	-87.48
O	4.51341965785	0.481903111506	8.55316873455	-87.48
O	0.588461723201	3.01267580124	23.1462630284	-87.48
O	-1.03933714119	6.50724339001	20.6330085291	-87.48
O	3.42533280111	5.94210905683	5.03634953345	84.47
O	3.97369632622	2.44753014408	9.55674476035	84.47
O	0.0487383915764	1.04703744469	24.1498277302	84.47
O	-0.499625133536	4.54161635743	19.6294438273	84.47
O	-1.35869590495	4.78440239726	12.1303673743	-107.19
O	8.75772503228	1.28983480849	2.46271559555	-107.19
O	4.83276709763	2.20474410426	17.0558098894	-107.19
O	-5.28365383959	5.69931169303	26.7234616681	-107.19
N	0.54587225045	1.43341149687	10.0249911571	1.48
N	6.85315687688	4.92799040961	4.56809181271	1.48
N	2.92821026621	5.55573500465	19.1611861065	1.48
N	-3.37908568419	2.0611560919	24.6180854509	1.48
N	1.62254453964	1.77395741924	10.7886800809	-76.79
N	5.77648458769	5.26853633198	3.80441421291	-76.79
N	1.85153797702	5.21518908228	18.3974971827	-76.79
N	-2.302413395	1.72061016953	25.3817630507	-76.79
N	-1.26494470981	3.21637147682	13.7730912387	87.14
N	8.66396251317	6.71093906559	0.81999173114	87.15
N	4.7390159025	3.7727750247	15.4130860249	87.14
N	-5.18989132048	0.278207435931	28.3661855325	87.15
H	0.747269158951	5.77607692456	10.0760736117	23.52
H	6.65175996838	2.28149801181	4.51702068213	23.52
H	2.72680203373	1.21306957696	19.110103652	23.52
H	-3.17768877569	4.7076484897	24.6691565815	23.52
H	1.80393198301	4.37474625096	8.27746389725	23.08
H	5.59509714432	0.880167338212	6.31561907257	23.08
H	1.67013920967	2.61441157454	20.9087133664	23.08
H	-2.12102595163	6.10897916331	22.8705581911	23.08
H	2.12112786741	0.8692510256	5.77231736462	22.75
H	5.27788993594	4.36381861437	8.82076560521	22.75
H	1.35294332527	6.11989547592	23.413859899	22.75
H	-1.80381874326	2.62532788715	20.3654116584	22.75
H	1.07623065414	2.25498858461	7.53438460933	23.25
H	6.32279847319	5.74956749736	7.05870968448	23.25
H	2.39784053855	4.73415791691	21.6518039783	23.25
H	-2.84872728051	1.23957900416	22.1274675792	23.25
H	4.14958031738	5.4337078421	4.55084539766	19.01
H	3.24944880995	1.93912892935	10.0422488961	19.01
H	-0.675509124699	1.55543865942	24.635331866	19.01
H	0.224622382739	5.05001757217	19.1439283675	19.01
H	1.78953920985	2.95940781937	12.5111134105	22.96
H	5.6094785935	6.45397540814	2.08198088329	22.96
H	1.68453198283	4.02973868215	16.6750638531	22.96
H	-2.13540740082	0.535171093378	27.1041963803	22.96
H	-1.73330434634	3.89892411442	14.3643839558	23.46
H	9.13232214969	0.404345201677	0.22871033798	23.46
H	5.20737553902	3.09022238709	14.8218046318	23.46
H	-5.65825095701	6.58480129984	28.9574669257	23.46
H	-0.480204515146	1.32904973647	13.5466456959	26.92
H	7.87923364248	4.82362864921	1.04643727397	26.92
H	3.95427570783	5.66009676505	15.6395315678	26.92
H	-4.40515112582	2.1655178523	28.1397399897	26.92
H	-2.9299428345	1.10758674296	13.86489471	28.58
H	10.3289606379	4.60215433173	0.728188259832	28.58
H	6.40401402718	5.88155975856	15.3212825536	28.58
H	-6.85488944517	2.38699216979	28.4579890038	28.58
H	-3.88273082912	1.33120129186	16.1900466483	28.67
H	3.43185541113	4.8257802046	27.5892249092	28.67
H	7.3568020218	5.65794520966	12.9961306154	28.67
H	0.042227105527	2.16336629691	1.59695235448	28.67
H	-3.28973951562	2.87857728055	15.6143357218	28.90
H	2.83886409764	6.37314486932	28.1649358357	28.90
H	6.76382203228	4.11056922097	13.5718415419	28.90
H	0.635207095047	0.616001632196	1.02125275193	28.90
H	-2.50204376329	2.44706586108	17.9485921365	29.10
H	2.0511683453	5.94164477383	25.8306794209	29.10
H	5.97612627995	4.54208064044	11.2375851271	29.10
H	1.42290284738	1.04750172769	3.35550916671	29.10
H	1.02642780884	0.58261855172	16.8444705302	28.78
H	-1.47730322683	4.07719746447	26.9348010273	28.78
H	2.44764338384	6.4065279498	12.3417067335	28.78
H	4.95137441951	2.91194903705	2.25137623635	28.78
H	0.849502011913	0.0392828718351	15.1689071361	28.93
H	-1.30038875387	3.53386178458	28.6103644213	28.93
H	2.62456918077	6.94986362968	14.0172701275	28.93
H	4.77445994656	3.45528471694	0.575812842302	28.93
H	0.872217907244	2.51624402886	15.257177527	28.92
H	-1.32309332523	6.01081161763	28.5220940305	28.92
H	2.60185328544	4.47290247266	13.9289997366	28.92
H	4.79716451791	0.978334883885	0.664083233179	28.92
H	-0.965516143349	3.75641187976	16.4718437845	28.52
H	0.514629401389	0.26184429099	27.3074277729	28.52
H	4.43958733603	3.23273462176	12.7143448031	28.52
H	2.9594417913	6.72730221053	1.87874949072	28.52
H	-0.0579334598756	2.74757020524	17.5907997991	28.55
H	-0.392941958109	6.24214911798	26.1884604343	28.55
H	3.53200465256	4.24157629628	11.5953774645	28.55
H	3.86702447477	0.746997383533	2.99771682929	28.55
H	-1.4039918079	6.19780442899	14.3150680415	28.00
H	8.80300961125	2.70323684022	0.278014928344	28.00
H	4.87806300059	0.791342072523	14.8711092221	28.00
H	-5.32893841857	4.28590966129	28.9081623353	28.00
H	-2.78606039877	6.14346066943	15.4212053155	28.65
H	2.33518498079	2.64888175668	28.3580662419	28.65
H	6.26013159146	0.845697156065	13.7649832721	28.65
H	1.1388862119	4.34026474484	0.828111021744	28.65
H	-0.676562254443	5.73670346092	16.6812920398	28.62
H	0.225686836458	2.24212454817	27.0979795177	28.62
H	4.15063344713	1.2524430406	12.5048852239	28.62
H	3.2483956802	4.74702195335	2.08820906994	28.62
H	-2.53802003421	6.95572944912	17.8428488511	29.42
H	2.08714461622	3.46115053637	25.9364113824	29.42
H	6.01209122689	0.0334170524028	11.3433284125	29.42
H	1.38692657646	3.52799596515	3.24976588127	29.42
H	-0.968890688119	0.531909788365	18.4162949825	28.55
H	0.518015270135	4.02647737714	25.362976575	28.55
H	4.4429618808	6.45723671315	10.7698822812	28.55
H	2.95605592255	2.96266912438	3.82320068866	28.55
H	-1.80968456269	3.46040315397	8.49961765328	30.87
H	9.20870236604	6.95498206672	6.09347664052	30.87
H	5.28375575538	3.52874334755	20.6865596103	30.87
H	-5.73463117336	0.0341644348015	23.0927119471	30.87
H	-1.3368293078	1.91107944145	7.76009409374	30.20
H	8.73585843513	5.40564703022	6.83298887609	30.20
H	4.81090050048	5.07806706007	21.4260831699	30.20
H	-5.26178724244	1.5834994713	22.3531883875	30.20
H	8.27417994429	2.27343534109	8.03630850994	32.13
H	-0.875162140936	5.76801425383	6.55677445989	32.13
H	-4.80010875161	4.71571116043	21.1498687537	32.13
H	4.34923333362	1.22113224768	22.6294028037	32.13
H	8.34042520236	3.45689272149	10.8138646029	29.07
H	-0.941396075027	-0.0376748672803	3.77922969087	29.07
H	-4.86635400967	3.53225378003	18.3723239847	29.07
H	4.41546726771	7.0268213688	25.4069475728	29.07
H	7.25777385397	2.1700927385	10.2438496362	30.81
H	0.141255273356	5.66466032727	4.3492446576	30.81
H	-3.78370266129	4.81905376301	18.9423389514	30.81
H	3.33281591933	1.32448617424	24.836932606	30.81
H	8.20433366194	1.93003577683	11.7215492022	29.50
H	-0.805304534608	5.42461468958	2.87154509162	29.50
H	-4.73026246925	5.05911072468	17.4646393854	29.50
H	4.27937572729	1.56453181194	26.314632172	29.50
H	-2.18279823928	6.71829964982	10.715832945	29.17
H	9.58181604264	3.22373206105	3.87726134884	29.17
H	5.65686943197	0.270846851701	18.4703443187	29.17
H	-6.10774484995	3.76541444047	25.3089159148	29.17
H	-1.60359952823	6.72276129626	9.04221727474	29.95
H	9.00262865556	3.22819370749	5.55087701906	29.95
H	5.07767072092	0.266385205261	20.1439713129	29.95
H	-5.5285461389	3.76095279403	23.6353002446	29.95
H	8.020409648	0.0930151367119	9.37990955523	30.84
H	-0.621380520671	3.58759404946	5.2131734146	30.84
H	-4.54633845532	6.89613136481	19.8062677084	30.84
H	4.09545171336	3.40155245206	23.973003849	30.84
248
Lattice="14.22356463 0.0 0.0 0.0 8.51103970904 0.0 -15.1526905423 0.0 19.8282180368" Properties=species:S:1:pos:R:3:CS:R:1 ENERGY=-2829.12204593 Natoms=248 NAME=cis_0007
C	-1.67842329703	0.750762411865	4.60672811236	38.37
C	8.32563554409	5.00628226639	5.3073951296	38.37
C	0.749283161144	7.76027729718	15.221504148	38.37
C	-9.25476145641	3.50475744266	14.5208371308	38.37
C	-0.996005113216	0.316260959548	5.73804199591	37.71
C	7.64321736027	4.57178081407	4.17608124606	37.71
C	0.0668649773256	8.19477874949	14.0901902645	37.71
C	-8.5723432726	3.93925889497	15.6521510143	37.71
C	-1.02924558376	1.08238482121	6.90999260359	33.20
C	7.67647205438	5.33790467573	3.00413063837	33.20
C	0.100119671431	7.42865488783	12.9182396568	33.20
C	-8.6055979667	3.17313503331	16.824101622	33.20
C	-1.77865675698	2.2629406855	6.94596399854	34.55
C	8.42586900404	6.51846054002	2.96814501986	34.55
C	0.849516621091	6.24809902354	12.8822540383	34.55
C	-9.35499491636	1.99257916902	16.8600730169	34.55
C	-2.4677884633	2.7011118175	5.81965680975	35.58
C	9.11501493392	6.95663167202	4.09446643221	35.58
C	1.53866255098	5.80992789155	14.0085754506	35.58
C	-10.0441408463	1.55440803702	15.7337658282	35.58
C	-2.39125146203	1.95194244487	4.6446339121	20.19
C	9.03847793265	6.20746229939	5.2694751063	20.19
C	1.46212554971	6.55909726417	15.1835841247	20.19
C	-9.96760384498	2.30357740965	14.5587571541	20.19
C	-0.2381451426	0.714933252562	8.1214278267	-2.50
C	6.88535738966	4.97045310708	1.79268119171	-2.50
C	-0.690980769725	7.79610645648	11.7067902101	-2.50
C	-7.81449752555	3.54058660196	18.0355368451	-2.50
C	11.4623013577	3.22499414995	2.45177272953	18.24
C	-4.81507488706	7.48051400447	7.46233628887	18.24
C	-12.39142727	5.28604555909	17.3764453073	18.24
C	3.88594897474	1.03052570457	12.3658817479	18.24
C	10.4695818879	3.04744139267	1.48397294498	52.32
C	-3.82236964084	7.30296124719	8.43013607343	52.32
C	-11.3987220238	5.46359831637	18.3442450918	52.32
C	2.89324372852	1.20807846185	11.3980819634	52.32
C	9.58639808933	2.07762186194	2.00542304788	28.96
C	-2.93918584227	6.33314171646	7.90868597053	28.96
C	-10.5155240017	6.4334178471	17.8228092125	28.96
C	2.01004570638	2.17789799258	11.9195320663	28.96
C	10.2736665087	3.68347653223	0.154396794059	-6.09
C	-3.62645426163	7.93898216319	9.75971222434	-6.09
C	-11.202792421	4.82756317681	19.6738354663	-6.09
C	2.69731412574	0.572043322289	10.0685058125	-6.09
C	-4.18906736057	1.53790870205	18.8435491046	109.88
C	-4.3164109347	5.79342855657	10.8987921742	109.88
C	3.25994144824	6.97313100699	0.98468315577	109.88
C	3.38727079881	2.71761115247	8.9294400862	109.88
C	-2.91614366757	1.25719243052	18.0204314195	135.22
C	-5.5893346277	5.51271228504	11.7218956357	135.22
C	1.98701775525	7.25384727852	1.80778661734	135.22
C	4.66020871537	2.998327424	8.10632240106	135.22
C	-3.15027776495	1.52041371756	16.5230029823	137.46
C	-5.35520053032	5.77593357208	13.2193240729	137.46
C	2.22115185262	6.99062599148	3.30521505446	137.46
C	4.42606039443	2.73510613696	6.60889396394	137.46
C	-4.28947150329	0.620986608181	16.0131450846	141.57
C	-4.21600679198	4.8765064627	13.7291961942	141.57
C	3.36034559097	7.8900388773	3.81508717575	141.57
C	3.28688087965	3.63451902277	6.09903606621	141.57
C	-4.97874544526	7.71073662157	18.4960105264	130.83
C	-3.52673285001	3.45521676705	11.2463165288	130.83
C	4.04961953294	0.800303087472	1.33220751038	130.83
C	2.59759271412	5.05582294199	8.58190150803	130.83
C	-5.34831632504	0.67388404504	18.2989288149	135.98
C	-3.15716197023	4.92940389956	11.4433982403	135.98
C	4.41919041272	7.837155664	1.52928922189	135.98
C	2.2280360579	3.58163580948	8.38481979651	135.98
C	-5.56881002394	0.947147168712	16.800874541	137.71
C	-2.93666827133	5.20265279967	12.9414667378	137.71
C	4.63966988805	7.56389254033	3.02735771941	137.71
C	2.00754235901	3.30837268581	6.88676552255	137.71
C	-2.54729818959	8.28802843921	18.2236434873	131.11
C	-5.95818010568	4.03250858469	11.5186835679	131.11
C	1.6181580537	0.223011269834	1.60457454947	131.11
C	5.02905419336	4.47853112435	8.30953446893	131.11
C	-3.69027539612	7.38891424825	17.7223908462	143.79
C	-4.81520289915	3.13339439373	12.0199504326	143.79
C	2.7611494838	1.12212546079	2.10584141417	143.79
C	3.88607698682	5.37764531531	7.8082818278	143.79
C	-3.91900453894	7.65526471951	16.226697684	132.24
C	-4.58647375633	3.39974486499	13.5156435948	132.24
C	2.98987862661	0.855774989529	3.60152035283	132.24
C	3.65733362044	5.11129484405	6.31258866557	132.24
C	-1.52024303478	4.10866154972	2.43909953345	136.68
C	8.16745528184	8.36418140424	7.47500948496	136.68
C	0.591117122458	4.40237815933	17.3891185034	136.68
C	-9.09659541773	0.146858304805	12.3532085518	136.68
C	-1.42612570763	4.99163199482	3.69954916026	141.68
C	8.07333795468	0.736112140296	6.21455985814	141.68
C	0.496999795301	3.51939349066	16.1286831001	141.68
C	-9.00247809057	7.77491334518	13.6136581787	141.68
C	12.6690712516	5.05053177595	1.2244640083	140.87
C	-6.02185900453	0.795011921429	8.6896450101	140.87
C	-13.5982113875	3.46050793309	18.6037540285	140.87
C	5.09273309221	7.71602778761	11.1385730267	140.87
C	-0.25602416334	3.23361363011	2.33256503437	141.47
C	6.90325063396	7.48913348463	7.5815582076	141.47
C	-0.673101748985	5.27742607893	17.495667226	141.47
C	-7.83237654629	1.02190622441	12.2466740528	141.47
O	-0.183868019972	1.42116168357	9.1194100154	-90.12
O	6.83108026703	5.67668153809	0.794713226572	-90.12
O	-0.745272115918	7.08987802547	10.708822245	-90.12
O	-7.76020617935	2.83435817095	19.0335190338	-90.12
O	0.451527059179	8.08315221428	7.97363076663	92.83
O	6.19569941144	3.82763235976	1.94047825178	92.83
O	-1.3806529715	0.427887494764	11.8545872702	92.83
O	-7.12482532377	4.68340734928	17.887739785	92.83
O	9.78002347464	4.82474691101	0.0416750443659	-84.70
O	-3.13281122758	0.569227056493	9.87243397404	-84.70
O	-10.709149387	3.68629279803	19.7865429924	-84.70
O	2.20367109169	7.94181265255	9.95578406277	-84.70
N	11.1180626465	2.35271982545	3.46592711122	1.53
N	-4.47085039945	6.60823967997	6.44818190719	1.53
N	-12.0472027824	6.15831988359	16.3622909256	1.53
N	3.54172448713	1.90280002907	13.3800503532	1.53
N	9.98212610446	1.65154075988	3.20074297225	-93.68
N	-3.33491385741	5.9070606144	6.71336604615	-93.68
N	-10.9112520168	6.85949894916	16.6274892881	-93.68
N	2.40577372152	2.60397909464	13.1148519907	-93.68
N	-4.53526892366	2.95757691134	18.8889649465	83.42
N	-3.97020937161	7.21309676586	10.8533763323	83.42
N	3.60614301134	5.5534627977	0.939267313907	83.42
N	3.04108345928	1.29794294318	8.9748417045	83.42
H	-1.66502469915	0.164694654851	3.68802807291	23.88
H	8.31223694621	4.42021450937	6.22609516905	23.88
H	0.735884563262	8.34634505419	16.1402041875	23.88
H	-9.24136285853	4.09082519967	13.6021370913	23.88
H	-0.43420275746	7.89507401917	5.72132930747	22.64
H	7.08141500451	3.63955416465	4.19277971094	22.64
H	-0.494923154865	0.615965689867	14.1069029529	22.64
H	-8.01055514041	4.87148554439	15.6354383259	22.64
H	-1.80763015813	2.82915234629	7.87584375979	22.23
H	8.45485662875	7.08467220082	2.03826525861	22.23
H	0.878504245807	5.68188736275	11.952374277	22.23
H	-9.38398254108	1.42636750823	17.7899670018	22.23
H	-3.03472552589	3.63150362707	5.85249902048	22.30
H	9.68195199651	7.88702348159	4.06162422148	22.30
H	2.10559961357	4.87953608197	13.9757332399	22.30
H	-10.6110779088	0.624016227447	15.7666080389	22.30
H	1.02341392226	7.93336385516	8.79878242151	18.11
H	5.6237983248	3.67784400064	1.1153265969	18.11
H	-1.95253983458	0.577675853883	11.0294498389	18.11
H	-6.55293846069	4.8331957084	18.7128914399	18.11
H	8.67024406794	1.7051778221	1.5562286533	22.46
H	-2.02303182089	5.96069767662	8.35788036511	22.46
H	-9.59938420383	6.80586188694	18.2720036071	22.46
H	1.09390590856	2.55034203242	11.4703376717	22.46
H	-4.79856132853	3.3999013242	18.0094081569	23.89
H	-3.70691696674	7.65542117872	11.7329188983	23.89
H	3.86942119264	5.11113838484	1.81880987993	23.89
H	2.77779105442	0.855618530318	8.09529913847	23.89
H	11.1582726637	1.24702258181	0.0566809050505	27.33
H	-4.5110461931	5.50254243633	9.85742811335	27.33
H	-12.087398576	7.26401712723	19.7715371318	27.33
H	3.58192028077	3.00849727271	9.97080414702	27.33
H	-2.10493110603	1.90082295359	18.395663278	29.18
H	-6.40054718924	6.15634280811	11.3466637772	29.18
H	1.1758051937	6.61021675545	1.43255475884	29.18
H	5.47140705335	2.35469690093	8.48155425956	29.18
H	-2.22254576195	1.3141009126	15.9646285057	29.12
H	-6.28293253332	5.56962076712	13.7776985495	29.12
H	1.29340562606	7.19693879644	3.86358953114	29.12
H	5.35380662099	2.94141894192	6.05051948726	29.12
H	-3.38789663566	2.58241617066	16.3392487509	29.23
H	-5.11758165962	6.83793602518	13.4030783043	29.23
H	2.45875649976	5.92860931482	3.48896928592	29.23
H	4.18845574729	1.6730894603	6.42513973249	29.23
H	-4.45656994057	0.80902213259	14.9409158885	29.41
H	-4.04890835471	5.06454198711	14.8014253902	29.41
H	3.52744402824	7.70201757645	4.88731637182	29.41
H	3.11978244238	3.44649772193	5.02680687015	29.41
H	-5.8037548645	7.07579669649	18.1430812173	28.33
H	-2.70172343077	2.82027684197	11.5992458379	28.33
H	4.87461472861	1.43524301255	1.68513681954	28.33
H	1.77259751845	5.69076286708	8.22897219886	28.33
H	-4.85076181072	7.4817087839	19.5650251969	28.82
H	-3.65471648455	3.22618892938	10.1773018583	28.82
H	3.9216358984	1.02933092514	0.263192839914	28.82
H	2.72559057222	5.28485077966	9.65091617849	28.82
H	-6.26173942202	0.920278855126	18.8578437871	28.44
H	-2.24373887325	5.17579870965	10.8844974917	28.44
H	5.33261350969	7.59076085392	0.970388473317	28.44
H	1.31461296093	3.33524099939	8.94372054509	28.44
H	-5.86313824683	1.99491183362	16.6246161281	29.69
H	-2.64234004844	6.25041746457	13.1177109271	29.69
H	4.9340123345	6.51612787542	3.20360190874	29.69
H	1.71319991255	2.2606080209	6.71050710966	29.69
H	-6.40922356367	0.332262469757	16.4424407123	29.80
H	-2.0962547316	4.58778232428	13.2998863429	29.80
H	5.48009765134	8.17877723928	3.38577732453	29.80
H	1.16711459571	3.92325738476	6.52833169388	29.80
H	-2.34680282256	8.09242597842	19.2898703391	29.59
H	-6.15867547271	3.83690612389	10.4524709396	29.59
H	1.41767691024	0.418613730626	0.538347697681	29.59
H	5.22954956038	4.67411936158	9.37576132072	29.59
H	-1.61985065789	8.06561455909	17.6744147627	29.18
H	-6.88562763738	3.81009470457	12.0679122925	29.18
H	0.690724745562	0.445425149953	2.1538032741	29.18
H	5.95648750149	4.70094500447	7.7603057443	29.18
H	-3.42550374054	6.33238786753	17.8793905526	29.77
H	-5.07997455473	2.07686801301	11.8629507262	29.77
H	2.49637782821	2.17865184151	1.94884170778	29.77
H	4.15083441884	6.43417169603	7.96528153419	29.77
H	-3.01499744175	7.40266843525	15.6476563679	29.60
H	-5.49048085352	3.14714858073	14.0946706873	29.60
H	2.08585730586	1.10837127379	4.18056166892	29.60
H	4.56135494119	5.36389112831	5.73354734948	29.60
H	-4.73264933003	7.01291431726	15.8559320248	29.24
H	-3.77282896524	2.75739446274	13.886409254	29.24
H	3.80350919414	1.49812539178	3.97230023561	29.24
H	2.84370305291	5.7536452463	5.94180878279	29.24
H	-2.35576366828	5.54536958943	3.8794914764	30.04
H	9.0029901389	1.28984973491	6.03463176557	30.04
H	1.42663775595	2.96567011961	15.948740784	30.04
H	-9.93211605122	7.22118997413	13.7936004948	30.04
H	-1.19906072187	4.412320431	4.59936030589	29.35
H	7.84627296893	0.156800576481	5.31474871252	29.35
H	0.269920585984	4.09870505447	15.2288719545	29.35
H	-8.77539888125	8.354224909	14.5134693243	29.35
H	-0.611769738301	5.71728981511	3.56153791266	30.52
H	7.25898198536	1.46176996059	6.35257110574	30.52
H	-0.317356174025	2.79374989393	16.2666801241	30.52
H	-8.18812212125	7.04926974845	13.4756611546	30.52
H	11.7926294227	5.70904014762	1.24151806229	29.21
H	-5.1454171756	1.4535202931	8.67259095611	29.21
H	-12.721755335	2.80199956142	18.5866999745	29.21
H	4.21627703971	7.05751941594	11.1556413043	29.21
H	-0.651481930748	5.67507427529	1.24460457582	30.71
H	7.29870840137	1.41955442077	8.66950444258	30.71
H	-0.277643981578	2.83596543375	18.583613461	30.71
H	-8.22783431369	7.09148528827	11.1587278178	30.71
H	12.6727267077	4.50357882167	0.273049770202	29.61
H	-6.02550023708	0.248058967147	9.6410592482	29.61
H	-13.60185262	4.00746088737	19.5551682666	29.61
H	5.09637432475	8.26298074189	10.1871587886	29.61
H	-0.275979824516	2.62073445377	1.42140348417	30.38
H	6.92320629514	6.87625430829	8.4927197578	30.38
H	-0.65314608781	5.89030525527	18.4068287762	30.38
H	-7.85233220746	1.63478540075	11.3355125026	30.38
H	-0.145379054083	2.56630087193	3.19613453731	29.94
H	6.7926055247	6.82182072645	6.71797448109	29.94
H	-0.783746858242	5.94473883711	16.6320977231	29.94
H	-7.72173143703	1.68921898259	13.1102435557	29.94
H	0.633460674362	3.87863806252	2.2883155248	30.44
H	6.01376579626	8.13415791704	7.6257934936	30.44
H	-1.56258658669	4.63240164652	17.539902512	30.44
H	-6.94289170858	0.376881792001	12.2024245432	30.44
248
Lattice="14.726867728 0.0 0.0 0.0 7.03573160332 0.0 -27.2410824873 0.0 22.5429907791" Properties=species:S:1:pos:R:3:CS:R:1 ENERGY=-2829.13431585 Natoms=248 NAME=cis_0009
C	9.01680457695	0.348688047196	2.23279932371	34.56
C	-7.91047809262	3.86655384885	9.03870342927	34.56
C	-21.5310193363	6.68704355612	20.3101914554	34.56
C	-4.60373666671	3.16917775446	13.5043020767	34.56
C	7.98770578699	6.49577099807	1.92539068676	38.15
C	-6.88137930266	2.97790519641	9.34611206622	38.15
C	-20.5019205463	0.539960605247	20.6176000923	38.15
C	-5.63283545668	4.05782640691	13.1968787129	38.15
C	6.67487916338	6.95764975062	1.76025831892	33.47
C	-5.56856740591	3.43978394896	9.51122970719	33.47
C	-19.1891086496	0.0780818526939	20.7827324602	33.47
C	-6.94566208029	3.59594765435	13.0317610719	33.47
C	6.39035607887	1.27877810543	1.97151523648	34.67
C	-5.28402959454	4.79664390708	9.2999875165	34.67
C	-18.9045708382	5.75695349789	20.5714755426	34.67
C	-7.23019989166	2.23908769623	13.2430179895	34.67
C	7.40818881503	2.17269897652	2.27764263594	34.86
C	-6.30186233069	5.69056477817	8.99386011703	34.86
C	-19.9224183012	4.8630326268	20.2653481431	34.86
C	-6.21235242864	1.34516682514	13.5491453889	34.86
C	8.7195722056	1.71008388058	2.37537013019	20.93
C	-7.61324572127	5.22794968223	8.89611789592	20.93
C	-21.2337869649	5.32564772274	20.1676206489	20.93
C	-4.90096903807	1.80778192108	13.6468728832	20.93
C	5.57089425102	6.09502347346	1.22452432472	-2.06
C	-4.46456776669	2.5771576718	10.0469637014	-2.06
C	-18.0851090104	0.940708129861	21.3184664544	-2.06
C	-8.04964699265	4.45857393152	12.4960270777	-2.06
C	10.5084153748	3.22427096663	3.46091700415	17.26
C	-9.40208889045	6.74213676829	7.81057102196	17.26
C	-23.0226301341	3.81146063668	19.0820737749	17.26
C	-3.11212586888	0.293594835025	14.7324197571	17.26
C	-3.32753576314	4.11663078974	2.84923655307	51.21
C	4.43386224747	0.598764988085	8.42225147304	51.21
C	-9.1866789962	2.91910081357	19.693754226	51.21
C	-16.9480770068	6.4369813421	14.1207393061	51.21
C	11.1210236185	4.05439504672	1.47212715183	30.98
C	-10.0146971342	0.536529245066	9.79937560115	30.98
C	-23.6352383779	2.98133655659	21.0708783541	30.98
C	-2.49951762513	6.49920235825	12.7436151779	30.98
C	-2.28689110888	5.0424206026	3.4023040706	-1.08
C	3.39321759321	1.52455480094	7.86919868238	-1.08
C	-10.2273236505	1.99331100072	19.1407014354	-1.08
C	-15.9074323525	5.51117680238	14.6737920967	-1.08
C	-0.555409089494	3.22175267225	3.11110971501	110.87
C	1.66173557382	6.73961847391	8.16039303797	110.87
C	-11.9588056698	3.81397893107	19.4318957909	110.87
C	-14.1759503332	0.296113129407	14.3825977411	110.87
C	0.366036297379	2.59346031437	4.17237198409	135.73
C	0.740290186951	6.11132611603	7.09913076889	135.73
C	-12.8802510567	4.44227128894	18.370618795	135.73
C	-13.2545049463	0.924405487287	15.4438747371	135.73
C	1.7007175927	3.35681277618	4.25786145125	137.69
C	-0.59439110837	-0.161053025473	7.01364130172	137.69
C	-14.214932352	3.67891882713	18.2851293278	137.69
C	-11.9198383778	7.19678462879	15.5293494774	137.69
C	2.39744570491	3.32657851674	2.8880123958	142.37
C	-1.29111922058	-0.191287284919	8.38347563031	142.37
C	-14.9116604643	3.70915308658	19.6549783833	142.37
C	-11.2230955388	7.2270336151	14.1595151488	142.37
C	0.445487748772	1.75576662427	1.35354641288	132.33
C	0.660838735559	5.27363242593	9.9179563401	132.33
C	-12.9597025081	5.27997970592	21.1894443662	132.33
C	-13.1750534949	1.76211390426	12.6250491659	132.33
C	0.175765166334	3.22496312942	1.75212908794	135.02
C	0.930561317997	6.74282893107	9.51935893817	135.02
C	-12.6899799257	3.8107684739	20.7908616912	135.02
C	-13.4447760773	0.292902672242	13.0236318409	135.02
C	1.49591104321	3.99902202407	1.84808935805	139.32
C	-0.389584558877	0.481156222409	9.42341339492	139.32
C	-14.0101258025	3.03670957925	20.6949161479	139.32
C	-12.1246302005	6.55457538091	13.1195773842	139.32
C	0.632813506272	1.13517641821	3.76701494988	132.60
C	0.473512978058	4.65304221987	7.5044878031	132.60
C	-13.1470282656	5.90055518511	18.7759758292	132.60
C	-12.9877277374	2.38268938345	15.0385177029	132.60
C	1.33706704789	1.08958203572	2.40301246091	142.00
C	-0.230740563562	4.60744783738	8.86849029207	142.00
C	-13.8512818072	5.94614956759	20.1399783182	142.00
C	-12.2834889226	2.42828376593	13.6745152139	142.00
C	2.65794926815	1.85919341632	2.48540928585	129.49
C	-1.55162278382	5.37705921798	8.78609346713	129.49
C	-15.1721640275	5.176538187	20.0575814932	129.49
C	-10.9626067024	1.65867238534	13.756897312	129.49
C	-4.47917681947	2.9273920401	4.93089403329	135.99
C	5.5855033038	6.44525784176	6.34060871969	135.99
C	-8.03503793987	4.10833956321	17.6120967458	135.99
C	-18.0997180631	0.590473761554	16.2023820594	135.99
C	-5.87501879647	3.47103436228	5.30535409901	141.88
C	6.9813452808	6.98890016394	5.9661339271	141.88
C	-6.63919596287	3.56469724103	17.2376366801	141.88
C	-19.4955600401	0.046831439375	16.576856852	141.88
C	-3.4420960672	3.63671162422	5.81823199451	142.10
C	4.54842255153	0.118845822565	5.45327075847	142.10
C	-9.07211869214	3.39901997909	16.7247587846	142.10
C	-17.0626373109	6.91688578075	17.0897347475	142.10
C	-4.39865030673	1.42452991533	5.2380964941	144.62
C	5.50497679107	4.94239571699	6.03339153201	144.62
C	-8.1155644526	5.61120168799	17.304894285	144.62
C	-18.0192062773	2.09333588633	16.5095992471	144.62
O	4.4314764949	6.50805320575	1.0517192588	-94.16
O	-3.32515001057	2.9901874041	10.2197834942	-94.16
O	-16.9456912542	0.527678397562	21.4912862472	-94.16
O	-9.18906474877	4.04554419922	12.3232072849	-94.16
O	5.9740275282	4.8592920024	0.897278596932	81.32
O	-4.86770104387	1.34142620074	10.374224156	81.32
O	-18.4882422875	2.17643960092	21.6457121822	81.32
O	-7.64651371547	5.69430540258	12.1687813499	81.32
O	-2.5568935018	6.21696193824	3.6913924841	-103.86
O	3.66321998613	2.69909613658	7.58011026888	-103.86
O	-9.95732125754	0.818769665074	18.8516130219	-103.86
O	-16.1774347455	4.33663546673	14.9628805102	-103.86
N	9.77884634754	2.68201297002	2.42557402227	3.57
N	-8.67253459008	6.19987877168	8.84592873071	3.57
N	-22.2930758337	4.3537186333	20.1174167568	3.57
N	-3.84169489613	0.835852831638	13.6970767753	3.57
N	10.1425263461	3.19109133364	1.21347917392	-74.27
N	-9.03619986175	6.7089571353	10.0580088522	-74.27
N	-22.6567411054	3.84464026967	21.3295116052	-74.27
N	-3.47801489759	0.326774468017	12.4849819269	-74.27
N	-1.02297241299	4.55228099087	3.49823488698	86.58
N	2.12928417045	1.03441518921	7.773267866	86.58
N	-11.4912570732	2.48345061244	19.0447558921	86.58
N	-14.6435136567	6.0013164141	14.76973764	86.58
H	10.0461979043	0.00462423646659	2.33245603763	23.36
H	-8.93987141994	3.52249003812	8.93904671535	23.36
H	-22.5604126636	7.03110736685	20.2105347415	23.36
H	-3.5743433394	3.51324156519	13.6039587906	23.36
H	8.21204016309	5.44246123756	1.75604643475	24.04
H	-7.10571367876	1.9245954359	9.51545631822	24.04
H	-20.7262549224	1.59327036576	20.7869590712	24.04
H	-5.40850108058	5.11113616742	13.0275344609	24.04
H	5.36700076732	1.62161958613	1.8367496699	22.59
H	-4.26067428299	5.13948538779	9.43475308308	22.59
H	-17.8812155267	5.41411201718	20.7062558361	22.59
H	-8.25354047635	1.89624621553	13.108237696	22.59
H	7.19927346944	3.23780495807	2.36712308426	23.04
H	-6.09294698511	6.75567075973	8.90437966872	23.04
H	-19.7134882288	3.79792664524	20.1758824217	23.04
H	-6.42126777423	0.280060843583	13.6386111104	23.04
H	5.32564772274	4.45184375297	0.221933896661	17.67
H	-4.21932123841	0.93397795131	11.0495541295	17.67
H	-17.8398624821	2.58388785035	22.3210568824	17.67
H	-8.2949082478	6.10175365201	11.4934366496	17.67
H	11.5838743444	4.61417801593	0.665389337686	22.36
H	-10.47754786	1.09631221428	10.6061134153	22.36
H	-24.0980891037	2.42155358738	21.8776014414	22.36
H	-2.03666689931	5.93941938904	11.9368920907	22.36
H	-0.3311630746	5.24068842282	3.78493754791	23.68
H	1.43748955893	1.72282262116	7.48656520507	23.68
H	-12.1830516847	1.7950431805	18.7580679581	23.68
H	-13.9517043183	5.31290898216	15.056425574	23.68
H	-1.45815135435	2.60343040382	3.01828626772	27.16
H	2.56447783868	6.12129620548	8.25321648526	27.16
H	-11.056063405	4.43230119949	19.5247045114	27.16
H	-15.078692598	0.914435397835	14.2897742938	27.16
H	-0.149507161175	2.61826035963	5.14552340356	28.59
H	1.25583364551	6.13612616128	6.12597934942	28.59
H	-12.3647075982	4.41747124369	17.3974821024	28.59
H	-13.7700631317	0.899605442033	16.4170114297	28.59
H	2.33983419836	2.90120766928	5.02993221876	28.85
H	-1.23350771403	6.41907347094	6.24155580735	28.85
H	-14.8540489577	4.13452393403	17.5130585603	28.85
H	-11.2807070453	0.616658132375	16.3014349717	28.85
H	1.54474533659	4.39963700687	4.5785979035	29.03
H	-0.438418852263	0.881771205214	6.69290484948	29.03
H	-14.0589600959	2.63609459644	17.9643928756	29.03
H	-12.0757959071	6.1539603981	15.8501006565	29.03
H	3.35673914185	3.86282795132	2.950896121	29.16
H	-2.25041265752	0.344962149661	8.32060663198	29.16
H	-15.8709539012	3.172903652	19.592109385	29.16
H	-10.2638021018	6.69076945366	14.2223841471	29.16
H	0.935082466389	1.72071667907	0.367774067771	28.66
H	0.171244017941	5.23858248073	10.9037139583	28.66
H	-13.4492972257	5.31501492424	22.1752167113	28.66
H	-12.6854587773	1.79714912258	11.6392768208	28.66
H	-0.51141993559	1.21929628667	1.25097377915	28.99
H	1.61774641992	4.73716208833	10.0205289738	28.99
H	-12.0027948237	5.81643531664	21.2920317268	28.99
H	-14.1319759061	2.29856951499	12.5224618053	28.99
H	-0.489005642908	3.68737204921	1.00920279166	29.24
H	1.59533212724	7.20523785087	10.2622999613	29.24
H	-12.0252091164	3.34835955411	21.5338027143	29.24
H	-14.1095468866	-0.169506247549	12.2806908178	29.24
H	1.32647843	5.06010757074	2.11666324481	28.69
H	-0.220151945666	1.54224176908	9.15483950817	28.69
H	-13.8406931893	1.97562403258	20.4263422611	28.69
H	-12.2940628137	5.49348983424	13.3881512709	28.69
H	1.99149959599	4.02405769921	0.866234359761	28.88
H	-0.885173111659	0.506191897547	10.4052536664	28.88
H	-14.5057143553	3.01168863098	21.6767564193	28.88
H	-11.6290416477	6.52955443264	12.1377371127	28.88
H	-0.318483241486	0.58291887841	3.73152319866	27.94
H	1.42480972582	4.10078468007	7.53997955432	27.94
H	-12.1957462447	6.45281272491	18.8114675804	27.94
H	-13.9390244852	2.93494692325	15.0030259516	27.94
H	1.26743841727	0.657672458997	4.53057358784	28.70
H	-0.161111932944	4.17553826066	6.74091443827	28.70
H	-13.7816531766	6.37805914432	18.0124171912	28.70
H	-12.3531028264	2.86019334266	15.8020763408	28.70
H	1.53309638422	0.038172041151	2.11916681232	28.54
H	-0.42676989989	3.55603784281	9.15233594066	28.54
H	-14.0473111436	6.99755956217	20.4238239668	28.54
H	-12.0874448594	3.47969376051	13.3906548384	28.54
H	3.32772721242	1.38956833134	3.21994126752	28.99
H	-2.22140072809	4.907434133	8.05154675859	28.99
H	-15.8419566986	5.64616327197	19.3230495116	28.99
H	-10.2928140312	2.12829747032	14.4914440205	28.99
H	3.17804332883	1.80689830902	1.51801607167	28.25
H	-2.0717168445	5.32476411068	9.75348668131	28.25
H	-15.6922580882	5.22884802117	21.0249747074	28.25
H	-10.4424979148	1.71096749264	12.7895040978	28.25
H	8.779760914	4.54456411218	5.09378791723	31.02
H	-7.67343442967	1.02669831053	6.17771483575	31.02
H	-21.2939756733	2.49116749113	17.4492028619	31.02
H	-4.84078032966	6.00903329279	16.3652759433	31.02
H	8.05338761706	2.95709613231	4.75723480904	30.22
H	-6.94706113273	6.47496193397	6.51426794394	30.22
H	-20.5676023764	4.07863547101	17.78575597	30.22
H	-5.56715362661	0.560769669347	16.028737562	30.22
H	-6.05231555704	3.32167446979	6.37982636845	32.21
H	7.15864204137	6.83954027144	4.89167638453	32.21
H	-6.4618992023	3.71405713353	16.1631791375	32.21
H	-19.6728568007	0.196191331872	17.6513143946	32.21
H	-3.45383338078	4.72510078366	5.69193437687	29.49
H	4.56015986511	1.207234982	5.57955364924	29.49
H	-9.06038137856	2.31063081966	16.8510564022	29.49
H	-17.0743746244	5.82849662131	16.9634371299	29.49
H	-3.6803915139	3.41881288932	6.86743295892	30.93
H	4.78671799824	-0.0990529123385	4.40405506719	30.93
H	-8.83382324543	3.616918714	15.6755578202	30.93
H	-17.3009474844	7.13478451566	18.1389357119	30.93
H	-2.42516166998	3.26990952972	5.62793140973	29.46
H	3.53148815431	-0.247970998804	5.64355661639	29.46
H	-10.0890530894	3.76583680046	16.9150593694	29.46
H	-16.0457029136	7.28370260212	16.8994341627	29.46
H	-3.43505662442	0.996346236138	4.93699095653	28.93
H	4.54138310875	4.5142120378	6.33449706958	28.93
H	-9.07915813492	6.03938536718	17.6059998226	28.93
H	-17.0555978681	2.52151956552	16.2084937095	28.93
H	-5.18739188851	0.852346923493	4.73907658113	30.06
H	6.29371837284	4.37021272515	6.53241144498	30.06
H	-7.32682287083	6.18338467982	17.803914198	30.06
H	-18.8079331322	2.66551887816	16.0105793341	30.06
H	-4.51814411148	1.27786503963	6.32202341261	31.14
H	5.62447059581	4.79573084128	4.9494646135	31.14
H	-7.99607064786	5.75786656369	16.2209673665	31.14
H	-18.138700082	2.24000076203	17.5935261656	31.14
124
Lattice="18.61628781 0.0 0.0 0.0 6.62453155204 0.0 8.30303190985 0.0 9.39415115468" Properties=species:S:1:pos:R:3:CS:R:1 ENERGY=-1414.55165529 Natoms=124 NAME=cis_0010
C	4.21541636283	2.04568801858	2.51789015888	35.40
C	22.703903357	5.3579537946	6.8762609958	35.40
C	3.22527186308	2.92117480171	2.08478222298	35.26
C	23.6940478568	6.23344057772	7.3093689317	35.26
C	2.34503792656	2.53641336525	1.06097947487	40.25
C	24.5742817933	5.84867914127	8.33317167981	40.25
C	2.45606546706	1.25833074194	0.493368859541	35.78
C	24.4632542528	4.57059651796	8.90078229514	35.78
C	3.44081124335	0.383700308052	0.928059179904	35.46
C	23.4785084765	3.69596608407	8.46609197478	35.46
C	4.32370730902	0.78205163461	1.93071382506	16.71
C	22.5956124108	4.09431741063	7.46343732962	16.71
C	1.27957192633	3.43396044943	0.562937927087	-6.72
C	25.6397477935	0.121694673414	8.83119461131	-6.72
C	6.32028556036	5.81928402282	1.78364515136	14.65
C	20.5990341595	2.5070182468	7.61050600332	14.65
C	6.79881723851	4.91049270079	2.73786021564	48.65
C	20.1205024813	1.59822692478	6.65629093904	48.65
C	5.99435159338	5.09336049595	3.88108645005	27.89
C	20.9249681265	1.78109471993	5.51306470463	27.89
C	7.84734241684	3.85818841605	2.61501133238	-0.95
C	19.071977303	0.545922640028	6.7791398223	-0.95
C	9.31814085155	5.12822880302	4.2224905522	111.39
C	17.6011788683	1.815963027	5.17166060248	111.39
C	10.6442162648	5.78683583316	3.78614338222	137.23
C	16.275103455	2.47457005714	5.60800777246	137.23
C	11.855987671	4.9095618864	4.14899344793	136.99
C	15.0633320489	1.59729611039	5.24515770676	136.99
C	11.8789787864	4.65557987181	5.66467575255	143.27
C	15.0403409334	1.34331409579	3.72947540213	143.27
C	9.49909116907	6.16446723139	6.47025837496	132.45
C	17.4202285508	2.85220145537	2.92389277973	132.45
C	9.37966768277	4.81532623751	5.73156407465	135.77
C	17.5396520371	1.50306046149	3.66258708003	135.77
C	10.5895588438	3.93831291878	6.0767845158	138.82
C	16.329760876	0.626047142762	3.31736663888	138.82
C	10.7625600064	0.501001537543	4.52703440448	130.78
C	16.1567597134	3.81326731356	4.8671167502	130.78
C	10.7817906318	0.260404633886	6.04495066365	144.10
C	16.1375290881	3.5726704099	3.34920049103	144.10
C	11.9800279966	6.00386451645	6.40638589148	130.91
C	14.9392917232	2.69159874043	2.9877652632	130.91
C	6.91842688769	6.15030023637	0.4181404405	134.74
C	20.0008928322	2.83803446035	8.97601071418	134.74
C	15.0837541166	4.9454540893	8.85978922938	140.99
C	11.8355656032	1.63318831328	0.534361925298	140.99
C	8.42035175563	6.43928087204	0.632339448042	136.83
C	18.4989679642	3.12701509602	8.76181170664	136.83
C	14.6170251649	0.768331430494	9.1439668628	140.93
C	12.3022945549	4.08059720651	0.250184291879	140.93
O	8.77294424675	3.1189542434	9.07458395814	-41.05
O	18.1463754731	-0.193311532619	0.319567196546	-41.05
O	1.26421348889	4.63333340788	1.13553770755	79.64
O	25.655106231	1.32106763186	8.25861344714	79.64
O	7.70557938516	2.87530426854	1.87313364687	-109.39
O	19.2137403347	6.18757004456	7.52101750782	-109.39
N	5.28064035132	6.46720530375	2.41769729788	-2.33
N	21.6386793685	3.15493952774	6.9764538568	-2.33
N	5.06889869377	6.0300576334	3.6917960356	-91.98
N	21.8504210261	2.71779185738	5.70235511908	-91.98
N	8.95004099269	3.9787474959	3.4095731124	90.60
N	17.9692787272	0.666481719886	5.98457804228	90.60
H	4.89245351791	2.3355063872	3.31757141804	23.20
H	22.0268662019	5.64777216322	6.07657973664	23.20
H	3.13250690093	3.90016814506	2.55296324511	22.92
H	23.7868128189	0.58790236904	6.84118790957	22.92
H	10.0543405693	0.956802728283	9.11775512957	22.28
H	16.8649791506	4.2690685043	0.276396025115	22.28
H	3.52184794418	6.00446023766	0.51598764923	23.16
H	23.3974717757	2.69219446164	8.87816350545	23.16
H	19.1341743206	5.20012490654	0.761834346049	17.33
H	7.78514539926	1.88785913052	8.63231680863	17.33
H	6.03426491445	4.5596873733	4.82619814959	23.77
H	20.8850548054	1.24742159728	4.56795300509	23.77
H	9.598762774	3.19924629272	3.3322969017	24.46
H	17.3205569458	-0.113019483295	6.06185425298	24.46
H	8.51337734582	5.85739156396	4.05641464865	27.24
H	18.405942374	2.54512578794	5.33771788975	27.24
H	10.614281274	5.95879448366	2.70025531426	29.19
H	16.3050384458	2.64652870765	6.69387722413	29.19
H	12.7784061157	5.42355759284	3.83257240402	29.73
H	14.1409136042	2.11129181682	5.56157875066	29.73
H	11.8355097544	3.95670581114	3.59795132875	29.16
H	15.0838099655	0.644440035119	5.79619982593	29.16
H	12.7521199173	4.03696062789	5.92584365424	29.46
H	14.1671998026	0.724694851868	3.46830750044	29.46
H	9.50689139366	5.98273502979	7.55582996602	28.72
H	17.4124283262	2.67046925377	1.83832118866	28.72
H	8.61517120756	0.157866120629	6.24863146858	29.03
H	18.3041485123	3.47013189665	3.1455196861	29.03
H	8.44706612864	4.31467840944	6.03214265764	29.75
H	18.4722535912	1.00243124971	3.36198988076	29.75
H	10.5271384308	2.95595002734	5.58077214339	29.14
H	16.3921812891	6.26821580335	3.81337901129	29.14
H	10.5879764594	3.73219338015	7.15719939514	29.54
H	16.3313432605	0.41992760413	2.23695175954	29.54
H	9.91080899027	1.14397088592	4.26072840736	29.19
H	17.0085107296	4.45623666194	5.13342274732	29.19
H	11.6836380784	1.02408199243	4.214392467	29.21
H	15.2356816414	4.33634776845	5.17975868768	29.21
H	10.8517878739	1.23077863598	6.56093831288	29.02
H	16.0675318459	4.543044412	2.8332128418	29.02
H	12.9242833469	6.50542454263	6.14659559509	29.27
H	13.9950363729	3.19315876661	3.24755555959	29.27
H	12.0041360894	5.8278661315	7.49286968065	29.14
H	14.9151836305	2.51560035548	1.90128147404	29.14
H	15.6243524983	4.07415597093	9.23375321891	28.98
H	11.2949672215	0.761890194912	0.160397935771	28.98
H	14.0315429133	4.66256097974	8.70711705305	30.43
H	12.8877768065	1.35029520372	0.687034101628	30.43
H	15.5043705234	5.21996986935	7.88157777012	30.58
H	11.4149491965	1.90770409333	1.51255476827	30.58
H	8.92563503937	5.60257181642	1.12703006402	29.91
H	17.9936846805	2.2903060404	8.26712109066	29.91
H	17.2180184326	6.57514254048	9.0550927048	29.93
H	9.70130128726	3.26287676446	0.339058449884	29.93
H	8.55747933164	0.7266309458	1.22675751782	28.70
H	18.3618403882	4.03889672182	8.16739363687	28.70
H	6.29234251236	1.62628167051	0.424916769263	29.28
H	20.6269772075	4.93854744652	8.96923438542	29.28
H	13.6098467618	0.590601730772	8.75537047106	30.21
H	13.309472958	3.90286750679	0.638780683625	30.21
H	15.252212905	1.03480497421	8.28638894855	30.77
H	11.6671068148	4.34707075023	1.10776220613	30.77
248
Lattice="14.721999272 0.0 0.0 0.0 6.82135003069 0.0 31.6915914509 0.0 22.730222162" Properties=species:S:1:pos:R:3:CS:R:1 ENERGY=-2829.10176197 Natoms=248 NAME=cis_0012
C	14.0471133814	-0.0298709365229	8.82585328556	35.85
C	16.5172881952	3.38204072676	2.53975098241	35.85
C	32.3664773415	6.85122096721	13.9043835984	35.85
C	29.8963025276	3.43930930393	20.1904711796	35.85
C	15.106758723	5.92018701125	9.04872963254	38.55
C	15.4571570276	2.51132280182	2.31700713342	38.54
C	31.3068319999	0.901163019438	13.6814925295	38.55
C	30.9564336952	4.31002722887	20.4132297506	38.54
C	16.3440397078	6.39874031958	9.49309845857	33.32
C	14.2205679768	2.99047971212	1.87157832345	33.33
C	30.0695657371	0.422594989103	13.2371237034	33.32
C	32.1930227461	3.83087031856	20.8586438385	33.33
C	16.5378842722	0.957592442647	9.66357921014	35.17
C	14.0277686743	4.37060825587	1.69983147994	35.19
C	29.8757211727	5.86374286604	13.0666429519	35.17
C	32.3858367705	2.45072705281	21.0303906821	35.19
C	15.4963028237	1.83807105311	9.4055025629	33.21
C	15.0698212268	5.25058631836	1.95793757118	33.22
C	30.9173026211	4.98327897758	13.3247343211	33.21
C	31.3437842181	1.57076371233	20.7722845908	33.22
C	14.2581679629	1.34101219169	9.00668360262	21.59
C	16.3072935976	4.75292385497	2.35811095539	21.61
C	32.1554374819	5.480337839	13.7235385594	21.59
C	30.1063118472	2.06842617572	20.3721112066	21.61
C	17.3930999319	5.40769949459	9.86818555602	-4.77
C	13.1713605327	1.99940944313	1.49680038798	-4.77
C	29.0205055129	1.4136505361	12.862036606	-4.77
C	33.2422301902	4.82194058756	21.233421774	-4.77
C	12.5597203509	2.89256369496	7.85951597535	16.07
C	18.0058148196	6.30354787229	3.50607357063	16.05
C	33.8538850939	3.92878633572	14.8707061866	16.07
C	28.4077906252	0.517787436396	19.2241633134	16.05
C	26.3136451168	3.72861131162	8.43043510712	51.51
C	4.25253782171	0.317774354286	2.93564026483	51.50
C	20.0999603281	3.09273871906	14.2997870549	51.51
C	42.1610676231	6.5035756764	19.7945818972	51.50
C	26.4184657516	3.5450868687	9.81867547247	30.86
C	4.14867411685	0.134043803372	1.54738517748	30.86
C	19.9951396932	3.27626316199	12.9115466895	30.86
C	42.264916606	6.68729150531	21.1828369845	30.86
C	25.3016843308	4.64836821614	7.82530204904	-2.24
C	5.26452805167	1.23700126683	3.54140636888	-2.21
C	21.111906392	2.17298181455	14.904920113	-2.24
C	41.1490626712	5.58434876386	19.1888157931	-2.21
C	23.5818603759	2.83586927577	8.17126903193	110.38
C	6.98402812264	6.24571985915	3.19359913608	110.38
C	22.831730347	3.98548075492	14.5589678521	110.38
C	39.4295626002	0.575630171535	19.5366230259	110.38
C	22.6581285316	2.12222036106	7.17042335542	135.38
C	7.90793663095	5.53223288643	4.19434175859	135.38
C	23.7554769133	4.69912966963	15.5597988066	135.38
C	38.5056540919	1.28911714425	18.5358804034	135.38
C	21.3036898765	2.84298000142	7.04724438752	137.95
C	9.26219862199	-0.568018897912	4.31737350651	137.97
C	25.1099008463	3.97837002927	15.6829777745	137.95
C	37.1513921009	7.3893689286	18.4128633775	137.97
C	20.6302614638	2.90986204411	8.42746126326	143.97
C	9.9353914827	-0.501077967222	2.93703885476	143.98
C	25.783329259	3.91148798658	14.3027608987	143.97
C	36.4782139622	7.32242799791	19.7931833072	143.98
C	22.6363399726	1.49183907423	10.0516952769	131.71
C	7.92948963789	4.90157188162	1.31312872507	131.71
C	23.7772654722	5.32951095646	12.678541607	131.71
C	38.484115807	1.91977814907	21.4171081589	131.71
C	22.8678581332	2.93337307695	9.53833916233	133.88
C	7.69776536935	6.34309116234	1.82636706369	133.88
C	23.5457325897	3.88797695374	13.1918829997	133.88
C	38.7158400755	0.47825886835	20.9038550983	133.88
C	21.5382554909	3.6764218242	9.39191415757	138.84
C	9.02719134761	0.265084318892	1.97246818446	138.83
C	24.8753352319	3.14491348448	13.3383227264	138.84
C	37.3863993752	6.55626571179	20.7577539775	138.83
C	22.4315569628	0.693465053708	7.69037492571	132.67
C	8.13461125375	4.10350702308	3.6744490763	132.68
C	23.9820484821	6.12788497698	15.0398472363	132.67
C	38.2789794691	2.7178282856	19.0557878077	132.68
C	21.7453204107	0.736482735581	9.06540965772	142.22
C	8.82081836181	4.14656887095	2.2993996223	142.22
C	24.6682850342	6.0848672951	13.6648125043	142.22
C	37.592787083	2.67478115973	20.4308225397	142.22
C	20.4089014828	1.47343657514	8.95813044902	132.40
C	10.1570459037	4.88386131649	2.406516889	132.39
C	26.0047039621	5.34791345555	13.772091713	132.40
C	36.2565448191	1.93748871419	20.323705273	132.39
C	12.9724368785	2.70591818819	6.40739685516	135.99
C	17.5925388561	6.11682875552	4.95801602683	135.98
C	33.4411538443	4.11543184249	16.3228253068	135.99
C	28.8210665888	0.704506553162	17.7722208572	135.98
C	14.398748334	3.26081978475	6.21693835057	142.20
C	16.1667132266	6.67315838601	5.14818009142	142.21
C	32.0148571109	3.56051552393	16.5132838114	142.20
C	30.2468922183	0.148191644672	17.5820420706	142.21
C	12.0233537514	3.48382862973	5.47946924104	141.21
C	18.5421961411	0.071931688443	5.8866797409	141.19
C	34.3902369714	3.33750667896	17.250752921	141.21
C	27.8713945818	6.74941834224	16.8435424211	141.19
C	12.9150946914	1.23340909901	5.97639560447	143.84
C	17.6485266193	4.64412828035	5.38851672954	143.82
C	33.4984960315	5.58792620968	16.7538265575	143.84
C	28.7650641036	2.17722175034	17.3417054325	143.82
O	17.3626253934	4.23515114057	9.51133901567	-90.92
O	13.2017614612	0.827081919101	1.85451552629	-90.99
O	29.0509800514	2.58619889011	13.2188978683	-90.92
O	33.2118292617	5.99426811158	20.8757066357	-90.99
O	18.3354403833	5.91334128159	10.6731697542	78.09
O	12.2294028533	2.50446235015	0.691050645828	78.11
O	28.0781503395	0.908008749099	12.0570671298	78.09
O	34.1841878696	4.31688768053	22.0391715162	78.11
O	10.8529253653	5.81750106633	7.51752393226	-107.53
O	19.7132281292	2.40566301304	3.85102473557	-107.46
O	35.5606653575	1.00383424236	15.2126982297	-107.53
O	26.7003625937	4.41568701765	18.8791974264	-107.46
N	13.1593768253	2.26269767811	8.92752341254	1.66
N	17.4065852832	5.67379963143	2.43766863946	1.67
N	33.2542286196	4.55865235258	13.8026987495	1.66
N	29.0070054396	1.14755039925	20.2925535225	1.67
N	27.3599228831	2.65777725057	10.1235533554	-71.77
N	3.20712865341	6.06839337792	1.24196258059	-71.74
N	19.0536678398	4.16357278011	12.6066835286	-71.77
N	43.2064767914	0.752956652766	21.4882743034	-71.74
N	24.0472227729	4.13732345541	7.68715080787	85.73
N	6.51903377564	0.725882896105	3.67799707812	85.73
N	22.36636795	2.68402657528	15.0430713541	85.73
N	39.8945569472	6.09545241258	19.0522250839	85.73
H	13.0606363762	6.4267415622	8.53780264781	22.82
H	17.5033677065	3.01675848082	2.82859660813	22.82
H	33.3529543467	0.394608468487	14.1924195142	22.82
H	28.9102230164	3.80457682786	19.9016402759	22.82
H	14.9719788196	4.84555467439	8.92319514475	23.77
H	15.590965279	1.43669046496	2.44358688317	23.76
H	31.4416266252	1.9757806343	13.8070417392	23.77
H	30.8226254438	5.38464484373	20.2866352788	23.76
H	17.4943872869	1.33253232011	10.0174960726	23.06
H	13.0717514856	4.74601923731	1.34500185349	23.06
H	28.919218158	5.48881771058	12.7127408114	23.06
H	33.3418392373	2.07531607138	21.3852203085	23.06
H	15.6533865559	2.90855178617	9.53760306237	22.33
H	14.9136649805	6.32112593942	1.82513041575	22.34
H	30.7602041669	3.91279824451	13.1926190996	22.33
H	31.4999257423	0.500224091264	20.9050917462	22.34
H	18.7329785297	5.15866215491	11.2279094088	18.16
H	11.8328363589	1.7492237875	0.136325713259	18.16
H	27.6806121932	1.66268787578	11.5023274752	18.16
H	34.580754364	5.07212624318	22.5938964487	18.16
H	25.8523754356	4.03266476259	10.6041677436	22.20
H	4.71569191881	0.620944485294	0.762216790309	22.21
H	20.5612152873	2.7886852681	12.1260544184	22.20
H	41.697898804	6.20040554539	21.9680200937	22.21
H	23.3538902172	4.80512806439	7.35865883812	23.55
H	7.21263132734	1.39306918111	4.00722514784	23.55
H	23.0597152277	2.0162219663	15.3715633239	23.55
H	39.2009593955	5.42828084957	18.7229970142	23.55
H	24.4849961432	2.22571601594	8.29441855584	27.28
H	6.0808629113	5.63559604332	3.07074405215	27.28
H	21.9286093016	4.59563401475	14.4358036062	27.28
H	40.3327278116	1.18575398736	19.6594781098	27.28
H	23.1677158144	2.08414927094	6.1941045297	28.65
H	7.39840823615	5.49417651831	5.17073419431	28.65
H	23.2458749085	4.73720075975	16.5361176323	28.65
H	39.0151824867	1.32717351237	17.5594879677	28.65
H	20.6647403861	2.30867448184	6.32951747901	28.82
H	9.90136894238	5.71917283319	5.03501208302	28.82
H	25.7488503367	4.51266082685	16.400704683	28.82
H	36.5122365025	1.1021771975	17.695224801	28.82
H	21.4252935905	3.85713436527	6.63220178404	29.08
H	9.14044768801	0.446135465939	4.73238666598	29.08
H	24.9882971323	2.96421566542	16.098020378	29.08
H	37.2731430349	6.37521456475	17.997835496	29.08
H	19.655665112	3.41313358922	8.34937577912	28.87
H	10.9098700585	0.00248801787697	3.01493295291	28.86
H	26.7579256108	3.40821644146	14.3808463829	28.87
H	35.5037206643	6.81886201281	19.7153039311	28.86
H	22.1654421039	1.51723452297	11.0479476897	28.67
H	8.40021084261	4.92698205236	0.316773258336	28.67
H	24.2481486189	5.30410078571	11.6822744723	28.67
H	38.0133946022	1.89436797832	22.4134636257	28.67
H	23.6093905145	0.989053355092	10.1752570168	29.05
H	6.95654215	4.39853588849	1.18975837117	29.06
H	22.8042002083	5.83228195359	12.5549651452	29.05
H	39.4570485729	2.42281414219	21.5404637908	29.06
H	23.5300536604	3.46324727474	10.2387382777	29.12
H	7.0353195681	6.87275925214	1.12598267032	29.12
H	22.8835517844	3.35810275594	12.4914838843	29.12
H	39.3782711548	-0.0514239434571	21.6042394917	29.12
H	21.7050851867	4.71037727707	9.03285931733	28.53
H	8.86014082187	1.29912810376	2.33111080873	28.53
H	24.7085055362	2.11097275361	13.6973628447	28.53
H	37.553449901	5.52222192693	20.3991260753	28.53
H	21.052532569	3.78863290265	10.3708534992	28.69
H	9.51292899159	0.376927347361	0.993484676872	28.70
H	25.3610581539	3.03271712803	12.3593686628	28.69
H	36.9006764533	6.44442268332	21.7367374851	28.70
H	23.3998228549	0.174823741355	7.75211899066	27.80
H	7.16636008362	3.58485098873	3.61274917735	27.80
H	23.01378259	6.64652628933	14.9781031713	27.80
H	39.2472306392	3.23649904196	19.1174729846	27.80
H	21.799688754	0.138592901147	6.97597518904	28.71
H	8.7664941845	3.54867903652	4.38883409097	28.71
H	24.6139019688	6.68275712954	15.754246973	28.71
H	37.6470965384	3.27265627217	18.341388071	28.71
H	21.5794034789	-0.298164651256	9.41788376429	28.51
H	8.9869561236	3.11190676212	1.94702856972	28.51
H	24.834187244	7.11951468194	13.3123383977	28.51
H	37.4266493213	3.70944326857	20.7832083143	28.51
H	19.7288040044	0.936584149686	8.28239068244	29.13
H	10.8373347681	4.34722972103	3.08221248959	29.13
H	26.6847867184	5.884765881	14.4478314796	29.13
H	35.5762559548	2.47412030966	19.6480096724	29.13
H	19.9140656433	1.50529498156	9.94113306241	28.78
H	10.6517934113	4.91579333291	1.42347010961	28.78
H	26.4995398016	5.31604032712	12.7890890996	28.78
H	35.7618120336	1.90554197577	21.3067520524	28.78
H	14.4437240418	4.32573560209	6.47441139584	30.61
H	16.1229594447	0.916827226663	4.89089843215	30.61
H	31.9698666811	2.49561442859	16.2558107662	30.61
H	30.2906312781	5.90452280402	17.8393237298	30.61
H	15.1327283297	2.72517456324	6.83077211022	30.06
H	15.4324093469	6.13841120646	4.5338752278	30.07
H	31.2808623932	4.09617546744	15.8994500518	30.06
H	30.981181376	0.682938824229	18.1963469342	30.07
H	14.6936888674	3.15036062422	5.16458039861	31.75
H	15.8712132572	6.56278755747	6.20040554539	31.75
H	31.7199018555	3.67098940647	17.5656417634	31.75
H	30.5423921877	0.258562473214	16.5298313386	31.75
H	12.0004315986	4.55635572069	5.69329155847	29.16
H	18.5662077219	1.1445765554	5.67363768944	29.16
H	34.4131591243	2.26499431	17.0369453255	29.16
H	27.847383001	5.67677347528	17.0565844726	29.16
H	12.3734576161	3.3528911682	4.44770736606	31.04
H	18.1917242264	-0.0595504870552	6.91827967389	31.04
H	34.0401331067	3.46844414049	18.2825147959	31.04
H	28.2218664964	6.88090051774	15.8119424881	31.04
H	10.9984670501	3.09181123311	5.53747391817	29.51
H	19.5667295144	-0.321189858117	5.82861617578	29.51
H	35.4151383947	3.72953879758	17.1927482438	29.51
H	26.8468612084	7.1425398888	16.9016207082	29.51
H	11.9371270017	0.786935027086	6.19654838158	29.15
H	18.6263029229	4.19700644046	5.16858478241	29.15
H	34.4764784431	6.0344150036	16.5336737804	29.15
H	27.7872877999	2.62432886823	17.5616373796	29.15
H	13.6757067837	0.625302197079	6.47289502992	29.80
H	16.8876348089	4.03674275638	4.89159036611	29.80
H	32.7378986611	6.19604783361	16.2573271321	29.80
H	29.5259706359	2.7846072743	17.8386317959	29.80
H	13.0941878125	1.16583512235	4.89338645002	30.80
H	17.4690212822	4.5763629177	6.47143755199	30.80
[truncated: 252 more rows]
