# Supplementary material for: Chemical shifts in molecular solids by machine learning
Source: Nat Commun. 2018 Oct 29;9:4501. doi: 10.1038/s41467-018-06972-x (PMC6206069; doi:10.1038/s41467-018-06972-x)
Supplement: Supplementary file 6 — Supplementary Data 4 [file 41467_2018_6972_MOESM6_ESM.zip › Supplementary_Dataset_4/AZD_QuantumEspresso_0009.cs]

23.36 23.512373593
24.04 23.5880486316
22.59 22.5040179487
23.04 22.9382418803
17.67 17.7603745112
22.36 22.644150715
23.68 26.1848945739
27.16 27.9140734124
28.59 28.2473355977
28.85 28.9150737223
29.03 29.1541493504
29.16 29.2676758151
28.66 28.9955298017
28.99 29.4801329157
29.24 28.7224309744
28.69 28.6858894741
28.88 29.2971891634
27.94 28.9461696807
28.7 29.3677254419
28.54 28.9613475401
28.99 29.1809533702
28.25 28.4574877957
31.02 31.0781501801
30.22 30.2376353803
32.21 31.4420189294
29.49 30.1171418611
30.93 30.9574786928
29.46 30.1343803751
28.93 28.8165777203
30.06 30.1902968445
31.14 31.0987928507
