# Supplementary material for: Chemical shifts in molecular solids by machine learning
Source: Nat Commun. 2018 Oct 29;9:4501. doi: 10.1038/s41467-018-06972-x (PMC6206069; doi:10.1038/s41467-018-06972-x)
Supplement: Supplementary file 6 — Supplementary Data 4 [file 41467_2018_6972_MOESM6_ESM.zip › Supplementary_Dataset_4/AZD_QuantumEspresso_0012.cs]

22.82 23.012634739
23.77 23.3579848887
23.06 22.890986283
22.33 21.9750137864
18.16 18.5707946998
22.2 22.8104167332
23.55 25.3339767479
27.28 28.0139786306
28.65 28.308368117
28.82 28.9748363494
29.08 29.2091525578
28.87 28.8627511328
28.67 28.9725566237
29.05 29.4374183898
29.12 28.6890656257
28.53 28.769016904
28.69 28.8670106282
27.8 28.7684946997
28.71 29.3737450077
28.51 28.6717383295
29.13 29.1598527233
28.78 28.9497244928
30.61 30.6639102583
30.06 30.4044439848
31.75 30.7980220531
29.16 29.8846908311
31.04 30.9148596316
29.51 30.3299219864
29.15 29.2252448534
29.8 29.9106613731
30.8 30.4173464434
