# Supplementary material for: Chemical shifts in molecular solids by machine learning
Source: Nat Commun. 2018 Oct 29;9:4501. doi: 10.1038/s41467-018-06972-x (PMC6206069; doi:10.1038/s41467-018-06972-x)
Supplement: Supplementary file 6 — Supplementary Data 4 [file 41467_2018_6972_MOESM6_ESM.zip › Supplementary_Dataset_4/AZD_QuantumEspresso_0006.cs]

23.52 23.6170590685
23.08 23.2161835173
22.75 22.3167631722
23.25 23.5123373564
19.01 19.1553788041
22.96 22.7053260573
23.46 25.1856427035
26.92 27.5142386958
28.58 28.4364826602
28.67 28.9852577492
28.9 28.7197550207
29.1 29.1547512202
28.78 29.2230650756
28.93 29.3917843422
28.92 28.6722914425
28.52 28.713089474
28.55 28.7218598871
28.0 28.937849465
28.65 29.4485148958
28.62 28.8023490678
29.42 29.3301145547
28.55 28.771628768
30.87 30.9845382365
30.2 30.2405669093
32.13 31.7892657456
29.07 29.5652654018
30.81 30.8449068998
29.5 30.2095032675
29.17 29.4103302534
29.95 30.2811525309
30.84 30.6252972217
