# Supplementary material for: Chemical shifts in molecular solids by machine learning
Source: Nat Commun. 2018 Oct 29;9:4501. doi: 10.1038/s41467-018-06972-x (PMC6206069; doi:10.1038/s41467-018-06972-x)
Supplement: Supplementary file 6 — Supplementary Data 4 [file 41467_2018_6972_MOESM6_ESM.zip › Supplementary_Dataset_4/AZD_QuantumEspresso_0007.cs]

23.88 24.1116252928
22.64 22.4844160968
22.23 22.8799844119
22.3 22.6531047629
18.11 17.8291506677
22.46 22.6275857902
23.89 25.6307315971
27.33 27.7511958048
29.18 28.4848201974
29.12 29.047036865
29.23 28.8683316125
29.41 28.9690510572
28.33 29.047640236
28.82 28.9199875031
28.44 28.2388533417
29.69 29.4200602632
29.8 29.957798606
29.59 29.4852323536
29.18 29.3535716412
29.77 29.1693738491
29.6 29.4078685378
29.24 29.3069859741
30.04 31.1310784972
29.35 29.6961490961
30.52 30.1034561137
29.21 30.0731846936
30.71 30.411716577
29.61 29.8416660797
30.38 30.3351581025
29.94 30.3868339815
30.44 30.3815566953
