# Supplementary material for: Chemical shifts in molecular solids by machine learning
Source: Nat Commun. 2018 Oct 29;9:4501. doi: 10.1038/s41467-018-06972-x (PMC6206069; doi:10.1038/s41467-018-06972-x)
Supplement: Supplementary file 6 — Supplementary Data 4 [file 41467_2018_6972_MOESM6_ESM.zip › Supplementary_Dataset_4/AZD_QuantumEspresso_0003.cs]

21.89 22.2832413629
23.04 22.9773370682
21.75 22.1173771169
21.64 21.9205917763
18.01 19.0741865219
21.93 22.160213355
23.95 25.8468209823
27.44 28.0944055804
28.95 28.2044298662
28.76 28.5520350421
29.32 29.1401416047
29.58 29.0915299311
29.43 29.7813990831
30.15 29.8110471651
29.33 28.8739304904
29.52 29.2499374994
28.48 28.5424923047
29.09 29.4820987875
28.9 29.4679373417
29.36 29.2868510002
29.49 29.5238072657
28.71 28.996649887
30.08 30.4200961503
29.61 30.3080938878
30.96 30.6760917873
28.96 29.8250117022
31.12 31.1001198128
29.61 30.1254877823
29.01 29.4009162511
29.42 29.8050464717
30.81 30.8374527036
