# Supplementary material for: Chemical shifts in molecular solids by machine learning
Source: Nat Commun. 2018 Oct 29;9:4501. doi: 10.1038/s41467-018-06972-x (PMC6206069; doi:10.1038/s41467-018-06972-x)
Supplement: Supplementary file 6 — Supplementary Data 4 [file 41467_2018_6972_MOESM6_ESM.zip › Supplementary_Dataset_4/AZD_QuantumEspresso_0013.cs]

23.94 24.0028165426
23.45 23.0744190572
22.68 22.7726301661
23.29 23.591149751
17.21 17.3765994151
22.54 22.6082350664
23.81 25.6889439311
27.1 27.961373845
28.78 29.035566978
28.53 28.6484800229
28.32 28.4554487541
28.87 28.5420302323
28.73 29.1154407659
28.97 28.8683576396
28.94 28.501309118
28.71 28.8736595494
28.84 28.9916257915
27.71 28.629721382
28.45 29.049993005
28.78 28.8854138594
29.03 29.2873246083
29.02 29.1447543397
30.95 30.9238521386
30.28 30.3512694615
32.13 31.45011618
29.22 29.5127036772
30.87 30.9671978452
29.48 30.3076811253
28.47 28.741791398
30.42 30.2097996082
31.07 30.7261677523
