# Supplementary material for: Chemical shifts in molecular solids by machine learning
Source: Nat Commun. 2018 Oct 29;9:4501. doi: 10.1038/s41467-018-06972-x (PMC6206069; doi:10.1038/s41467-018-06972-x)
Supplement: Supplementary file 7 — Supplementary Data 5 [file 41467_2018_6972_MOESM7_ESM.zip]

Archive with 66 entries (63 files):
- Supplementary_Dataset_5/
- Supplementary_Dataset_5/.DS_Store
- __MACOSX/
- __MACOSX/Supplementary_Dataset_5/
- __MACOSX/Supplementary_Dataset_5/._.DS_Store
- Supplementary_Dataset_5/cocaine_Castep_0005.cs
- __MACOSX/Supplementary_Dataset_5/._cocaine_Castep_0005.cs
- Supplementary_Dataset_5/cocaine_Castep_0021.cs
- __MACOSX/Supplementary_Dataset_5/._cocaine_Castep_0021.cs
- Supplementary_Dataset_5/cocaine_Castep_0015.cs
- __MACOSX/Supplementary_Dataset_5/._cocaine_Castep_0015.cs
- Supplementary_Dataset_5/cocaine_Castep_0001.cs
- __MACOSX/Supplementary_Dataset_5/._cocaine_Castep_0001.cs
- Supplementary_Dataset_5/cocaine_Castep_0011.cs
- __MACOSX/Supplementary_Dataset_5/._cocaine_Castep_0011.cs
- Supplementary_Dataset_5/cocaine_Castep_0025.cs
- __MACOSX/Supplementary_Dataset_5/._cocaine_Castep_0025.cs
- Supplementary_Dataset_5/cocaine_Castep_0010.cs
- __MACOSX/Supplementary_Dataset_5/._cocaine_Castep_0010.cs
- Supplementary_Dataset_5/cocaine_Castep_0024.cs
- __MACOSX/Supplementary_Dataset_5/._cocaine_Castep_0024.cs
- Supplementary_Dataset_5/cocaine_Castep_0004.cs
- __MACOSX/Supplementary_Dataset_5/._cocaine_Castep_0004.cs
- Supplementary_Dataset_5/cocaine_Castep_0030.cs
- __MACOSX/Supplementary_Dataset_5/._cocaine_Castep_0030.cs
- Supplementary_Dataset_5/cocaine_Castep_0020.cs
- __MACOSX/Supplementary_Dataset_5/._cocaine_Castep_0020.cs
- Supplementary_Dataset_5/cocaine_Castep_0014.cs
- __MACOSX/Supplementary_Dataset_5/._cocaine_Castep_0014.cs
- Supplementary_Dataset_5/cocaine_Castep_0003.cs
- __MACOSX/Supplementary_Dataset_5/._cocaine_Castep_0003.cs
- Supplementary_Dataset_5/cocaine_Castep_0013.cs
- __MACOSX/Supplementary_Dataset_5/._cocaine_Castep_0013.cs
- Supplementary_Dataset_5/cocaine_Castep_0027.cs
- __MACOSX/Supplementary_Dataset_5/._cocaine_Castep_0027.cs
- Supplementary_Dataset_5/cocaine_Castep_0007.cs
- __MACOSX/Supplementary_Dataset_5/._cocaine_Castep_0007.cs
- Supplementary_Dataset_5/cocaine_Castep_0023.cs
- __MACOSX/Supplementary_Dataset_5/._cocaine_Castep_0023.cs
- Supplementary_Dataset_5/cocaine_Castep_0017.cs
- __MACOSX/Supplementary_Dataset_5/._cocaine_Castep_0017.cs
- Supplementary_Dataset_5/cocaine_Castep_0006.cs
- __MACOSX/Supplementary_Dataset_5/._cocaine_Castep_0006.cs
- Supplementary_Dataset_5/cocaine_Castep_0022.cs
- __MACOSX/Supplementary_Dataset_5/._cocaine_Castep_0022.cs
- Supplementary_Dataset_5/cocaine_Castep_0016.cs
- __MACOSX/Supplementary_Dataset_5/._cocaine_Castep_0016.cs
- Supplementary_Dataset_5/cocaine_Castep_0002.cs
- __MACOSX/Supplementary_Dataset_5/._cocaine_Castep_0002.cs
- Supplementary_Dataset_5/cocaine_Castep_0012.cs
- __MACOSX/Supplementary_Dataset_5/._cocaine_Castep_0012.cs
- Supplementary_Dataset_5/cocaine_Castep_0026.cs
- __MACOSX/Supplementary_Dataset_5/._cocaine_Castep_0026.cs
- Supplementary_Dataset_5/cocaine_Castep_0009.cs
- __MACOSX/Supplementary_Dataset_5/._cocaine_Castep_0009.cs
- Supplementary_Dataset_5/cocaine_Castep_0019.cs
- __MACOSX/Supplementary_Dataset_5/._cocaine_Castep_0019.cs
- Supplementary_Dataset_5/cocaine_Castep_0029.cs
- __MACOSX/Supplementary_Dataset_5/._cocaine_Castep_0029.cs
- Supplementary_Dataset_5/cocaine_Castep_0028.cs
- __MACOSX/Supplementary_Dataset_5/._cocaine_Castep_0028.cs
- Supplementary_Dataset_5/cocaine_Castep_0008.cs
- __MACOSX/Supplementary_Dataset_5/._cocaine_Castep_0008.cs
- Supplementary_Dataset_5/cocaine_Castep_0018.cs
- __MACOSX/Supplementary_Dataset_5/._cocaine_Castep_0018.cs
- __MACOSX/._Supplementary_Dataset_5
