# Supplementary material for: Chemical shifts in molecular solids by machine learning
Source: Nat Commun. 2018 Oct 29;9:4501. doi: 10.1038/s41467-018-06972-x (PMC6206069; doi:10.1038/s41467-018-06972-x)
Supplement: Supplementary file 7 — Supplementary Data 5 [file 41467_2018_6972_MOESM7_ESM.zip › Supplementary_Dataset_5/cocaine_Castep_0005.cs]

27.22 27.0812848323
27.87 27.536255792
25.46 25.1279023348
27.0 27.0437156062
28.92 28.6908202925
28.93 29.1942742347
29.17 29.0096276487
28.46 28.3452525066
29.42 29.0823778616
29.14 28.990430422
28.53 28.4202817595
28.35 28.4723024507
28.71 28.8073684
22.84 22.752983176
22.83 22.9971569111
23.05 23.1583093349
23.48 23.5096156448
22.9 23.1722077665
28.49 28.6572073052
29.13 28.4037115243
29.06 28.5592096445
