# Supplementary material for: Chemical shifts in molecular solids by machine learning
Source: Nat Commun. 2018 Oct 29;9:4501. doi: 10.1038/s41467-018-06972-x (PMC6206069; doi:10.1038/s41467-018-06972-x)
Supplement: Supplementary file 7 — Supplementary Data 5 [file 41467_2018_6972_MOESM7_ESM.zip › Supplementary_Dataset_5/cocaine_Castep_0021.cs]

27.14 26.9068613495
27.93 28.0750656812
25.25 24.5674106071
27.88 27.489643382
29.24 28.6915744812
28.94 28.8457682831
29.55 28.9267919612
28.52 28.4403535699
29.33 28.8987598672
29.14 28.8880694109
29.84 29.629246641
29.44 28.7158312255
29.39 29.5715350169
23.77 23.4134039776
23.4 23.6323653336
23.3 23.4136902624
24.35 24.4160739879
22.86 22.8404247682
26.72 27.0268565707
27.18 26.767533763
27.22 27.0131767041
