# Supplementary material for: Chemical shifts in molecular solids by machine learning
Source: Nat Commun. 2018 Oct 29;9:4501. doi: 10.1038/s41467-018-06972-x (PMC6206069; doi:10.1038/s41467-018-06972-x)
Supplement: Supplementary file 7 — Supplementary Data 5 [file 41467_2018_6972_MOESM7_ESM.zip › Supplementary_Dataset_5/cocaine_Castep_0015.cs]

27.28 27.3303480258
28.75 28.2857162783
26.24 25.7456750142
26.9 27.0998262605
28.31 28.3265135738
29.22 28.9483324715
28.88 28.8331327208
28.54 28.5779683923
29.23 28.8311076661
28.81 28.7486335187
28.61 28.3960002146
28.34 28.3044104982
28.63 28.8913295508
23.38 22.8296527634
23.68 23.9776986476
23.07 23.4542311906
24.37 24.5663788054
23.09 23.2129722668
27.73 27.4192063391
28.36 28.0258884818
27.14 27.2585509047
