# Supplementary material for: Chemical shifts in molecular solids by machine learning
Source: Nat Commun. 2018 Oct 29;9:4501. doi: 10.1038/s41467-018-06972-x (PMC6206069; doi:10.1038/s41467-018-06972-x)
Supplement: Supplementary file 7 — Supplementary Data 5 [file 41467_2018_6972_MOESM7_ESM.zip › Supplementary_Dataset_5/cocaine_Castep_0001.cs]

27.17 27.246429743
27.47 28.0150821989
25.38 24.9963449342
27.54 27.4822859015
28.71 28.7123677371
28.33 28.2621037733
28.93 28.573978469
27.95 28.0542208578
28.83 28.8326868455
29.07 28.9120896547
30.72 29.8560846141
29.28 28.7129300652
29.8 29.936549955
22.95 22.6062034411
23.56 23.6603268301
23.07 23.3813106579
22.89 22.9320176475
23.05 22.9872752708
27.08 26.7495614586
27.53 27.080721521
27.67 26.9098048353
