# Supplementary material for: Chemical shifts in molecular solids by machine learning
Source: Nat Commun. 2018 Oct 29;9:4501. doi: 10.1038/s41467-018-06972-x (PMC6206069; doi:10.1038/s41467-018-06972-x)
Supplement: Supplementary file 7 — Supplementary Data 5 [file 41467_2018_6972_MOESM7_ESM.zip › Supplementary_Dataset_5/cocaine_Castep_0011.cs]

27.17 26.4012819164
28.28 28.2879755795
25.58 25.4933547034
27.06 27.7468495158
28.56 28.620900623
28.27 28.813863919
29.01 28.5808323004
28.1 28.3009939816
29.38 29.0351154021
28.86 28.526786286
28.59 28.2618983951
29.58 28.948524013
29.6 29.322711748
22.93 23.6442267009
22.86 22.7744930519
24.19 24.017536272
24.03 23.9824932768
22.6 22.8808926707
28.48 28.1842040461
27.67 27.9332874084
28.11 27.8164963845
