# Supplementary material for: Chemical shifts in molecular solids by machine learning
Source: Nat Commun. 2018 Oct 29;9:4501. doi: 10.1038/s41467-018-06972-x (PMC6206069; doi:10.1038/s41467-018-06972-x)
Supplement: Supplementary file 7 — Supplementary Data 5 [file 41467_2018_6972_MOESM7_ESM.zip › Supplementary_Dataset_5/cocaine_Castep_0025.cs]

26.87 26.2848196805
27.71 27.6979802548
26.28 25.9107364251
28.38 28.430914458
30.41 30.1357307696
29.05 29.1309877752
29.79 29.4311644493
28.8 28.9456364983
29.82 29.3692548406
28.97 28.7072360831
28.4 28.1362537464
28.91 28.4370750483
28.89 29.1291574536
22.81 23.2136339649
22.48 23.184274013
23.27 23.3125392641
22.68 22.8341085184
22.56 22.7384720991
27.89 27.4073082339
26.95 26.972695889
28.36 28.5159329056
