# Supplementary material for: Chemical shifts in molecular solids by machine learning
Source: Nat Commun. 2018 Oct 29;9:4501. doi: 10.1038/s41467-018-06972-x (PMC6206069; doi:10.1038/s41467-018-06972-x)
Supplement: Supplementary file 7 — Supplementary Data 5 [file 41467_2018_6972_MOESM7_ESM.zip › Supplementary_Dataset_5/cocaine_Castep_0010.cs]

26.68 26.7522656725
27.3 27.420084733
26.25 25.8557468288
28.27 28.1656685594
29.83 29.2427832384
28.86 29.2263172347
31.06 30.2716830596
30.08 29.8326399153
29.41 29.1301299402
29.4 29.3842825396
28.63 27.9362629819
28.38 27.9879218491
29.04 28.5200146567
22.85 22.9965333412
22.92 23.8990354276
23.3 23.6614344125
22.52 23.0147670756
22.46 22.1676533906
29.27 28.3138043217
28.9 27.7639114265
27.2 26.7334703378
