# Supplementary material for: Chemical shifts in molecular solids by machine learning
Source: Nat Commun. 2018 Oct 29;9:4501. doi: 10.1038/s41467-018-06972-x (PMC6206069; doi:10.1038/s41467-018-06972-x)
Supplement: Supplementary file 7 — Supplementary Data 5 [file 41467_2018_6972_MOESM7_ESM.zip › Supplementary_Dataset_5/cocaine_Castep_0024.cs]

27.94 27.3203111348
28.24 27.8856901211
26.72 26.5130577534
27.16 27.6515090788
30.01 29.9657079505
28.59 28.698277788
29.66 29.1301489502
28.26 28.1902015568
30.19 29.3752157204
28.86 28.7939776225
28.49 28.5050337
28.36 28.0881537982
28.39 28.6849925646
22.56 22.7379679084
22.81 23.3032261782
23.25 23.548210713
24.43 24.0571197248
22.55 22.426376228
26.93 26.2516542683
27.62 27.7622205701
28.08 27.6898876151
