# Supplementary material for: Chemical shifts in molecular solids by machine learning
Source: Nat Commun. 2018 Oct 29;9:4501. doi: 10.1038/s41467-018-06972-x (PMC6206069; doi:10.1038/s41467-018-06972-x)
Supplement: Supplementary file 7 — Supplementary Data 5 [file 41467_2018_6972_MOESM7_ESM.zip › Supplementary_Dataset_5/cocaine_Castep_0004.cs]

27.26 27.1634009072
28.63 28.1314135838
25.53 25.4613520151
26.97 27.2347732251
29.22 29.2928066821
29.39 29.2986059463
28.98 28.6080248244
28.13 28.2422120206
29.42 29.0699521905
28.83 28.8894890577
28.24 28.0176065135
28.14 28.0922458647
28.92 29.1349030816
22.84 22.4242791187
22.89 23.0148387379
23.34 23.716899278
24.35 24.0283005732
23.03 23.2421396055
27.85 28.0171974038
29.33 28.4025738564
28.45 27.9089494982
