# Supplementary material for: Chemical shifts in molecular solids by machine learning
Source: Nat Commun. 2018 Oct 29;9:4501. doi: 10.1038/s41467-018-06972-x (PMC6206069; doi:10.1038/s41467-018-06972-x)
Supplement: Supplementary file 7 — Supplementary Data 5 [file 41467_2018_6972_MOESM7_ESM.zip › Supplementary_Dataset_5/cocaine_Castep_0030.cs]

29.09 28.1599263131
28.23 28.0769375751
25.2 25.2378354201
27.26 27.6860358178
29.74 28.8139658213
28.88 29.2944247124
28.84 28.7822503764
28.4 28.1182691459
29.19 29.0633596738
29.43 29.3068685154
28.7 29.297908273
30.14 30.2132197077
29.3 29.2230698859
22.7 22.686684571
22.97 23.1917150946
24.09 23.512555224
23.43 23.3928673389
23.27 23.2447546224
28.84 28.0455779647
27.67 26.9625145025
26.09 25.586668322
