# Supplementary material for: Chemical shifts in molecular solids by machine learning
Source: Nat Commun. 2018 Oct 29;9:4501. doi: 10.1038/s41467-018-06972-x (PMC6206069; doi:10.1038/s41467-018-06972-x)
Supplement: Supplementary file 7 — Supplementary Data 5 [file 41467_2018_6972_MOESM7_ESM.zip › Supplementary_Dataset_5/cocaine_Castep_0020.cs]

26.86 27.105421133
28.57 28.6343110347
26.09 25.7258315709
29.5 29.2081004734
30.0 29.6196854808
29.48 29.6167370458
30.06 29.825417376
29.03 28.9121317028
29.38 28.901775111
27.94 28.3435492134
28.33 28.0875217989
28.42 28.8293667184
27.84 27.7407413245
22.8 22.5867165195
24.76 24.458298016
23.65 23.6853969722
23.25 23.6017446001
22.68 22.7714592067
27.29 27.1159981947
26.79 27.216455332
26.28 26.4120921402
