# Supplementary material for: Chemical shifts in molecular solids by machine learning
Source: Nat Commun. 2018 Oct 29;9:4501. doi: 10.1038/s41467-018-06972-x (PMC6206069; doi:10.1038/s41467-018-06972-x)
Supplement: Supplementary file 7 — Supplementary Data 5 [file 41467_2018_6972_MOESM7_ESM.zip › Supplementary_Dataset_5/cocaine_Castep_0014.cs]

27.63 27.6925021602
27.68 27.6754615005
25.04 24.6178927522
28.16 27.5225394595
29.53 29.0101380197
28.66 28.7488805223
29.34 28.7323199317
29.08 29.0218553128
28.74 28.6289925298
29.87 29.6797925809
30.02 29.5170812931
29.34 28.8192757577
29.86 29.6991430292
22.6 22.7802976516
22.57 22.5547946036
22.44 22.7204563358
24.12 24.2887911782
22.99 23.1023774746
26.95 26.478833865
27.13 27.0588958201
27.77 27.396379155
