# Supplementary material for: Chemical shifts in molecular solids by machine learning
Source: Nat Commun. 2018 Oct 29;9:4501. doi: 10.1038/s41467-018-06972-x (PMC6206069; doi:10.1038/s41467-018-06972-x)
Supplement: Supplementary file 7 — Supplementary Data 5 [file 41467_2018_6972_MOESM7_ESM.zip › Supplementary_Dataset_5/cocaine_Castep_0003.cs]

26.97 26.5529450983
27.97 28.1328321456
26.09 26.007556095
28.37 28.3156052556
29.91 29.7886599775
28.51 29.0852401288
30.36 29.7243910243
29.73 29.6519818645
29.5 29.1593170144
28.8 28.6473390908
28.35 27.9436964562
28.58 28.3372060803
28.94 28.7636967382
23.6 24.0362473426
23.3 23.4197619198
23.38 23.3800726456
23.0 22.9464670114
22.91 22.9698206524
26.98 26.8009301922
26.9 27.0287790162
26.6 26.8705524639
