# Supplementary material for: Chemical shifts in molecular solids by machine learning
Source: Nat Commun. 2018 Oct 29;9:4501. doi: 10.1038/s41467-018-06972-x (PMC6206069; doi:10.1038/s41467-018-06972-x)
Supplement: Supplementary file 7 — Supplementary Data 5 [file 41467_2018_6972_MOESM7_ESM.zip › Supplementary_Dataset_5/cocaine_Castep_0013.cs]

26.62 26.5754878738
28.02 28.0239068592
25.15 24.7456145839
26.8 27.1025297298
29.31 29.2189363817
28.42 28.5412559932
29.4 28.8882958784
28.54 28.4450567599
29.23 29.0425964248
28.41 28.3699727415
27.87 27.9176635692
27.82 27.9986671775
28.11 28.627428718
25.3 24.8724142848
25.6 24.6322842029
24.56 24.072051136
23.66 23.3628299157
23.28 23.2091312626
27.43 27.0741006887
26.35 26.3165267785
26.61 26.7216120861
