# Supplementary material for: Chemical shifts in molecular solids by machine learning
Source: Nat Commun. 2018 Oct 29;9:4501. doi: 10.1038/s41467-018-06972-x (PMC6206069; doi:10.1038/s41467-018-06972-x)
Supplement: Supplementary file 7 — Supplementary Data 5 [file 41467_2018_6972_MOESM7_ESM.zip › Supplementary_Dataset_5/cocaine_Castep_0027.cs]

28.2 28.0188026667
28.22 28.4034934055
25.88 25.5458924039
27.29 27.4219348233
28.64 28.8790218655
29.97 29.6216547215
29.69 29.3072762433
28.76 29.1287250182
30.01 29.4721184312
30.33 30.2737265083
28.39 27.9708290733
28.3 27.8544704855
28.9 29.1740397093
22.76 22.7432478151
23.36 23.6590598478
22.64 23.2246519419
22.92 22.9128772779
23.42 23.1450177617
26.94 26.8340501748
27.18 27.1586594146
28.07 27.5274885458
