# Supplementary material for: Chemical shifts in molecular solids by machine learning
Source: Nat Commun. 2018 Oct 29;9:4501. doi: 10.1038/s41467-018-06972-x (PMC6206069; doi:10.1038/s41467-018-06972-x)
Supplement: Supplementary file 7 — Supplementary Data 5 [file 41467_2018_6972_MOESM7_ESM.zip › Supplementary_Dataset_5/cocaine_Castep_0007.cs]

28.18 27.7252462249
28.37 28.1067612618
26.0 25.6732963397
28.17 28.2450022184
28.88 28.7605931994
29.29 29.6766327902
29.07 28.9107086082
28.76 28.8857882202
30.54 29.9921704771
29.65 29.8136556459
29.52 28.546431521
29.9 30.1972526413
30.43 30.4781105136
22.56 22.2487160383
22.69 23.4252644211
22.77 22.9693570361
22.8 23.2838525716
22.95 23.1501923045
27.2 27.6434807696
26.94 27.1371585549
28.3 28.4368204271
