# Supplementary material for: Chemical shifts in molecular solids by machine learning
Source: Nat Commun. 2018 Oct 29;9:4501. doi: 10.1038/s41467-018-06972-x (PMC6206069; doi:10.1038/s41467-018-06972-x)
Supplement: Supplementary file 7 — Supplementary Data 5 [file 41467_2018_6972_MOESM7_ESM.zip › Supplementary_Dataset_5/cocaine_Castep_0023.cs]

27.44 26.6483045168
27.78 27.8148473133
26.08 25.9170969392
27.9 27.588725991
29.24 28.7092919367
29.29 29.0318502503
29.37 28.8603440142
28.33 28.4599331161
29.55 29.0653637616
29.57 28.8915825707
29.3 28.4815562335
28.37 27.6015492545
29.1 29.190205548
22.66 22.5808610069
23.53 23.8149380046
23.23 23.4061789271
22.98 22.9905122551
22.69 22.9513462191
27.51 27.1689640572
28.39 27.8057982488
27.84 27.000323803
