# Supplementary material for: Chemical shifts in molecular solids by machine learning
Source: Nat Commun. 2018 Oct 29;9:4501. doi: 10.1038/s41467-018-06972-x (PMC6206069; doi:10.1038/s41467-018-06972-x)
Supplement: Supplementary file 7 — Supplementary Data 5 [file 41467_2018_6972_MOESM7_ESM.zip › Supplementary_Dataset_5/cocaine_Castep_0017.cs]

29.19 28.3436671478
28.1 28.0058824137
25.45 25.0341161723
28.41 27.8646894613
29.32 29.1938115906
28.96 28.8920179091
29.41 29.4219393992
29.39 28.8464319076
28.84 29.6181072369
29.27 29.306984654
29.74 29.0135239987
28.65 27.9064654988
29.29 29.1173558438
22.84 23.0327372392
23.82 23.8976667803
23.19 23.6018981595
22.79 23.2070551099
23.0 23.398137015
27.07 26.9755249104
27.57 27.0556911011
27.06 26.26268962
