# Supplementary material for: Chemical shifts in molecular solids by machine learning
Source: Nat Commun. 2018 Oct 29;9:4501. doi: 10.1038/s41467-018-06972-x (PMC6206069; doi:10.1038/s41467-018-06972-x)
Supplement: Supplementary file 7 — Supplementary Data 5 [file 41467_2018_6972_MOESM7_ESM.zip › Supplementary_Dataset_5/cocaine_Castep_0006.cs]

29.08 28.3567995029
27.81 27.6536202691
25.28 25.15344566
27.54 27.985614854
29.51 29.1537383509
29.04 29.064079164
29.03 28.7670581727
28.08 27.9926149948
29.13 29.0730425784
29.06 28.7598620183
29.54 29.3595954447
30.05 30.1476806619
29.32 29.3554058423
23.08 23.1627458003
23.25 23.3614317337
23.48 23.5701918379
22.83 23.0872758656
22.54 22.8493620283
27.93 27.1699024307
26.02 25.2464319963
28.71 27.7475768052
