# Supplementary material for: Chemical shifts in molecular solids by machine learning
Source: Nat Commun. 2018 Oct 29;9:4501. doi: 10.1038/s41467-018-06972-x (PMC6206069; doi:10.1038/s41467-018-06972-x)
Supplement: Supplementary file 7 — Supplementary Data 5 [file 41467_2018_6972_MOESM7_ESM.zip › Supplementary_Dataset_5/cocaine_Castep_0022.cs]

27.27 26.6794910431
28.26 28.0766065117
25.81 25.4567318251
27.72 27.3435520475
28.97 28.5014088293
29.1 29.0132470323
29.75 29.3028050093
28.17 28.7196222514
30.86 30.5156785508
29.42 29.5335350398
29.07 28.6430498081
28.49 28.3505212389
28.59 28.208958673
22.79 22.6317621441
24.41 24.2374431111
23.03 23.2660558766
23.41 23.2347527341
23.08 22.915115348
27.15 27.1896079951
27.86 27.5432238624
27.58 27.4118160663
