# Supplementary material for: Chemical shifts in molecular solids by machine learning
Source: Nat Commun. 2018 Oct 29;9:4501. doi: 10.1038/s41467-018-06972-x (PMC6206069; doi:10.1038/s41467-018-06972-x)
Supplement: Supplementary file 7 — Supplementary Data 5 [file 41467_2018_6972_MOESM7_ESM.zip › Supplementary_Dataset_5/cocaine_Castep_0016.cs]

27.32 27.4214035988
28.21 28.0551837435
25.77 25.2174679685
27.94 27.9197022195
29.57 29.460339114
29.25 29.5439077517
29.56 29.4421604872
28.84 28.9823040053
29.11 28.7362486375
28.62 28.4538360268
28.98 28.3717809948
28.43 28.0781758157
28.8 28.8299992361
22.81 22.7099047164
23.34 22.8361792355
23.48 23.4604752272
22.68 22.5058678689
22.52 22.7515255658
28.02 28.2685925725
27.31 27.2439012164
28.53 28.256716258
