# Supplementary material for: Chemical shifts in molecular solids by machine learning
Source: Nat Commun. 2018 Oct 29;9:4501. doi: 10.1038/s41467-018-06972-x (PMC6206069; doi:10.1038/s41467-018-06972-x)
Supplement: Supplementary file 7 — Supplementary Data 5 [file 41467_2018_6972_MOESM7_ESM.zip › Supplementary_Dataset_5/cocaine_Castep_0002.cs]

27.19 27.414113326
27.47 28.1228920962
25.49 25.1454752439
27.91 27.3770572883
29.98 28.9133684742
28.45 28.4294467819
30.72 30.2103030049
30.12 29.2553709124
28.51 28.435545124
29.04 29.0546444659
30.7 29.8062704656
29.25 28.5042404425
29.93 29.4041153567
22.85 22.4694381021
23.33 23.7090102824
23.18 23.2520851876
22.79 23.0053724944
22.84 22.8030907251
26.49 26.4688019708
25.86 26.030819207
26.64 26.3460044054
