# Supplementary material for: Chemical shifts in molecular solids by machine learning
Source: Nat Commun. 2018 Oct 29;9:4501. doi: 10.1038/s41467-018-06972-x (PMC6206069; doi:10.1038/s41467-018-06972-x)
Supplement: Supplementary file 7 — Supplementary Data 5 [file 41467_2018_6972_MOESM7_ESM.zip › Supplementary_Dataset_5/cocaine_Castep_0012.cs]

27.95 28.3111383988
28.05 28.1472357721
25.4 25.384148987
27.8 27.5219134732
28.63 28.3933059733
28.54 29.2937793549
30.08 29.2649856311
29.17 28.5641346188
29.38 28.971288492
29.57 29.7388110792
29.12 28.4442353036
29.73 29.2859598005
30.84 30.5065355423
23.09 23.1575647821
23.5 23.891270907
23.12 23.2643294768
22.86 22.652536338
22.91 22.993279373
27.27 26.9815715145
27.5 27.3206820511
27.67 27.7413515403
