# Supplementary material for: Chemical shifts in molecular solids by machine learning
Source: Nat Commun. 2018 Oct 29;9:4501. doi: 10.1038/s41467-018-06972-x (PMC6206069; doi:10.1038/s41467-018-06972-x)
Supplement: Supplementary file 7 — Supplementary Data 5 [file 41467_2018_6972_MOESM7_ESM.zip › Supplementary_Dataset_5/cocaine_Castep_0026.cs]

27.44 26.7022086487
27.62 27.9931930404
25.41 25.3714207915
27.95 28.274412604
29.67 29.5029185481
29.3 29.1119745941
29.32 29.1410839325
29.14 28.9115618805
28.54 29.044407589
29.29 28.8775823641
29.35 28.4795740102
29.33 28.7270364949
29.63 29.5098170245
22.7 22.711332163
23.92 23.9017403739
23.53 23.6987185099
22.78 22.7961129482
22.95 23.2308994266
27.99 28.0966785614
27.1 27.0184152787
27.81 27.6805975596
