# Supplementary material for: Chemical shifts in molecular solids by machine learning
Source: Nat Commun. 2018 Oct 29;9:4501. doi: 10.1038/s41467-018-06972-x (PMC6206069; doi:10.1038/s41467-018-06972-x)
Supplement: Supplementary file 7 — Supplementary Data 5 [file 41467_2018_6972_MOESM7_ESM.zip › Supplementary_Dataset_5/cocaine_Castep_0009.cs]

27.28 26.4096128273
28.47 28.3244287928
25.53 25.3923860877
27.77 27.8297070141
29.37 29.2980572991
28.58 28.6951743678
30.26 29.8355042505
29.16 29.1814028955
29.65 29.1386424165
29.19 28.6100954707
28.4 28.2398777493
28.45 28.1425035914
29.25 29.1069627324
22.8 23.3434154953
23.01 22.9598444845
23.04 23.2011380771
23.36 23.4318650104
22.64 22.6182747294
28.8 28.3344723615
27.66 27.8766692261
28.28 27.8988187499
