# Supplementary material for: Chemical shifts in molecular solids by machine learning
Source: Nat Commun. 2018 Oct 29;9:4501. doi: 10.1038/s41467-018-06972-x (PMC6206069; doi:10.1038/s41467-018-06972-x)
Supplement: Supplementary file 7 — Supplementary Data 5 [file 41467_2018_6972_MOESM7_ESM.zip › Supplementary_Dataset_5/cocaine_Castep_0019.cs]

27.16 27.6723375875
28.07 28.1758558326
25.39 25.3339313915
27.53 27.4067311232
29.7 28.9478002151
28.9 29.3247822694
30.21 29.5329420977
29.49 28.8385857801
28.8 28.3989318069
29.27 29.1851755036
28.25 27.8274257164
28.45 28.0046302835
29.0 28.9645902628
22.71 23.1747619886
23.51 24.1723553474
23.29 23.7622553965
23.06 23.2015224292
22.89 23.0261085669
28.78 28.259583025
29.35 29.1364482749
28.72 28.7964296433
