# Supplementary material for: Chemical shifts in molecular solids by machine learning
Source: Nat Commun. 2018 Oct 29;9:4501. doi: 10.1038/s41467-018-06972-x (PMC6206069; doi:10.1038/s41467-018-06972-x)
Supplement: Supplementary file 7 — Supplementary Data 5 [file 41467_2018_6972_MOESM7_ESM.zip › Supplementary_Dataset_5/cocaine_Castep_0029.cs]

26.73 26.6188861567
27.65 27.2775229324
26.02 25.3383087074
27.61 27.5607223833
29.6 28.8192836299
29.16 28.8083084222
30.45 29.7407414364
29.37 29.4614330163
29.94 29.0628600769
28.81 28.8361137807
28.05 28.0233378324
28.05 27.9474012627
27.98 29.1621853452
24.21 23.7173573811
24.06 23.4014736532
23.48 23.0243800535
23.42 23.2549977039
23.08 23.2418148141
26.23 26.874970573
26.43 26.5120685878
27.01 27.0576644785
