# Supplementary material for: Chemical shifts in molecular solids by machine learning
Source: Nat Commun. 2018 Oct 29;9:4501. doi: 10.1038/s41467-018-06972-x (PMC6206069; doi:10.1038/s41467-018-06972-x)
Supplement: Supplementary file 7 — Supplementary Data 5 [file 41467_2018_6972_MOESM7_ESM.zip › Supplementary_Dataset_5/cocaine_Castep_0028.cs]

27.38 27.6068558785
27.35 27.501549028
26.08 25.5715900162
28.17 27.5331977551
29.49 28.7557167814
28.26 28.6494963688
29.99 29.1603290992
30.09 29.5736286902
29.84 29.0296435329
29.2 29.0404957553
30.06 29.6953159106
28.87 27.7726829284
29.78 29.1745325663
23.02 23.0643971603
23.21 23.6266303085
24.19 24.3485144556
23.71 23.7181840766
22.42 21.9565019489
26.97 27.1116549614
28.09 28.0587201376
27.3 27.4086665409
