# Supplementary material for: Chemical shifts in molecular solids by machine learning
Source: Nat Commun. 2018 Oct 29;9:4501. doi: 10.1038/s41467-018-06972-x (PMC6206069; doi:10.1038/s41467-018-06972-x)
Supplement: Supplementary file 7 — Supplementary Data 5 [file 41467_2018_6972_MOESM7_ESM.zip › Supplementary_Dataset_5/cocaine_Castep_0008.cs]

27.25 27.4777139661
27.51 27.7995859211
25.8 25.7400045201
28.88 28.4405303109
30.34 30.1251336574
28.91 28.9808528639
29.18 28.9496263584
29.16 29.0702731383
29.47 29.2108604004
29.34 29.5356473224
28.84 28.8639559057
29.0 28.2004338761
29.44 29.1603377158
22.37 23.1168269757
22.94 23.3390765112
23.73 24.0031168631
23.25 23.0417964341
22.55 22.6459483776
27.15 26.9155345751
28.01 27.680981141
28.12 27.4122271949
