# Supplementary material for: Chemical shifts in molecular solids by machine learning
Source: Nat Commun. 2018 Oct 29;9:4501. doi: 10.1038/s41467-018-06972-x (PMC6206069; doi:10.1038/s41467-018-06972-x)
Supplement: Supplementary file 7 — Supplementary Data 5 [file 41467_2018_6972_MOESM7_ESM.zip › Supplementary_Dataset_5/cocaine_Castep_0018.cs]

26.75 26.7463294457
27.86 27.8056027892
25.55 24.6403670625
26.94 27.2624697686
28.95 28.7318823407
28.39 28.5159126873
29.08 29.0193577889
28.37 28.6319744852
29.33 29.1575445438
28.22 28.6778939965
27.93 28.1439411868
27.74 27.9863332819
27.79 28.4675535864
23.73 23.1344867483
23.86 23.1152382507
23.95 23.8618182082
24.55 24.2230086856
25.16 24.7913783777
25.47 25.6412123862
26.52 27.5067834542
26.73 27.2770992557
