# Supplementary material for: Chemical shifts in molecular solids by machine learning
Source: Nat Commun. 2018 Oct 29;9:4501. doi: 10.1038/s41467-018-06972-x (PMC6206069; doi:10.1038/s41467-018-06972-x)
Supplement: Supplementary file 8 — Supplementary Data 6 [file 41467_2018_6972_MOESM8_ESM.zip]

Archive with 64 entries (61 files):
- Supplementary_Dataset_6/
- Supplementary_Dataset_6/cocaine_QuantumEspresso_0002.cs
- __MACOSX/
- __MACOSX/Supplementary_Dataset_6/
- __MACOSX/Supplementary_Dataset_6/._cocaine_QuantumEspresso_0002.cs
- Supplementary_Dataset_6/cocaine_QuantumEspresso_0026.cs
- __MACOSX/Supplementary_Dataset_6/._cocaine_QuantumEspresso_0026.cs
- Supplementary_Dataset_6/cocaine_QuantumEspresso_0012.cs
- __MACOSX/Supplementary_Dataset_6/._cocaine_QuantumEspresso_0012.cs
- Supplementary_Dataset_6/cocaine_QuantumEspresso_0006.cs
- __MACOSX/Supplementary_Dataset_6/._cocaine_QuantumEspresso_0006.cs
- Supplementary_Dataset_6/cocaine_QuantumEspresso_0016.cs
- __MACOSX/Supplementary_Dataset_6/._cocaine_QuantumEspresso_0016.cs
- Supplementary_Dataset_6/cocaine_QuantumEspresso_0022.cs
- __MACOSX/Supplementary_Dataset_6/._cocaine_QuantumEspresso_0022.cs
- Supplementary_Dataset_6/cocaine_QuantumEspresso_0007.cs
- __MACOSX/Supplementary_Dataset_6/._cocaine_QuantumEspresso_0007.cs
- Supplementary_Dataset_6/cocaine_QuantumEspresso_0017.cs
- __MACOSX/Supplementary_Dataset_6/._cocaine_QuantumEspresso_0017.cs
- Supplementary_Dataset_6/cocaine_QuantumEspresso_0023.cs
- __MACOSX/Supplementary_Dataset_6/._cocaine_QuantumEspresso_0023.cs
- Supplementary_Dataset_6/cocaine_QuantumEspresso_0003.cs
- __MACOSX/Supplementary_Dataset_6/._cocaine_QuantumEspresso_0003.cs
- Supplementary_Dataset_6/cocaine_QuantumEspresso_0027.cs
- __MACOSX/Supplementary_Dataset_6/._cocaine_QuantumEspresso_0027.cs
- Supplementary_Dataset_6/cocaine_QuantumEspresso_0013.cs
- __MACOSX/Supplementary_Dataset_6/._cocaine_QuantumEspresso_0013.cs
- Supplementary_Dataset_6/cocaine_QuantumEspresso_0008.cs
- __MACOSX/Supplementary_Dataset_6/._cocaine_QuantumEspresso_0008.cs
- Supplementary_Dataset_6/cocaine_QuantumEspresso_0018.cs
- __MACOSX/Supplementary_Dataset_6/._cocaine_QuantumEspresso_0018.cs
- Supplementary_Dataset_6/cocaine_QuantumEspresso_0028.cs
- __MACOSX/Supplementary_Dataset_6/._cocaine_QuantumEspresso_0028.cs
- Supplementary_Dataset_6/cocaine_QuantumEspresso.xyz
- __MACOSX/Supplementary_Dataset_6/._cocaine_QuantumEspresso.xyz
- Supplementary_Dataset_6/cocaine_QuantumEspresso_0029.cs
- __MACOSX/Supplementary_Dataset_6/._cocaine_QuantumEspresso_0029.cs
- Supplementary_Dataset_6/cocaine_QuantumEspresso_0009.cs
- __MACOSX/Supplementary_Dataset_6/._cocaine_QuantumEspresso_0009.cs
- Supplementary_Dataset_6/cocaine_QuantumEspresso_0019.cs
- __MACOSX/Supplementary_Dataset_6/._cocaine_QuantumEspresso_0019.cs
- Supplementary_Dataset_6/cocaine_QuantumEspresso_0030.cs
- __MACOSX/Supplementary_Dataset_6/._cocaine_QuantumEspresso_0030.cs
- Supplementary_Dataset_6/cocaine_QuantumEspresso_0004.cs
- __MACOSX/Supplementary_Dataset_6/._cocaine_QuantumEspresso_0004.cs
- Supplementary_Dataset_6/cocaine_QuantumEspresso_0014.cs
- __MACOSX/Supplementary_Dataset_6/._cocaine_QuantumEspresso_0014.cs
- Supplementary_Dataset_6/cocaine_QuantumEspresso_0020.cs
- __MACOSX/Supplementary_Dataset_6/._cocaine_QuantumEspresso_0020.cs
- Supplementary_Dataset_6/cocaine_QuantumEspresso_0024.cs
- __MACOSX/Supplementary_Dataset_6/._cocaine_QuantumEspresso_0024.cs
- Supplementary_Dataset_6/cocaine_QuantumEspresso_0010.cs
- __MACOSX/Supplementary_Dataset_6/._cocaine_QuantumEspresso_0010.cs
- Supplementary_Dataset_6/cocaine_QuantumEspresso_0001.cs
- __MACOSX/Supplementary_Dataset_6/._cocaine_QuantumEspresso_0001.cs
- Supplementary_Dataset_6/cocaine_QuantumEspresso_0025.cs
- __MACOSX/Supplementary_Dataset_6/._cocaine_QuantumEspresso_0025.cs
- Supplementary_Dataset_6/cocaine_QuantumEspresso_0011.cs
- __MACOSX/Supplementary_Dataset_6/._cocaine_QuantumEspresso_0011.cs
- Supplementary_Dataset_6/cocaine_QuantumEspresso_0005.cs
- __MACOSX/Supplementary_Dataset_6/._cocaine_QuantumEspresso_0005.cs
- Supplementary_Dataset_6/cocaine_QuantumEspresso_0021.cs
- __MACOSX/Supplementary_Dataset_6/._cocaine_QuantumEspresso_0021.cs
- __MACOSX/._Supplementary_Dataset_6
