# Supplementary material for: Chemical shifts in molecular solids by machine learning
Source: Nat Commun. 2018 Oct 29;9:4501. doi: 10.1038/s41467-018-06972-x (PMC6206069; doi:10.1038/s41467-018-06972-x)
Supplement: Supplementary file 8 — Supplementary Data 6 [file 41467_2018_6972_MOESM8_ESM.zip › Supplementary_Dataset_6/cocaine_QuantumEspresso_0002.cs]

26.98 27.452309719
27.09 27.8804169899
25.19 25.0403314812
27.76 27.3070145679
29.79 28.7899501425
28.07 28.2719958541
30.57 30.1526070439
29.97 29.1837007675
28.2 28.2975389642
28.77 28.9634539203
30.55 29.7066678173
29.09 28.4060977773
29.78 29.2124823848
22.51 22.3381112197
22.96 23.6355310553
22.8 23.1015896877
22.35 22.8352365239
22.5 22.7332351435
26.13 26.2712192083
25.53 25.8155089273
26.24 26.0650940576
