# Supplementary material for: Chemical shifts in molecular solids by machine learning
Source: Nat Commun. 2018 Oct 29;9:4501. doi: 10.1038/s41467-018-06972-x (PMC6206069; doi:10.1038/s41467-018-06972-x)
Supplement: Supplementary file 8 — Supplementary Data 6 [file 41467_2018_6972_MOESM8_ESM.zip › Supplementary_Dataset_6/cocaine_QuantumEspresso_0026.cs]

27.14 26.4567940632
27.37 27.6182853032
24.84 25.1896328466
27.6 28.0048362628
29.85 29.9239677108
28.8 28.9512780377
29.03 29.1308985471
28.92 29.0353721724
28.92 29.6906568062
28.79 28.6368100278
28.9 28.280619995
28.96 28.612786451
29.26 29.3193207231
22.03 22.4802163685
23.29 23.6353347234
23.13 23.590360951
21.95 22.1527559596
22.35 23.1721953372
27.62 27.6593818228
26.95 27.158759635
27.36 27.2142623126
