# Supplementary material for: Chemical shifts in molecular solids by machine learning
Source: Nat Commun. 2018 Oct 29;9:4501. doi: 10.1038/s41467-018-06972-x (PMC6206069; doi:10.1038/s41467-018-06972-x)
Supplement: Supplementary file 8 — Supplementary Data 6 [file 41467_2018_6972_MOESM8_ESM.zip › Supplementary_Dataset_6/cocaine_QuantumEspresso_0012.cs]

27.66 28.2366613804
27.63 27.9971622168
24.99 25.2651335203
27.56 27.5714612519
28.35 28.3149460911
28.15 29.1413456082
29.85 29.1736419346
28.93 28.5938985998
29.09 28.913156438
29.29 29.6829638358
28.73 28.2121007556
29.47 29.1522405641
30.58 30.3291667799
22.54 22.966374942
23.01 23.784947039
22.74 23.2459186887
22.25 22.3372290484
22.44 22.8008104514
26.82 26.7569669808
27.13 27.1745689797
27.19 27.4315775985
