# Supplementary material for: Chemical shifts in molecular solids by machine learning
Source: Nat Commun. 2018 Oct 29;9:4501. doi: 10.1038/s41467-018-06972-x (PMC6206069; doi:10.1038/s41467-018-06972-x)
Supplement: Supplementary file 8 — Supplementary Data 6 [file 41467_2018_6972_MOESM8_ESM.zip › Supplementary_Dataset_6/cocaine_QuantumEspresso_0006.cs]

28.79 28.2422865779
27.57 27.6743971463
24.93 25.0141696986
27.35 27.9745047153
29.23 28.9778785824
28.8 29.01494602
28.82 28.7077661075
27.85 27.8075474833
28.91 28.9905482538
28.82 28.7209679013
29.37 29.3199905537
29.77 30.0829205867
29.03 29.2068833599
22.71 22.9663646262
22.78 23.1487108235
23.11 23.5011932723
22.43 22.87160972
22.16 22.5255918584
27.52 26.9708263486
26.21 25.7018046381
28.39 27.6526525463
