# Supplementary material for: Chemical shifts in molecular solids by machine learning
Source: Nat Commun. 2018 Oct 29;9:4501. doi: 10.1038/s41467-018-06972-x (PMC6206069; doi:10.1038/s41467-018-06972-x)
Supplement: Supplementary file 8 — Supplementary Data 6 [file 41467_2018_6972_MOESM8_ESM.zip › Supplementary_Dataset_6/cocaine_QuantumEspresso_0016.cs]

27.21 27.4779218069
27.99 27.976612799
25.45 25.1207251363
27.79 27.8565749329
29.46 29.4649823115
29.05 29.3904473339
29.39 29.3695107929
28.72 29.002831889
28.95 28.7590436497
28.4 28.3409275283
28.9 28.3941326929
28.1 27.8708744566
28.72 28.7303995662
22.37 22.4478396618
22.84 22.3281471029
23.2 23.388498114
22.22 22.3015248227
22.13 22.5665050351
27.69 28.0264757612
27.02 27.1355386754
28.28 28.0357701537
