# Supplementary material for: Chemical shifts in molecular solids by machine learning
Source: Nat Commun. 2018 Oct 29;9:4501. doi: 10.1038/s41467-018-06972-x (PMC6206069; doi:10.1038/s41467-018-06972-x)
Supplement: Supplementary file 8 — Supplementary Data 6 [file 41467_2018_6972_MOESM8_ESM.zip › Supplementary_Dataset_6/cocaine_QuantumEspresso_0022.cs]

27.13 26.6235668233
28.15 28.0862972895
25.62 25.278209053
27.56 27.2989791097
28.75 28.372208082
28.76 28.7039893893
29.64 29.1233159293
27.98 28.4986141116
30.83 30.3926993317
29.19 29.3706471188
28.96 28.5802460221
28.32 28.2437835268
28.46 27.99166608
22.5 22.4644129164
24.1 24.14976989
22.73 23.1628526967
23.04 22.9304095211
22.73 22.7018071229
26.83 26.9349012687
27.61 27.3693807091
27.33 27.2434586398
