# Supplementary material for: Chemical shifts in molecular solids by machine learning
Source: Nat Commun. 2018 Oct 29;9:4501. doi: 10.1038/s41467-018-06972-x (PMC6206069; doi:10.1038/s41467-018-06972-x)
Supplement: Supplementary file 8 — Supplementary Data 6 [file 41467_2018_6972_MOESM8_ESM.zip › Supplementary_Dataset_6/cocaine_QuantumEspresso_0007.cs]

28.02 27.7367310137
28.12 27.9508761236
25.76 25.5641878565
28.1 28.2737679894
28.62 28.6087189084
29.17 29.6401990241
28.93 28.8795448975
28.69 28.9291417393
30.37 29.842466398
29.38 29.6938998023
29.34 28.4503674413
29.84 30.1764780222
30.3 30.3253743418
22.2 21.9712533926
22.32 23.2529694502
22.44 22.737806194
22.49 23.1771231856
22.61 23.0595658055
26.92 27.503224719
26.69 27.0090493714
28.18 28.3629693243
