# Supplementary material for: Chemical shifts in molecular solids by machine learning
Source: Nat Commun. 2018 Oct 29;9:4501. doi: 10.1038/s41467-018-06972-x (PMC6206069; doi:10.1038/s41467-018-06972-x)
Supplement: Supplementary file 8 — Supplementary Data 6 [file 41467_2018_6972_MOESM8_ESM.zip › Supplementary_Dataset_6/cocaine_QuantumEspresso_0017.cs]

28.74 28.1335142637
28.01 27.772713292
25.11 24.7168134866
28.2 28.2425695817
29.1 28.6715764499
28.65 28.7046119381
29.41 29.1505402092
29.32 28.9972987703
29.49 29.6292107855
28.82 28.9817045738
29.74 29.2437783349
28.06 27.2198270095
29.41 28.7302783
22.3 22.5281915612
23.53 24.1427692562
22.88 23.4505824917
22.4 22.8609720464
22.75 23.0415698897
26.31 26.1138424475
27.37 27.0156155562
27.24 26.6392415838
