# Supplementary material for: Chemical shifts in molecular solids by machine learning
Source: Nat Commun. 2018 Oct 29;9:4501. doi: 10.1038/s41467-018-06972-x (PMC6206069; doi:10.1038/s41467-018-06972-x)
Supplement: Supplementary file 8 — Supplementary Data 6 [file 41467_2018_6972_MOESM8_ESM.zip › Supplementary_Dataset_6/cocaine_QuantumEspresso_0023.cs]

27.21 26.535156793
27.74 27.9859862068
25.77 25.7248558283
27.63 27.4541283123
29.0 28.5773071785
28.93 28.8021975863
29.22 28.7997385751
28.03 28.2389745296
29.29 28.8983467165
29.46 28.907435689
29.16 28.4253754663
27.74 27.0400530416
28.98 29.1780436658
22.32 22.2334307134
23.05 23.6117047507
22.73 23.2849364619
22.47 22.7399536451
22.24 22.8563930468
27.12 27.0224021651
28.14 27.4887034713
27.49 26.9327855566
