# Supplementary material for: Chemical shifts in molecular solids by machine learning
Source: Nat Commun. 2018 Oct 29;9:4501. doi: 10.1038/s41467-018-06972-x (PMC6206069; doi:10.1038/s41467-018-06972-x)
Supplement: Supplementary file 8 — Supplementary Data 6 [file 41467_2018_6972_MOESM8_ESM.zip › Supplementary_Dataset_6/cocaine_QuantumEspresso_0003.cs]

26.77 26.4826111288
27.72 27.952171172
25.88 25.9104002194
28.25 28.306552819
29.75 29.7056677658
28.25 28.9032662773
30.36 29.690489212
29.57 29.6262356169
29.34 29.1389166944
28.61 28.5390401256
28.21 27.8336894714
28.46 28.2293550619
28.79 28.5383860448
23.25 23.8804451256
22.9 23.2044571265
23.01 23.2760645515
22.58 22.8645281845
22.5 22.6893893171
26.85 26.7616839828
26.67 26.8655143857
26.33 26.7421958744
