# Supplementary material for: Chemical shifts in molecular solids by machine learning
Source: Nat Commun. 2018 Oct 29;9:4501. doi: 10.1038/s41467-018-06972-x (PMC6206069; doi:10.1038/s41467-018-06972-x)
Supplement: Supplementary file 8 — Supplementary Data 6 [file 41467_2018_6972_MOESM8_ESM.zip › Supplementary_Dataset_6/cocaine_QuantumEspresso_0027.cs]

28.09 28.1239306031
27.88 28.2155216369
25.62 25.5655868819
26.94 27.1658408285
28.4 28.8913727384
29.75 29.5470978378
29.54 29.2254519583
28.48 29.0258969411
29.76 29.3340181928
30.04 30.1532862714
28.3 28.1154277546
27.96 27.6864811124
28.65 28.9114058569
22.35 22.5507460993
23.01 23.5548799087
22.09 22.887228595
22.51 22.5934039187
23.05 22.9992255894
26.78 26.9801567955
26.75 26.8778104767
27.54 27.2689147725
