# Supplementary material for: Chemical shifts in molecular solids by machine learning
Source: Nat Commun. 2018 Oct 29;9:4501. doi: 10.1038/s41467-018-06972-x (PMC6206069; doi:10.1038/s41467-018-06972-x)
Supplement: Supplementary file 8 — Supplementary Data 6 [file 41467_2018_6972_MOESM8_ESM.zip › Supplementary_Dataset_6/cocaine_QuantumEspresso_0013.cs]

26.46 26.7713545529
27.71 27.9794627705
24.63 24.6091465686
26.42 26.7049704359
29.12 29.1803140624
27.97 28.2775605722
29.1 28.7588534511
28.2 28.4192073935
28.83 28.9368030583
28.02 28.4397168278
27.59 27.8757458144
27.53 27.8561178742
27.78 28.340081697
25.12 25.1147481638
25.14 24.592280728
23.96 23.5814028544
22.82 22.6790223537
22.64 23.0119910346
26.79 26.7951420664
25.66 26.2680804079
26.9 27.2844818276
