# Supplementary material for: Chemical shifts in molecular solids by machine learning
Source: Nat Commun. 2018 Oct 29;9:4501. doi: 10.1038/s41467-018-06972-x (PMC6206069; doi:10.1038/s41467-018-06972-x)
Supplement: Supplementary file 8 — Supplementary Data 6 [file 41467_2018_6972_MOESM8_ESM.zip › Supplementary_Dataset_6/cocaine_QuantumEspresso_0008.cs]

27.12 27.4769404804
27.5 27.6493875195
25.44 25.3807708349
28.84 28.3301917158
30.3 30.0132845307
28.91 28.6408931489
29.02 28.7503398067
28.97 28.9298466687
29.44 29.147744403
29.23 29.3894282329
28.7 28.92866656
28.8 28.0127492956
29.43 28.9400587746
22.1 22.8461541458
22.53 22.9269666005
23.61 23.9543044836
23.13 23.1251500086
22.33 22.4897405287
27.01 26.8363320929
27.72 27.5962428181
28.17 27.331392676
