# Supplementary material for: Chemical shifts in molecular solids by machine learning
Source: Nat Commun. 2018 Oct 29;9:4501. doi: 10.1038/s41467-018-06972-x (PMC6206069; doi:10.1038/s41467-018-06972-x)
Supplement: Supplementary file 8 — Supplementary Data 6 [file 41467_2018_6972_MOESM8_ESM.zip › Supplementary_Dataset_6/cocaine_QuantumEspresso_0018.cs]

26.64 26.8981998371
27.6 27.6981796427
25.32 24.5350477609
26.79 27.3368391375
28.79 28.660215845
28.01 28.4502242036
28.95 28.9963727419
28.1 28.5828481604
29.18 29.1453325376
28.04 28.6396521138
27.7 28.0512054002
27.47 27.8248764245
27.49 28.2696934728
23.33 23.0657971526
23.5 23.0759405379
23.58 23.7618446592
24.29 24.1603329584
24.86 24.5856649319
25.34 25.7862483804
26.11 27.2551015652
26.32 27.0603512251
