# Supplementary material for: Chemical shifts in molecular solids by machine learning
Source: Nat Commun. 2018 Oct 29;9:4501. doi: 10.1038/s41467-018-06972-x (PMC6206069; doi:10.1038/s41467-018-06972-x)
Supplement: Supplementary file 8 — Supplementary Data 6 [file 41467_2018_6972_MOESM8_ESM.zip › Supplementary_Dataset_6/cocaine_QuantumEspresso_0028.cs]

26.84 26.7768123521
27.08 27.3649993549
25.54 25.2277746505
27.76 27.4760901943
29.03 28.4070987828
27.6 28.3797646855
29.62 28.9922326801
29.73 29.3985601744
29.48 29.0097653965
28.58 28.3844277915
30.09 29.8178283883
28.39 27.600928222
29.48 28.9690031427
22.57 23.3591985474
22.41 23.0132164024
23.71 24.3040527459
23.11 23.6189800399
21.81 22.0366604282
26.59 26.9949796846
27.21 27.5108238333
26.83 27.2941984411
