# Supplementary material for: Chemical shifts in molecular solids by machine learning
Source: Nat Commun. 2018 Oct 29;9:4501. doi: 10.1038/s41467-018-06972-x (PMC6206069; doi:10.1038/s41467-018-06972-x)
Supplement: Supplementary file 8 — Supplementary Data 6 [file 41467_2018_6972_MOESM8_ESM.zip › Supplementary_Dataset_6/cocaine_QuantumEspresso.xyz]

86
Lattice="8.56715961 0.0 0.0 0.0 9.64586781081 0.0 -3.06942481075 0.0 9.85116265655" Properties=species:S:1:pos:R:3:CS:R:1 ENERGY=-1066.19891881 Natoms=86 NAME=frm_0001
C	-0.463620409455	0.0515828680118	9.4145630685	100.01
C	5.9613552087	4.87451677342	0.436599588045	100.01
C	3.8455066655	9.29786978746	0.403136262608	119.21
C	1.65222813375	4.47493588205	9.44801782678	119.21
C	3.54177515585	9.61467478267	1.87096485291	100.72
C	1.9559596434	4.79174087727	7.98019780364	100.72
C	2.99706658069	1.38297944152	2.05859421553	135.03
C	2.50066821856	6.20591334693	7.79256844102	135.03
C	1.88558899436	1.65044616455	1.03003816707	105.33
C	3.61214580489	6.47338006995	8.82111592232	105.33
C	0.771361349806	0.569244920286	1.08684700244	147.62
C	4.72637344944	5.39217882569	8.7643156541	147.62
C	1.2763354387	9.12164331428	0.116042176917	146.57
C	4.22139936055	4.29871797603	9.73511191247	146.57
C	-1.41456655901	2.09508174831	8.47126739249	128.86
C	6.91230135825	6.91801565371	1.37989526406	128.86
C	4.56033332904	8.83648540666	3.90352347038	-2.41
C	0.937401470207	4.01355150125	5.94763061901	-2.41
C	5.86476905126	8.65630090574	4.59569856391	38.21
C	-0.367042819171	3.83336700033	5.25545552548	38.21
C	7.05602402787	9.14987210519	4.04829990063	34.73
C	-1.55828922862	4.32693819979	5.80286275592	34.73
C	-0.30138410792	8.94721594462	4.70297653655	39.04
C	5.79911890717	4.12428203921	5.14817755284	39.04
C	-0.271270541891	8.24893246629	5.90950675874	31.55
C	5.76900534114	3.42599856088	3.94165589781	31.55
C	-1.45587740264	7.76570182848	6.47142675756	36.16
C	6.95361220189	2.94276792308	3.37973589899	36.16
C	5.89890061515	7.97105664434	5.81845498641	37.96
C	-0.401174383057	3.14812273893	4.03269910298	37.96
C	1.98433407603	0.374710427022	9.67126943906	-10.69
C	3.51340072322	5.19764433243	0.179893217491	-10.69
C	3.23870331749	0.602356992179	7.65573376773	118.48
C	2.25903148176	5.42529089759	2.19542888882	118.48
N	-0.593952608602	1.51678134031	9.53117067796	164.37
N	6.09168740785	6.33971524572	0.319991978593	164.37
O	4.72603933022	9.396554899	2.67861669082	79.15
O	0.77169546903	4.5736209936	7.17253739857	79.15
O	3.47395752038	8.51496847366	4.36798346148	-59.63
O	2.02376871171	3.69203456825	5.48317919507	-59.63
O	5.78436625832	1.17596259671	0.374444845074	-104.20
O	-0.286631459072	5.99889650211	9.47671781147	-104.20
O	2.16002938531	9.62696865671	8.38462770735	110.81
O	3.33770541394	4.80403475131	1.4665349492	110.81
H	-0.286383011443	9.41858106636	8.37181123657	26.92
H	5.78410924353	4.59564716095	1.47935141998	26.92
H	4.03526925086	8.21759379643	0.290289636225	26.97
H	1.46246554838	3.39465989103	9.56087302032	26.97
H	2.79087218319	8.89223191424	2.21959684608	25.00
H	2.70686261606	4.06929800883	7.63156581047	25.00
H	1.49885027525	2.66831896497	1.16501376673	27.19
H	3.998884524	7.49124430322	8.68614888982	27.19
H	2.61726726085	1.49959561813	3.08523978739	28.30
H	2.88046753839	6.32252952354	6.765914302	28.30
H	3.80437573221	2.10738418951	1.90445387982	27.84
H	1.69335906703	6.93031809491	7.94670877672	27.84
H	0.622849637966	0.189042943954	2.1048397431	28.63
H	4.87488516128	5.01197684936	7.74632291345	28.63
H	-0.188982973837	0.981556610837	0.753824374084	27.67
H	5.68670920593	5.80449051624	9.09732971531	27.67
H	1.41168799338	8.1396926141	0.583791957304	28.43
H	4.08604680587	3.31675870869	9.26737069924	28.43
H	-2.49405437134	8.97281461753	9.13533363534	28.74
H	7.99178917059	4.14988071213	0.715829021214	28.74
H	-0.949438329459	1.8825904885	7.50059107435	30.48
H	6.44717312871	6.70552439391	2.35056301504	30.48
H	-1.45496071657	3.18461883887	8.59328944681	28.94
H	6.95269551581	8.00755274427	1.25786464258	28.94
H	-2.45551072026	1.71657606958	8.43461708367	29.40
H	7.95324551951	6.53950997498	1.41653700572	29.40
H	7.01856840606	0.0458942740308	3.10690613405	22.47
H	-1.52083360681	4.86882817944	6.7442565225	22.47
H	0.626747695589	9.32936266618	4.28194347751	23.07
H	4.87098710366	4.50642876078	5.56921061187	23.07
H	0.680472353503	8.0870045825	6.41221055034	22.57
H	4.81726244575	3.26407067709	3.43895210621	22.57
H	-1.41762503499	7.2206591341	7.41464532915	22.33
H	6.91535983423	2.39772522869	2.4365173274	22.33
H	4.96572275463	7.5904948473	6.23220595977	22.59
H	0.532012044621	2.76756950905	3.61894812962	22.59
H	3.25674575562	0.111604388239	6.67839219942	26.47
H	2.24098904362	4.93453829365	3.17276188997	26.47
H	4.19014636229	0.451626386001	8.17910154831	27.16
H	1.30758843696	5.27456029141	1.67205254108	27.16
H	3.05620568347	1.67694438922	7.53409723559	27.27
H	2.44152911578	6.49987829463	2.31706542096	27.27
172
Lattice="14.879589076 0.0 0.0 0.0 11.2741604858 0.0 0.0 0.0 9.68665712724" Properties=species:S:1:pos:R:3:CS:R:1 ENERGY=-2132.38485781 Natoms=172 NAME=frm_0002
C	12.4540523811	6.77711715891	8.25945158184	100.04
C	9.86533123287	4.49705820644	3.41611557842	100.04
C	2.42553669487	1.14002947624	6.27054154882	100.04
C	5.01425784313	10.1341458891	1.4272055454	100.04
C	11.7315441744	5.46257986199	8.65572479811	119.65
C	10.5878394396	5.81158062377	3.81240367429	119.65
C	3.14804490163	11.0996675447	5.87425345296	119.65
C	4.29174963637	0.174507820683	1.03093232913	119.65
C	12.6707289573	4.29146692418	8.34974092835	102.98
C	9.64865465674	6.98270844117	3.50641980453	102.98
C	2.20886011874	9.92855460685	6.18023732272	102.98
C	5.23093441926	1.3456207585	1.33691619889	102.98
C	13.2707632663	4.3801046363	6.94772652726	134.58
C	9.04862034766	6.89405584946	2.10440540343	134.58
C	1.60882580966	10.017192319	7.58225172381	134.58
C	5.83096872834	1.25696816678	2.73893059999	134.58
C	13.8068153424	5.79786164264	6.69523478023	106.13
C	8.51256827161	5.47629884312	1.85189877681	106.13
C	1.07277373361	0.160773959966	7.83475835043	106.13
C	6.36702080439	11.1133865258	2.99143722661	106.13
C	14.7954301202	6.24377316807	7.80909105928	145.83
C	7.52395349381	5.03040219728	2.96575505586	145.83
C	0.0841589558139	0.606685485396	6.72090207138	145.83
C	7.35563558219	10.6674750004	1.87756606797	145.83
C	13.8768386886	6.89438320042	8.87284776191	147.40
C	8.44254492542	4.37979216493	4.02951175849	147.40
C	1.00275038742	1.25729551774	5.65714536875	147.40
C	6.43704415058	10.016864968	0.813809365334	147.40
C	12.924425951	8.04151024064	6.22606645707	129.48
C	9.394957663	3.23266512471	1.38273045365	129.48
C	1.955163125	2.40442255797	8.30392667359	129.48
C	5.484631413	8.86973792779	3.46059067017	129.48
C	12.5387023634	2.08025583036	9.29703508729	-1.62
C	9.78068125061	9.19391953499	4.45369908387	-1.62
C	2.34088671261	7.71732863345	5.23295804337	-1.62
C	5.09890782539	3.55683185232	0.389622039955	-1.62
C	11.7118733576	0.843479265951	9.32299997023	37.96
C	10.6075102564	10.4306812198	4.4796788464	37.96
C	3.16771571839	6.48056694863	5.20697828084	37.96
C	4.27207881961	4.79359353714	0.363657157017	37.96
C	10.4559765212	0.777265094563	8.70290797507	35.64
C	11.8634070928	10.4969102708	3.85957197166	35.64
C	4.42361255476	6.41433789765	5.82708515559	35.64
C	3.01618198324	4.85982258811	0.983749152171	35.64
C	9.71513666073	10.8757743678	8.76409284535	38.49
C	12.6042469533	0.398386117921	3.92075684194	38.49
C	5.16445241527	5.23868668517	5.76590028531	38.49
C	2.27534212273	6.0354738006	0.92256428189	38.49
C	10.2128886745	9.76429882304	9.44539946996	31.94
C	12.1064949395	1.50986166272	4.60206346655	31.94
C	4.66670040149	4.12722601996	5.08459366069	31.94
C	2.77309413651	7.1469493454	0.241257657278	31.94
C	11.4593369718	9.82612351565	0.385753346795	36.53
C	10.8600466422	1.4480518497	5.22907447062	36.53
C	3.42025210419	4.18903583298	4.45758265662	36.53
C	4.01954243381	7.08513953237	9.30090378045	36.53
C	12.2066940923	10.9983077839	0.317456032936	36.24
C	10.1126895217	0.275867581469	5.16077715676	36.24
C	2.67289498367	5.36122010121	4.52587997048	36.24
C	4.76689955433	5.91294038456	9.36920109431	36.24
C	10.4008922825	5.41215293461	7.9232026279	-10.51
C	11.9184913315	5.86200755115	3.07988150407	-10.51
C	4.47869679352	11.0492406173	6.60679050276	-10.51
C	2.96109774448	0.224934748062	1.76345449934	-10.51
C	8.32510032884	6.53492208752	7.70844551877	117.05
C	13.9942832852	4.73923839824	2.86510951535	117.05
C	6.55448874716	0.897834404846	6.82154761189	117.05
C	0.885305790844	10.3763260809	1.97821160848	117.05
N	12.659658543	6.72570817865	6.79960021801	165.18
N	9.65972507102	4.54845230711	1.95627909418	165.18
N	2.21993053302	1.08863537557	7.73037803307	165.18
N	5.21986400498	10.1855399898	2.88705690924	165.18
O	11.9727720725	3.0309425356	8.51358008367	80.88
O	10.3466115415	8.24321795016	3.67025895984	80.88
O	2.90681700353	8.66803021828	6.0163981674	80.87
O	4.53297753447	2.60614514707	1.17307704357	80.87
O	13.5936801085	2.21946926575	0.215977235438	-59.28
O	8.72570350554	9.05469122001	5.05931323885	-59.28
O	1.28590896754	7.85655694843	4.62734388839	-59.28
O	6.15388557046	3.41760353733	9.47067989181	-59.28
O	10.0349287892	4.60361094381	7.09016883348	-107.50
O	12.2844548248	6.67054954195	2.24684770965	-107.50
O	4.84466028684	10.2406986265	7.43980941759	-107.50
O	2.59513425116	1.03347673886	2.59648829376	-107.50
O	9.61636594845	6.44176098032	8.33972696491	110.75
O	12.7030176656	4.83241438503	3.49639096149	110.75
O	5.26322312755	0.804673297641	6.19026616575	110.75
O	2.17657141045	10.4694871881	1.34693016234	110.75
H	11.8135604694	7.62625066871	8.51866890313	26.98
H	10.5058231446	3.64790981705	3.67533289972	26.98
H	3.06602860664	1.98916298604	6.01132422753	26.98
H	4.37376593136	9.28499749973	1.16798822411	26.98
H	11.5060737611	5.48533075369	0.0469153443566	27.09
H	10.8133098529	5.78884461166	4.89025134777	27.09
H	3.3735153149	11.1224035568	4.79640577947	27.09
H	4.0662792231	0.151756928986	9.63974178289	27.09
H	13.4772770831	4.3057364501	9.09398821476	25.19
H	8.84210653088	6.96843891525	4.25065221134	25.19
H	1.40231199288	9.94282413278	5.4360049159	25.19
H	6.03748254512	1.33135123258	0.592668912486	25.19
H	14.2447662877	5.86104037786	5.69136842362	27.76
H	8.07461732634	5.4131201079	0.848047299798	27.76
H	0.634822788338	0.223967574772	8.83862470703	27.76
H	6.80497174966	11.0502077906	3.99528870362	27.76
H	14.0812098445	3.64271684046	6.85142582676	29.79
H	8.23817376946	7.6314436453	2.00810470293	29.79
H	0.798379231462	9.27980452314	7.67855242431	29.79
H	6.64141530654	1.99435596262	2.83523130049	29.79
H	12.4988994626	4.1492329322	6.20481840387	28.07
H	9.82048415139	7.12494243315	1.36149728004	28.07
H	2.38068961339	9.78630573529	8.3251598472	28.07
H	5.05910492461	1.48785475048	3.48183872337	28.07
H	0.497499060756	5.40011534705	8.20280498623	30.57
H	6.94229547724	5.87404513871	3.35946898281	30.57
H	14.3820900152	11.0372030297	6.32718814443	30.57
H	7.93729359876	0.236957456035	1.48385214102	30.57
H	0.641994750273	6.96556715456	7.41631454644	29.97
H	6.79779978773	4.3085933312	2.57297854302	29.97
H	14.2375943257	1.32849435147	7.11367858422	29.97
H	8.08178928827	9.94568101388	2.27035746039	29.97
H	13.9394222402	6.42653916069	0.175623789864	28.20
H	8.37996137377	4.84762132507	5.01894491369	28.20
H	0.940166835767	0.789466357605	4.66771221355	28.20
H	6.49962770223	10.4847090077	9.51103333738	28.20
H	14.12446481	7.95571453003	9.01567693745	28.77
H	8.19491880402	3.31844595573	4.17235581362	28.77
H	0.755124266018	2.31864172695	5.51430131362	28.77
H	6.68467027198	8.9555336384	0.670980189793	28.77
H	12.0576601281	8.69139117313	6.40158608981	30.55
H	10.2617234859	2.58278419222	1.55826496598	30.55
H	2.82192894785	3.05430349045	8.12839216126	30.55
H	4.61786559015	8.21985699531	3.28507103743	30.55
H	13.0743378109	7.94571544617	5.14414177618	29.09
H	9.24504580306	3.32845991918	0.300820652349	29.09
H	1.80525126506	2.3086277635	9.38583647489	29.09
H	5.63454327294	8.96554760185	4.54251535107	29.09
H	13.8175137669	8.54811560991	6.63991246804	29.78
H	8.50186984707	2.72604487585	1.79659134421	29.78
H	1.06207530907	2.91104280683	7.89006578303	29.78
H	6.37771922893	8.36313255852	3.0467446592	29.78
H	10.0723658353	1.65163438744	8.18084271275	22.51
H	12.2470177787	9.62252609833	3.33750670934	22.51
H	4.80722324073	7.28872207011	6.34915041791	22.51
H	2.63257129727	3.98545329524	1.50581441449	22.51
H	8.74086580681	10.8204966944	8.28058059833	22.96
H	13.5785178072	0.453678670927	3.4372594745	22.96
H	6.13872326919	5.18340901175	6.24939765274	22.96
H	1.30107126881	6.09075147401	1.40607652891	22.96
H	9.62725780765	8.84743342377	9.49331174679	22.80
H	12.6921258063	2.42672706199	4.64999062296	22.80
H	5.25233126835	3.21034574109	5.03666650428	22.80
H	2.18746326965	8.06381474467	0.193345380454	22.80
H	11.8323087516	8.96477386322	0.940851296865	22.35
H	10.4870748624	2.30940150213	5.78417242069	22.35
H	3.04728032441	3.32768618055	3.90248470655	22.35
H	4.39251421359	7.94648918481	8.74580583038	22.35
H	13.1781824631	11.0733157924	0.801221232975	22.50
H	9.1412011509	0.200859572937	5.64455723639	22.50
H	1.7014066129	5.43622810974	4.04209989085	22.50
H	5.7383879251	5.83794725561	8.88543589427	22.50
H	7.80203813406	7.34749644696	8.22228236833	26.13
H	14.5173454799	3.92667891839	3.3789612445	26.13
H	7.07755094194	1.71040876429	6.30769588274	26.13
H	0.362243596055	9.56376660106	1.46437475891	26.13
H	7.78138526442	5.58741961434	7.81931333697	25.53
H	14.5379983496	5.68674087142	2.97599221315	25.53
H	7.09820381158	11.224507297	6.7106649141	25.53
H	0.341590726418	0.0496680683357	1.86734379027	25.53
H	8.4301799869	6.79058318703	6.64689099532	26.24
H	13.8892036271	4.48359217833	1.80356987149	26.24
H	6.4494090891	1.15349550435	7.88308725575	26.24
H	0.990385448899	10.120679861	3.03976613193	26.24
172
Lattice="14.021470788 0.0 0.0 0.0 9.82304983289 0.0 8.26882588192 0.0 11.7284555412" Properties=species:S:1:pos:R:3:CS:R:1 ENERGY=-2132.38427076 Natoms=172 NAME=frm_0003
C	7.8309914351	6.84205710042	4.61715815872	100.95
C	14.8415585714	1.93064435574	4.61703196549	100.95
C	14.4593052348	6.84205710042	7.11129738249	100.95
C	7.44873809848	1.93064435574	7.11142357573	100.95
C	6.95776227736	5.7515792743	3.93771974875	119.55
C	13.9680349628	0.840418916091	3.93750942669	119.54
C	15.3325343926	5.7515792743	7.79074981394	119.55
C	8.3222617071	0.840418916091	7.79094611453	119.54
C	7.80677635505	5.04671993778	2.87172341062	101.09
C	14.8170490405	0.135461429283	2.87158319591	101.09
C	14.4835343363	5.04671993778	8.85673213059	101.09
C	7.47324762941	0.135461429283	8.85688636677	101.09
C	8.53335494981	6.03164413182	1.96631497743	136.74
C	1.52243727669	1.12024540861	1.96624487007	136.74
C	13.7569417201	6.03164413182	9.76214056379	136.74
C	20.7678593932	1.12024540861	9.76221067114	136.74
C	9.21291955302	7.11581229609	2.81632457954	105.11
C	2.20228230932	2.20418922934	2.81635262248	105.11
C	13.0773771169	7.11581229609	8.91213096168	105.11
C	20.0880143606	2.20418922934	8.91211694021	105.11
C	10.1454314892	6.51769841668	3.90723707125	146.54
C	3.13458392348	1.60586502788	3.90733522155	146.54
C	12.1448792021	6.51769841668	7.82121846996	146.54
C	19.1557267679	1.60586502788	7.82112031966	146.54
C	9.19749593515	6.28006252977	5.10755909953	146.55
C	16.2078807924	1.36818707655	5.10744692777	146.55
C	13.0928147562	6.28006252977	6.62089644168	146.55
C	6.08242989901	1.36818707655	6.62100861345	146.55
C	8.6385720666	9.10045333583	4.12152720931	128.02
C	15.6497982121	4.18881624762	4.12177959578	128.02
C	13.6517246033	9.10045333583	7.60694235338	128.02
C	6.64049845784	4.18881624762	7.6066899669	128.02
C	6.85609259268	2.88065508751	2.48767532574	-2.88
C	13.866659729	7.79236228308	2.4875491325	-2.89
C	15.4342180987	2.88065508751	9.24078021548	-2.88
C	8.42365096237	7.79236228308	9.24090640871	-2.89
C	6.02618977968	2.08305774321	1.5463859488	36.00
C	13.0370934313	6.99456863818	1.54623171262	36.00
C	16.2641209117	2.08305774321	10.1820695924	36.00
C	9.25321726007	6.99456863818	10.1822238286	36.00
C	6.03122348769	0.6857620933	1.64996255351	35.54
C	13.0422252896	5.59730103122	1.64986440321	35.54
C	16.2590872037	0.6857620933	10.0784929877	35.54
C	9.24807138029	5.59730103122	10.078591138	35.54
C	5.27989699699	9.74148693732	0.762782032338	36.77
C	12.2910810781	4.82987789205	0.762613774689	36.77
C	17.0104136944	9.74148693732	10.9656875303	36.77
C	9.99922961334	4.82987789205	10.9658417665	36.77
C	12.7624689045	0.546472802492	11.5231111015	32.59
C	19.7736249426	5.45784348276	11.5229428439	32.59
C	9.52782776545	0.546472802492	0.20534443969	32.59
C	2.51667172733	5.45784348276	0.205526718811	32.59
C	12.7363609259	1.93950592528	11.4308358023	38.58
C	19.7472926205	6.8508485626	11.4306535231	38.59
C	9.55393574406	1.93950592528	0.297633760417	38.58
C	2.54300404947	6.8508485626	0.297816039537	38.59
C	5.24446474031	2.70805078211	0.56388746921	35.78
C	12.2553964349	7.61947754826	0.563663125678	35.78
C	17.0458459511	2.70805078211	11.164568072	35.78
C	10.034900235	7.61947754826	11.1647924155	35.78
C	5.68929590106	6.38459259449	3.39055989419	-8.68
C	12.6995265221	1.4734743007	3.39011120712	-8.62
C	16.6010007689	6.38459259449	8.3379096685	-8.68
C	9.59077014782	1.4734743007	8.33835835556	-8.62
C	3.69398452204	7.47807101536	4.03525309955	117.17
C	10.7038365634	2.56637784127	4.03481843395	117.17
C	18.5963121479	7.47807101536	7.69320244166	117.17
C	11.5864601065	2.56637784127	7.69365112873	117.17
N	8.16569796428	7.83198695952	3.57617612448	167.44
N	15.1766436803	2.92057421484	3.57617612448	167.44
N	14.1245987056	7.83198695952	8.15227941673	167.44
N	7.11366701105	2.92057421484	8.15227941673	167.44
O	7.01597942407	4.15240248798	2.04904165508	77.15
O	14.0263222169	9.06413772649	2.04895752625	77.15
O	15.2743172458	4.15240248798	9.67941388614	77.15
O	8.26397445303	9.06413772649	9.67951203643	77.15
O	7.34092700959	2.45100917963	3.52707293378	-70.15
O	14.3515642533	7.36281452549	3.52705891231	-70.21
O	14.9493836818	2.45100917963	8.2013966289	-70.15
O	7.93873241663	7.36281452549	8.20141065038	-70.21
O	5.3648951529	6.4976757564	2.22391743874	-112.21
O	12.3753921819	1.58657148407	2.22372113815	-111.97
O	16.925401517	6.4976757564	9.50453810247	-112.21
O	9.91490448802	1.58657148407	9.50473440306	-111.97
O	4.91791870712	6.82115108748	4.41946944208	107.46
O	11.9279810705	1.90979442868	4.41910488384	107.50
O	17.3723779628	6.82115108748	7.30898609913	107.46
O	10.3623155994	1.90979442868	7.30935065737	107.50
H	7.26087843286	7.3097713015	5.42687005379	26.77
H	14.2715857839	2.39847072858	5.42678592496	26.77
H	15.0294182371	7.3097713015	6.3015995089	26.77
H	8.01871088601	2.39847072858	6.30168363772	26.77
H	6.65681944984	5.01807407296	4.70074014609	27.72
H	13.6670080065	0.1069417577	4.70050178109	27.73
H	15.6334772201	5.01807407296	7.0277294166	27.72
H	8.62328866344	0.1069417577	7.02795376013	27.73
H	8.53133585802	4.41910488384	3.40700707942	25.88
H	15.5415244147	9.33086816529	3.40699305795	25.88
H	13.7589748334	4.41910488384	8.32146248326	25.88
H	6.74877225527	9.33086816529	8.32147650473	25.88
H	9.73977631788	7.81312808131	2.15421670746	28.25
H	2.72936341771	2.90139284281	2.15430083628	28.25
H	12.550520352	7.81312808131	9.57423883376	28.25
H	19.5609332522	2.90139284281	9.57415470493	28.25
H	9.28741562732	5.5018849225	1.36932281569	29.75
H	2.27634371802	0.590317941646	1.36921064392	29.75
H	13.0028810426	5.5018849225	10.3591327255	29.75
H	20.0139669734	0.590317941646	10.3592448973	29.75
H	7.81868058375	6.50053613644	1.27853379233	28.25
H	14.8293879348	1.58943186412	1.27849172792	28.25
H	14.4716160862	6.50053613644	10.4499217489	28.25
H	7.46090873512	1.58943186412	10.4499638133	28.25
H	10.6526021091	5.60792930607	3.56425787431	30.36
H	3.64182465071	0.696123960212	3.56435602461	30.36
H	11.6376945608	5.60792930607	8.1641976669	30.36
H	18.6484860407	0.696123960212	8.16411353808	30.36
H	10.9366069999	7.23367677953	4.16368977197	29.57
H	3.92573139122	2.32180132631	4.16399824432	29.57
H	11.35368967	7.23367677953	7.56476576925	29.57
H	18.3645652787	2.32180132631	7.56445729689	29.57
H	9.1320016451	5.22319416912	5.39985067958	29.34
H	16.1421341159	0.311262630023	5.39948612134	29.34
H	13.1582950248	5.22319416912	6.32860486163	29.34
H	6.14816255406	0.311262630023	6.32896941988	29.34
H	9.51704525441	6.82711021256	6.00194665669	28.61
H	16.5274861975	1.91492628699	6.00200274257	28.61
H	12.7732514155	6.82711021256	5.72650888453	28.61
H	5.7628104724	1.91492628699	5.72645279864	28.61
H	7.82707944475	9.59256489608	4.67101462802	28.21
H	14.8383897191	4.68102595816	4.67130907891	28.21
H	14.4632172252	9.59256489608	7.05744091319	28.21
H	7.45190695087	4.68102595816	7.05714646231	28.21
H	8.91508949201	9.76190219878	3.29093734424	28.46
H	15.9265820454	4.8503492394	3.29132994542	28.46
H	13.3752211994	9.76190219878	8.43751819697	28.46
H	6.36372864596	4.8503492394	8.43712559579	28.46
H	9.51432508908	9.01726394965	4.79675917805	28.79
H	16.5254811272	4.10526230319	4.7970676504	28.79
H	12.7759715808	9.01726394965	6.93169636317	28.79
H	5.76481554272	4.10526230319	6.93140191228	28.79
H	6.63812882928	0.201137998454	2.4133895735	23.25
H	13.6490745453	5.11273302225	2.4133895735	23.25
H	15.6521678406	0.201137998454	9.31507998918	23.25
H	8.64122212458	5.11273302225	9.31506596771	23.25
H	5.31354852688	8.65440230712	0.834838370718	22.90
H	12.3247746724	3.74280728332	0.83471217748	22.90
H	16.976748143	8.65440230712	10.8936171705	22.90
H	9.96552199757	3.74280728332	10.8937433637	22.90
H	12.1503335543	9.77928882256	10.8416115353	23.01
H	19.1615036139	4.86752554111	10.8414853421	23.01
H	10.1399631156	9.77928882256	0.88684400587	23.01
H	3.12880707752	4.86752554111	0.886970199107	23.01
H	12.0984821553	2.41131439582	10.6852861575	22.58
H	19.1093016781	7.32260094727	10.6851599643	22.58
H	10.1918145146	2.41131439582	1.04316938369	22.58
H	3.18099499179	7.32260094727	1.04329557692	22.58
H	5.26056138877	3.79363511493	0.486180478103	22.50
H	12.2713949331	8.70504785961	0.4859421131	22.50
H	17.0297493026	3.79363511493	11.2422890846	22.50
H	10.0189017369	8.70504785961	11.2425274496	22.50
H	3.01293364293	6.77889037452	3.53941182807	26.85
H	10.0229960063	1.86698687836	3.53899118395	26.85
H	19.2773770485	6.77889037452	8.18904371314	26.85
H	12.2673006636	1.86698687836	8.18947837873	26.85
H	3.91172394191	8.31324590138	3.35875919844	26.67
H	10.9213656612	3.4015947917	3.35831051138	26.68
H	18.3785867495	8.31324590138	8.36969634277	26.67
H	11.3689310087	3.4015947917	8.37014502984	26.68
H	17.2644126377	7.83034644744	4.96561975075	26.33
H	10.2527237837	2.91855512305	4.96519910662	26.33
H	5.02588403219	7.83034644744	6.76283579047	26.33
H	12.0375728862	2.91855512305	6.76325643459	26.33
172
Lattice="14.873291834 0.0 0.0 0.0 12.9037854026 0.0 0.0 0.0 8.40955255574" Properties=species:S:1:pos:R:3:CS:R:1 ENERGY=-2132.38203066 Natoms=172 NAME=frm_0004
C	3.06896991032	7.15744448269	3.97625558549	101.93
C	11.8043219237	5.74634091994	3.97625558549	101.93
C	4.36775037314	0.705321245352	4.43151217523	101.95
C	10.5055414609	12.1984641573	4.43151217523	101.95
C	2.22610046209	6.70867264818	2.75258524643	119.81
C	12.6471913719	6.19511275445	2.75258524643	119.81
C	5.21056032821	0.258735784744	5.65613440497	119.81
C	9.66273150579	12.6450496179	5.65613440497	119.81
C	1.9452183458	5.21334163378	2.9090820231	101.65
C	12.9280734882	7.69042889556	2.9090820231	101.65
C	5.49074339977	11.6667737208	5.50210659474	101.62
C	9.38254843423	1.23701168183	5.50210659474	101.62
C	3.19896248095	4.41268258777	3.2509595092	134.99
C	11.6743293531	8.49110281486	3.2509595092	134.99
C	4.23646382612	10.8662039145	5.16214776329	135.00
C	10.6368280079	2.03758148809	5.16214776329	135.00
C	3.95730701169	5.09185658608	4.39981719033	105.61
C	10.9159848223	7.81192881656	4.39981719033	105.61
C	3.47847625438	11.5431766657	4.01180275297	105.60
C	11.3948155796	1.36060873697	4.01180275297	105.60
C	3.04657073282	5.35640782793	5.6276669244	146.02
C	11.8267211012	7.5473775747	5.6276669244	146.02
C	4.38907867363	11.8051697013	2.78325397419	146.04
C	10.4842131604	1.09861570132	2.78325397419	146.04
C	2.40572520757	6.72961424309	5.31662177227	145.26
C	12.4675666264	6.17417115955	5.31662177227	145.26
C	5.03072735664	0.274754320049	3.09183015987	145.28
C	9.84256447736	12.6290310826	3.09183015987	145.28
C	5.39549483887	7.04921153802	4.73818457956	128.51
C	9.47779699513	5.85455899133	4.73818457956	128.51
C	2.04112133155	0.596701595088	3.66982115383	128.53
C	12.8321705025	12.3070689343	3.66982115383	128.53
C	0.428425171278	3.67102589047	1.90367724171	-3.50
C	14.4448666627	9.23275951217	1.90367724171	-3.50
C	7.0062574712	10.1235953266	6.50740726309	-3.50
C	7.8670343628	2.78017520278	6.50740726309	-3.50
C	-0.0139511477403	3.08385807545	0.616914398691	37.24
C	14.8872429817	9.81992732719	0.616914398691	37.24
C	7.44906511568	9.53580283328	7.79391726014	37.29
C	7.42422671832	3.36796769606	7.79391726014	37.29
C	0.284600439244	3.67655875503	7.79193911233	38.43
C	14.5886913948	9.22721177431	7.79193911233	38.43
C	7.15116795354	10.1281763004	0.61910077259	38.45
C	7.72212388046	2.77560910219	0.61910077259	38.45
C	14.7401609988	3.06702150909	6.61067252829	38.14
C	0.133130835206	9.83674902025	6.61067252829	38.14
C	7.56928593358	9.51840108184	1.80018887713	38.11
C	7.30400590042	3.3853843208	1.80018887713	38.11
C	14.0324005336	1.86396555251	6.65911483979	31.03
C	0.840891300419	11.0398198501	6.65911483979	31.03
C	8.27710589196	8.31503278613	1.75109214078	30.94
C	6.59618594204	4.5887526165	1.75109214078	30.94
C	13.7256388895	1.27644077849	7.88776773162	33.13
C	1.1476529445	11.6273297509	7.88776773162	33.13
C	8.5828412789	7.72756750527	0.521695584369	33.08
C	6.2904505551	5.17620302407	0.521695584369	33.08
C	14.132973733	1.8863944766	0.658663728869	36.50
C	0.740318101037	11.017390926	0.658663728869	36.50
C	8.17470327768	8.33819050152	7.75152837842	36.53
C	6.69858855632	4.56559490112	7.75152837842	36.53
C	2.92047496465	7.10437657743	1.45866835004	-7.07
C	11.9528168694	5.79939395191	1.45866835004	-7.07
C	4.51627506539	0.657042540059	6.94947124298	-7.04
C	10.3570167686	12.2467428626	6.94947124298	-7.04
C	3.65246402226	8.96942788024	0.200447354047	118.65
C	11.2208278117	3.9343426491	0.200447354047	118.65
C	3.78504454567	2.52346218572	8.20555048494	118.62
C	11.0882472883	10.3803232169	8.20555048494	118.62
N	4.35373973223	6.43391832814	3.92256300196	168.16
N	10.5195521018	6.4698670745	3.92256300196	168.16
N	3.08262359222	-0.0175058644886	4.48655822831	168.16
N	11.7906682418	12.9212912671	4.48655822831	168.16
O	1.31436767266	4.68261796127	1.71707692236	79.84
O	13.5589241613	8.22115256808	1.71707692236	79.84
O	6.12224849775	11.1369424458	6.6942604284	79.86
O	8.75104333625	1.76682808354	6.6942604284	79.86
O	0.0558640841285	3.28949620834	3.00601126599	-66.51
O	14.8174277499	9.614274321	3.00601126599	-66.51
O	7.37716762296	9.74097989413	5.40492450589	-66.61
O	7.49612421104	3.16279063521	5.40492450589	-66.61
O	3.27313558732	6.36371639068	0.559726591589	-108.36
O	11.6001562467	6.54005413866	0.559726591589	-108.36
O	4.16334672347	12.8217294516	7.84927565235	-108.26
O	10.7099451105	0.0820559510482	7.84927565235	-108.26
O	3.08028848541	8.44862469339	1.41898640742	107.07
O	11.7930033486	4.45516070925	1.41898640742	107.07
O	4.35704160302	2.00146913552	6.98729402411	107.07
O	10.516250231	10.9023162671	6.98729402411	107.07
H	3.23372136396	8.23726034313	3.90621725424	27.07
H	11.63957047	4.6665250595	3.90621725424	27.07
H	4.20348973813	1.78533045859	4.49943849904	27.07
H	10.6698020959	11.118454944	4.49943849904	27.07
H	1.27673824432	7.26487426961	2.7846966835	28.36
H	13.5965535897	5.63891113302	2.7846966835	28.36
H	6.16010102547	0.814550700581	5.62283310455	28.35
H	8.71319080853	12.0892198288	5.62283310455	28.35
H	1.22129061237	5.09553028916	3.72598270379	25.14
H	13.6520012216	7.80824024018	3.72598270379	25.14
H	6.21400183508	11.547475047	4.68484895504	25.14
H	8.65928999892	1.35629548234	4.68484895504	25.14
H	4.84964502856	4.50503085677	4.65719950552	26.75
H	10.0236468054	8.39875454587	4.65719950552	26.75
H	2.58585564497	10.9562616966	3.75562517442	26.74
H	12.287436189	1.94750883274	3.75562517442	26.74
H	2.90317732625	3.39445702881	3.5352773559	29.13
H	11.9701145078	9.50932837382	3.5352773559	29.13
H	4.53146069636	9.8470413382	4.8803583762	29.14
H	10.3418311376	3.05674406443	4.8803583762	29.14
H	3.8496392521	4.35713084277	2.36885431711	29.17
H	11.0236525819	8.54665455986	2.36885431711	29.17
H	3.5857275618	10.8133442354	6.04434219513	29.16
H	11.2875642722	2.09044116727	6.04434219513	29.16
H	2.30900419077	4.55664117943	5.76818978565	28.77
H	12.5642876432	8.34712934991	5.76818978565	28.77
H	5.12615439705	11.0047932479	2.64375737008	28.76
H	9.74713743695	1.89899215478	2.64375737008	28.76
H	3.63595466832	5.41076970958	6.55065879574	27.86
H	11.2373371657	7.49301569305	6.55065879574	27.86
H	3.79926341266	11.8583863395	1.86044058235	27.87
H	11.0740284213	1.04538418984	1.86044058235	27.87
H	1.31073858945	6.68724023465	5.23969710691	29.16
H	13.5625532445	6.21654516798	5.23969710691	29.16
H	6.12568422817	0.231844873108	3.16882919169	29.16
H	8.74760760583	12.6719256562	3.16882919169	29.16
H	2.62999957513	7.45638277526	6.10435592768	28.62
H	12.2432922589	5.44738775408	6.10435592768	28.62
H	4.80685456795	1.00024374913	2.30274253491	28.62
H	10.066437266	11.9035416535	2.30274253491	28.62
H	5.70117073264	8.00602527499	4.29802438102	28.05
H	9.17212110136	4.89776012764	4.29802438102	28.05
H	1.73513309865	1.55394665752	4.10883610889	28.05
H	13.1381587354	11.3498387451	4.10883610889	28.05
H	6.27649940736	6.39322500168	4.74022222054	27.87
H	8.59679242664	6.51054552766	4.74022222054	27.87
H	1.16019112951	-0.0593593077095	3.66818509173	27.87
H	13.7131007045	12.9631447103	3.66818509173	27.87
H	5.10848492635	7.22873217045	5.79408418673	28.64
H	9.76480690765	5.67505323218	5.79408418673	28.64
H	2.32854769624	0.775136477221	2.6138471802	28.64
H	12.5447441378	12.1286489254	2.6138471802	28.64
H	0.849696289185	4.60713600521	7.77014973979	22.51
H	14.0235955448	8.29663452413	7.77014973979	22.51
H	6.58611672347	11.0588874103	0.641574316551	22.51
H	8.28717511053	1.84489799238	0.641574316551	22.51
H	0.0869641373534	3.52041893736	5.64619904602	22.48
H	14.7863276966	9.38336646528	5.64619904602	22.48
H	7.34965203306	9.97114408526	2.76473672585	22.48
H	7.52363980094	2.93262644408	2.76473672585	22.48
H	13.707776066	1.37573487477	5.74074856221	22.86
H	1.16551576799	11.5280356546	5.74074856221	22.86
H	8.60239965766	7.82672774193	2.66877424694	22.86
H	6.27089217634	5.07704278741	2.66877424694	22.86
H	13.1511431191	0.353255554349	7.91845133267	23.87
H	1.72214871488	12.5505298483	7.91845133267	23.87
H	9.15708420331	6.80456076064	0.49064015102	23.88
H	5.71620763069	6.09922464199	0.49064015102	23.88
H	13.9045050971	1.44824217246	1.62892292166	22.62
H	0.968786736899	11.4555432302	1.62892292166	22.62
H	8.40260672845	7.9000084508	6.78079324029	22.61
H	6.47068510555	5.00376207855	6.78079324029	22.61
H	3.82799861248	10.0328384998	0.376591749237	27.58
H	11.0452932215	2.87093202955	0.376591749237	27.58
H	3.61126500388	3.58711077794	8.02933172329	27.57
H	11.2620268301	9.3166597514	8.02933172329	27.57
H	2.94007796329	8.83632679162	7.7874325049	29.22
H	11.9332138707	4.06745861101	7.7874325049	29.22
H	4.49674643322	2.389081994	0.618966912964	29.23
H	10.3765454008	10.5147034086	0.618966912964	29.23
H	4.59162316183	8.45650753806	-0.0354281811486	28.27
H	10.2816686722	4.44726299128	-0.0354281811486	28.27
H	2.84502275517	2.01192505968	8.44097982138	28.27
H	12.0282690788	10.8918454697	8.44097982138	28.27
86
Lattice="6.780859602 0.0 0.0 0.0 14.423925845 0.0 0.476592717127 0.0 8.27285892109" Properties=species:S:1:pos:R:3:CS:R:1 ENERGY=-1066.19216100 Natoms=86 NAME=frm_0005
C	2.79256819075	13.4687129337	0.115667903091	100.81
C	4.46497906041	6.25463099259	8.15710964768	100.82
C	3.34362152717	14.2902818831	1.30231155258	118.11
C	3.91427154783	7.07724419434	6.97095422008	118.11
C	4.85587527389	0.0589188890818	1.08853817277	100.00
C	2.40203136283	7.27019355432	7.18468691474	99.99
C	5.56355968625	13.1728097824	0.753929874848	135.38
C	1.69410962038	5.95999586202	7.51867137357	135.38
C	5.25652914433	12.4196190212	7.94843547429	106.71
C	2.00089605136	5.20544214809	0.323379194419	106.71
C	5.01808021643	13.2951229279	6.69027409858	146.08
C	2.23950771989	6.07956954024	1.5824356436	146.08
C	3.69965734143	14.0426720139	7.00932710457	145.52
C	3.55798484177	6.82724068168	1.26398613411	145.55
C	3.18453578004	11.1100655106	7.7516617095	129.75
C	4.07268598986	3.89602425464	0.520268233823	129.74
C	6.49143895247	1.5060628219	2.07973032509	-3.18
C	0.765959119782	8.716957759	6.19342017296	-3.17
C	0.268610191414	1.96116021409	3.3781428834	36.12
C	6.98881500427	9.17198734259	4.89485843574	36.12
C	6.41303865375	1.68734910336	4.59694814998	37.04
C	0.844094964976	8.89799992952	3.67607351173	37.06
C	7.02543842698	2.05017255809	5.79398685724	37.35
C	0.23171553432	9.26070810963	2.47900768104	37.36
C	1.49770880287	2.66623399551	5.78515817804	30.80
C	5.75989947602	9.87772564825	2.48787704539	30.81
C	2.12515530356	2.96499866957	4.57224547845	35.01
C	5.13269708628	10.1770463528	3.70078296412	35.00
C	1.50800214775	2.61474692855	3.37434560202	37.05
C	5.74970106318	9.82622501957	4.89877777259	37.04
C	2.97275597296	13.5777288135	2.59787614986	-6.83
C	4.28473025047	6.36455550759	5.67518619702	-6.80
C	1.07455604027	12.8398831376	3.84857858001	121.26
C	6.18227922063	5.62509598714	4.42455835632	121.27
N	3.42499184239	12.1459570894	0.212525701646	167.70
N	3.83246725759	4.93197008034	8.05920759675	167.68
O	5.42668803518	0.688270811322	2.26164044563	82.42
O	1.83130675271	7.89984383438	6.01163888875	82.43
O	0.167439766152	1.80433249322	0.983258546588	-58.56
O	7.08961926312	9.01490194905	7.28976311513	-58.51
O	3.73048991004	13.1166439223	3.42792117374	-104.61
O	3.52678610674	5.90437247071	4.84510048798	-104.50
O	1.62137133943	13.5186336221	2.70312187174	110.83
O	5.63612166485	6.30441606378	5.57004896889	110.87
H	1.70320953397	13.379008942	0.219713412824	26.93
H	5.55433093633	6.16499480951	8.05306413795	26.93
H	2.84794069026	0.848516085437	1.31306599591	27.76
H	4.41050163437	8.05913300729	6.96062019005	27.76
H	4.9870984689	0.76361294236	0.256967455477	25.03
H	2.27087597641	7.97473842869	8.0164135918	25.03
H	5.76512073792	11.4718108086	7.71796083728	26.54
H	1.49199931909	4.25757290776	0.552829921632	26.53
H	6.58680496191	13.3839928738	0.402606758009	28.67
H	0.671047427933	6.17134847496	7.87039456113	28.67
H	5.63240575379	12.5556295031	1.65768962346	28.48
H	1.62478211181	5.34369031365	6.61435559447	28.48
H	5.86590465418	13.9672552934	6.50017269963	28.93
H	1.39183246105	6.75168156313	1.77334396483	28.93
H	4.8986082511	12.680193894	5.79051505713	28.08
H	2.35895934264	5.46374543291	2.48157762682	28.08
H	3.8060625903	0.711569844915	7.02815755168	29.08
H	3.45164740149	7.92009826201	1.24628130969	29.08
H	2.93826174016	13.8220838701	6.25156604405	28.92
H	4.31942790905	6.60598123286	2.02149630283	28.92
H	2.18126691677	10.9908512179	8.18086299887	28.26
H	5.07596163399	3.77651160416	0.0911957807873	28.26
H	3.71629757089	10.1554154107	7.86906551265	28.00
H	3.54059193689	2.94154367621	0.403135665058	28.00
H	3.06987822503	11.305889955	6.66561889306	28.38
H	4.18731642143	4.09214027605	1.60625680338	28.38
H	5.45676792838	1.16638922186	4.59475793233	22.42
H	1.800189388	8.37652470268	3.67822982509	22.42
H	6.54089176154	1.84228496441	6.74469727774	22.38
H	0.715970622796	9.0522916089	1.52824979452	22.39
H	1.98159772493	2.92295055918	6.72697211074	22.54
H	5.276105486	10.1346185143	1.54603598926	22.54
H	3.07825258664	3.49171550088	4.56600708762	22.79
H	4.17989138016	10.7041157888	3.70710272527	22.79
H	1.98318444608	2.82954421816	2.41831220674	22.45
H	5.27452554571	10.0411714881	5.8546891124	22.45
H	6.77278359821	12.82025933	3.69008954853	27.93
H	0.484085566987	5.60509245131	4.58270156396	27.94
H	1.30842788794	13.3926113464	4.7669782045	28.80
H	5.94834634522	6.17778351072	3.50615195097	28.80
H	1.47150078051	11.819872332	3.91745177099	28.80
H	5.78490050538	4.60524792214	4.35603777004	28.80
172
Lattice="21.38813265 0.0 0.0 0.0 8.98254517408 0.0 0.0 0.0 8.50685171581" Properties=species:S:1:pos:R:3:CS:R:1 ENERGY=-2132.37784519 Natoms=172 NAME=frm_0006
C	8.66978651034	0.435569321417	0.0358465103214	100.40
C	2.02427981466	8.5469972408	4.28928306229	100.40
C	12.7183461397	4.92684190846	4.21756865352	100.40
C	19.3638528353	4.05572465376	8.47100520549	100.40
C	9.64213379688	0.319003998475	7.33957298831	118.77
C	1.05193252812	8.66356256374	3.08615782447	118.77
C	11.7459988531	4.81027658552	5.42069389135	118.77
C	20.3362001219	4.1722899767	1.16727872751	118.77
C	10.9060227196	1.12386081823	7.65543293128	100.29
C	21.1761762554	7.85870574399	3.40201776744	100.29
C	10.4821099304	5.61513340527	5.10483394837	100.29
C	0.211956394561	3.36741176881	0.851418784531	100.29
C	10.6029528799	2.51500913018	8.20902196866	136.53
C	0.091113445089	6.46755743203	3.95560680482	136.53
C	10.7851797701	7.00628171722	4.55124491099	136.53
C	21.2970192049	1.97626345686	0.297829747151	136.53
C	9.53204907813	2.41016450393	0.79668655308	106.17
C	1.16201724687	6.57238067015	5.05012310505	106.17
C	11.8560835719	6.90143709097	3.45672861076	106.17
C	20.2261154031	2.08110808311	7.71016516273	106.17
C	9.92499185117	1.38590821945	1.89969394197	147.11
C	0.769074473829	7.59663695463	6.15313049395	147.11
C	11.4631407988	5.8771808065	2.35372122187	147.11
C	20.6190581762	3.10536436759	6.60715777384	147.11
C	9.3566663904	0.0485082848502	1.37416613463	144.56
C	1.3373999346	8.93405827736	5.6276026866	144.56
C	12.0314662596	4.53978087189	2.87924902921	144.56
C	20.0507327154	4.44276430219	7.13268558118	144.56
C	7.09514940838	2.09021942762	0.918491968522	130.42
C	3.59891691662	6.89232574646	5.17190713236	130.42
C	14.2929832416	6.58149201466	3.33494458345	130.42
C	17.7892157334	2.40105315942	7.58835974729	130.42
C	13.0813241389	1.15626383919	6.65780487196	-2.26
C	19.0008748361	7.82628133489	2.40438970812	-2.26
C	8.30680851114	5.64753642623	6.1024620077	-2.26
C	2.38725781386	3.33500874785	1.84904684386	-2.26
C	13.8207332727	1.23595602145	5.36771548677	35.49
C	18.2614657023	7.74661054077	1.11430032293	35.49
C	7.56739937729	5.72722860849	7.39255139288	35.49
C	3.12666694771	3.25533795373	3.13913622904	35.49
C	15.2198807463	1.191383153	5.40910152345	34.94
C	16.8623182287	7.79118340921	1.15566497148	34.94
C	6.16825190373	5.68265574004	7.35118674434	34.94
C	4.52581442127	3.29991082217	3.09775019236	34.94
C	15.9651502285	1.27167420297	4.23639021025	35.33
C	16.1170487465	7.71087097111	8.48982676222	35.33
C	5.42298242154	5.76294679001	0.0170249535894	35.33
C	5.27108390346	3.21959838407	4.27046150556	35.33
C	15.3120208217	1.41339196991	3.00826224536	32.50
C	16.7701781533	7.56915320417	7.2616774092	32.50
C	6.07611182827	5.90468594508	1.24517430662	32.50
C	4.61795449673	3.07788061713	5.49858947046	32.50
C	13.9168087646	1.44570943834	2.95750820658	37.65
C	18.1653902104	7.53685712387	7.21092337042	37.65
C	7.47132388543	5.93698202538	1.2959283454	37.65
C	3.22274243957	3.04558453683	5.54934350924	37.65
C	13.1717745518	1.35609316254	4.13299997702	37.33
C	18.9104244232	7.62647339967	8.38643652899	37.33
C	8.21635809816	5.84736574958	0.120436574952	37.33
C	2.47770822684	3.1351794245	4.37385173879	37.33
C	8.89915284488	0.739965225292	6.08169413089	-6.61
C	1.79491348012	8.24257994879	1.82827896705	-6.61
C	12.4889798051	5.23123781233	6.67857274876	-6.61
C	19.5932191699	3.75130736175	2.42515758492	-6.61
C	7.06219029597	0.0344135054338	4.70558167619	121.37
C	3.63187602903	8.94813166865	0.452145124221	121.37
C	14.325942354	4.52570748061	8.05470659159	121.37
C	17.756256621	4.45685908161	3.80127003962	121.37
N	8.31731008427	1.85578410564	0.165159160323	171.06
N	2.37675624073	7.12678245657	4.41857432416	171.06
N	13.0708225657	6.34705669268	4.08827739165	171.06
N	19.0113764093	2.63550986953	8.34171394362	171.06
O	11.7391546507	1.19181091566	6.4674718795	83.38
O	20.3430443243	7.79073425843	2.21403532753	83.38
O	9.64897799932	5.68310489083	6.29281638828	83.38
O	1.04508832568	3.29946167138	2.03937983631	83.38
O	13.6122845319	1.07263624053	7.75580743781	-63.50
O	18.4699144431	7.90993032168	3.50237088584	-63.50
O	7.7758481181	5.56390882757	5.00448082998	-63.50
O	2.9182182069	3.41865773464	0.751065666137	-63.50
O	9.10321701849	1.71678263155	5.38918917195	-95.73
O	1.59084930651	7.26578393066	1.13577400811	-95.73
O	12.2849156315	6.20805521859	7.3710777077	-95.73
O	19.7972833435	2.77448995549	3.11766254386	-95.73
O	7.92759691925	8.80061771776	5.83472536319	115.29
O	2.76646940575	0.181927456321	1.58131019935	115.29
O	13.4605357307	4.30934513072	6.92554151647	115.29
O	18.6216632443	4.67320004336	2.67212635263	115.29
H	7.77873551601	8.81503331917	8.33510501063	28.79
H	2.91533080899	0.167533243047	4.08168984679	28.79
H	13.609397134	4.32376073213	4.42516186902	28.79
H	18.472801841	4.65880583009	0.171746705179	28.79
H	9.91581634226	8.24339269783	7.21800284232	27.57
H	0.778249982736	0.739173864384	2.96456629035	27.57
H	11.4723163077	3.75209872266	5.54228542546	27.57
H	20.6098826673	5.23044645142	1.28884887349	27.57
H	11.4800374236	0.556177001431	8.40025326269	24.93
H	20.6021615514	8.42636817265	4.14683809885	24.93
H	9.90809522638	5.0474709766	4.36001361697	24.93
H	0.785971098622	3.93509558561	0.106598453128	24.93
H	9.320969597	3.40635955837	1.20235526505	27.35
H	1.373096728	5.57618561571	5.45579181703	27.35
H	12.067163053	7.89765353354	3.05105989879	27.35
H	20.015035922	1.08491302867	7.30449645076	27.35
H	11.5235836617	2.9546421968	0.109421686637	29.23
H	20.5586153133	6.02792436541	4.36283685048	29.23
H	9.8645489883	7.44591478384	4.14401486534	29.23
H	0.829517336698	1.53665177837	8.39743002918	29.23
H	10.2248962472	3.16315510201	7.40968328713	28.80
H	0.46917007781	5.81941146021	3.15626812329	28.80
H	11.1632364028	7.65442768905	5.35058359252	28.80
H	20.9189625722	1.32811748503	1.09716842868	28.80
H	11.0128778303	1.34969811088	2.04509046773	28.82
H	21.0693211447	7.63286845134	6.29850563157	28.82
H	10.3752548197	5.84097069792	2.20834608425	28.82
H	0.318811505281	3.1415958643	6.46176124809	28.82
H	9.48452464738	1.65768722104	2.86761388505	27.85
H	1.20954167762	7.32485795304	7.12102904889	27.85
H	11.9036080026	6.14898119621	1.38582266692	27.85
H	20.1785909724	2.833585366	5.63923783076	27.85
H	10.1270669284	8.26311255613	1.23080148148	28.91
H	0.566999396551	0.719432617948	5.48423803345	28.91
H	11.2610657216	3.77183996909	3.02261368236	28.91
H	20.8211332534	5.21070520499	7.27605023434	28.91
H	8.61345016894	8.61092636929	2.06294955849	28.82
H	2.08061615606	0.371640192926	6.31638611046	28.82
H	12.7746824811	4.11963239411	2.19046560535	28.82
H	19.3075164939	4.86291277997	6.44390215732	28.82
H	6.25239281757	1.61858971455	0.395894335351	29.37
H	4.44167350743	7.36397684766	4.64933088732	29.37
H	15.1357398324	6.10986230159	3.85752082849	29.37
H	16.9464591426	2.87268287249	8.11095738046	29.37
H	6.90299842465	3.16890850969	0.958723046036	29.77
H	3.79106790035	5.81365805253	5.21215959801	29.77
H	14.4851342253	7.66018109673	3.2946921178	29.77
H	17.5970647497	1.32238546548	7.54812866978	29.77
H	7.10704121014	1.70613134149	1.95960210153	29.03
H	3.58702511486	7.27643522072	6.2130386535	29.03
H	14.2810914399	6.19740392853	2.29381306231	29.03
H	17.8011075351	2.78514124555	6.54724961429	29.03
H	15.7018837037	1.08568300145	6.37828336635	22.71
H	16.3803152713	7.89688356077	2.12484681438	22.71
H	5.68624894633	5.57695558849	6.38200490143	22.71
H	5.00781737867	3.40561097373	2.12856834946	22.71
H	17.0525656687	1.20691093731	4.26827991603	22.78
H	15.0296333063	7.77563423677	8.521716468	22.78
H	4.33556698135	5.69818352435	-0.0148433640591	22.78
H	6.35849934365	3.28436164973	4.23857179978	22.78
H	15.8908478556	1.48217620451	2.08647650441	23.11
H	16.1913511194	7.50036896957	6.33991305638	23.11
H	5.49728479437	5.97347017969	2.16693865943	23.11
H	5.19678153063	3.00909638253	6.42037521141	23.11
H	13.4195560686	1.52916593194	1.99215483942	22.43
H	18.6626429064	7.45340063027	6.24557000326	22.43
H	7.96857658141	6.02043851899	2.26128171255	22.43
H	2.72548974359	2.9621066551	6.51469687639	22.43
H	12.082968883	1.3803045287	4.10489597072	22.16
H	19.999230092	7.60224064538	8.35833252269	22.16
H	9.30516376697	5.87159850387	0.148519193122	22.16
H	1.38890255803	3.11096805834	4.40195574509	22.16
H	6.90100932832	8.03366066906	4.25275213173	27.52
H	3.79305699668	0.948884505017	8.50616729557	27.52
H	14.4871233217	3.54238808202	0.0006844202448	27.52
H	17.5950756533	5.44017848019	4.25409958408	27.52
H	7.52329704777	0.728736455651	3.99669340764	26.21
H	3.17076927723	8.25383010656	8.25012995962	26.21
H	13.8648356022	5.22000904269	0.256721756198	26.21
H	18.2173633728	3.76255751952	4.51015830817	26.21
H	6.10999063039	0.451674585303	5.05536319755	28.39
H	4.58407569461	8.53087058878	0.801926645579	28.39
H	15.2781420196	4.94294717234	7.70492507023	28.39
H	16.8040569554	4.03959800174	3.45148851826	28.39
172
Lattice="12.651159178 0.0 0.0 0.0 13.0799575672 0.0 0.0 0.0 9.78094009065" Properties=species:S:1:pos:R:3:CS:R:1 ENERGY=-2132.36713971 Natoms=172 NAME=frm_0007
C	9.55027150536	1.13422702494	8.49572148092	101.35
C	9.42646726164	11.9457431934	3.60525143559	101.35
C	3.10088767264	7.67452208751	6.17587842245	101.35
C	3.22469191636	5.40543547967	1.28540837712	101.35
C	10.5426916871	0.649599070313	9.58321512386	119.50
C	8.43404707992	12.4303584969	4.69274507853	119.50
C	2.10854339788	7.18951459811	5.08847333762	119.50
C	4.21703619112	5.89044296907	0.198003292295	119.50
C	10.6603474674	1.73138704046	0.879078446643	98.64
C	8.31639129957	11.3485705267	5.76956114313	98.64
C	1.99074845477	8.27110014971	4.01149280796	98.65
C	4.33483113423	4.80887006863	8.90196285328	98.65
C	10.848912995	3.1299094318	0.295012380872	137.48
C	8.12782577202	9.95004813538	5.1854824262	137.48
C	1.80217027607	9.66981230843	4.59522994359	137.47
C	4.52340931293	3.41014525875	9.48569998891	137.47
C	9.83974267851	3.35437894909	8.94085251659	106.28
C	9.13699608849	9.72557861809	4.05036982011	106.28
C	2.81134059254	9.89453484891	5.73032989852	106.28
C	3.51423899646	3.18542271827	0.839859853191	106.28
C	8.38082365326	3.07711614455	9.39764792103	144.55
C	10.5959151137	10.0028414226	4.50716522455	144.55
C	4.2702849201	9.61719613741	5.27362305219	144.55
C	2.0552946689	3.46277408093	0.383153006865	144.55
C	8.18747598754	1.56918652864	9.10802493397	146.51
C	10.7892627795	11.5107710385	4.21755488865	146.51
C	4.4636705393	8.10936773078	5.56348641128	146.51
C	1.8619090497	4.9705898364	0.673016365951	146.51
C	9.50299412351	2.66236054206	6.60169113806	131.21
C	9.47374464349	10.4175970251	1.71122109273	131.21
C	3.14810179869	9.20266825578	8.06964309096	131.21
C	3.17747779031	3.8772893114	3.17917304564	131.21
C	11.7511936676	1.90936354778	3.00386593291	-1.09
C	7.22554509945	11.1706066706	7.89433597823	-1.09
C	0.900370347539	8.4476597272	1.88638904271	-1.01
C	5.42520924146	4.63229783998	6.77685908804	-1.01
C	0.295366613329	1.48594190125	3.7855557562	35.64
C	6.03021297567	11.5940156659	8.67602580152	35.64
C	12.3559949832	8.02388384821	1.10481307986	35.62
C	6.62074378378	5.05608637012	5.99528312518	35.62
C	1.26702624284	0.624790147165	3.25339739653	37.22
C	5.05855334616	12.4551800712	8.14388009302	37.22
C	11.384044377	7.16321283818	1.63703469531	37.23
C	7.59269438995	5.916744729	6.52750474064	37.23
C	2.39916582652	0.308789493217	4.00108090395	37.12
C	3.92641376248	12.771168074	8.89155094928	37.12
C	10.2516644213	6.84778148639	0.889515652964	37.12
C	8.72507434565	6.23218873195	5.77998569829	37.12
C	2.5668948949	0.850398268786	5.27751960922	32.45
C	3.7586846941	12.2295592984	0.387036912733	32.45
C	10.0840112599	7.38942821544	9.39401703835	32.45
C	8.89272750708	5.69052935174	4.50354699303	32.45
C	1.59160438271	1.69020751734	5.81849582683	33.74
C	4.73397520629	11.3897500498	0.928025781502	33.74
C	11.0596560046	8.22875671994	8.85293961147	33.73
C	7.91708276243	4.8512134984	3.96245691498	33.73
C	0.456846009077	2.003880358	5.07678366654	35.82
C	5.86873357992	11.0760772092	0.186313621214	35.82
C	12.1946547502	8.54189821192	9.59449995784	35.82
C	6.78208401678	4.53807200642	4.70402991252	35.82
C	11.859323125	0.263422436404	8.92706275309	-8.01
C	7.11741564195	12.8165477819	4.03658005661	-8.01
C	0.791886657588	6.80348977811	5.74468896418	-7.98
C	5.53369293141	6.27648044023	0.854218918858	-7.98
C	0.209705614535	11.6983497757	7.55419691257	117.63
C	6.11587397447	1.38160779151	2.66371421609	117.63
C	12.44141561	5.15832038744	7.11718792109	117.64
C	6.53532315701	7.92163717974	2.22671787576	117.64
N	10.116284367	2.35069923571	7.89005988643	169.93
N	8.86045440002	10.7292583315	2.9995898411	169.93
N	2.53479890406	8.89103225175	6.78128699375	169.95
N	3.79078068494	4.18893796659	1.89081694843	169.95
O	11.7432613908	1.35085282355	1.77009958755	82.78
O	7.23347737625	11.7291047436	6.66056963287	82.78
O	0.907720671021	7.89009783991	3.12072469023	82.82
O	5.41785891798	5.18985972727	8.01119473556	82.82
O	10.8913829363	2.67745337495	3.40952535195	-82.38
O	8.08535583066	10.4025168434	8.29999539727	-82.38
O	1.76000396253	9.21501578714	1.48050190281	-82.01
O	4.56557562647	3.86494178004	6.37097194813	-82.01
O	0.269431737014	0.852789337871	8.98829436351	-110.34
O	6.05614785199	12.2271808805	4.09782431819	-110.34
O	12.3819551619	7.39293258653	5.68359651651	-110.24
O	6.59478360515	5.68702498065	0.793126471187	-110.24
O	11.6869384301	12.1883165195	8.23203337017	109.93
O	7.28980033691	0.891641047706	3.34156332484	109.93
O	0.964271352547	5.64833773588	6.43959183551	109.97
O	5.36130823645	7.4316198313	1.54912179019	109.97
H	9.4441156287	0.346489947567	7.74148467304	28.02
H	9.5326231383	12.7334676196	2.85101462772	28.02
H	3.20705620046	6.88697477752	6.93029234655	28.02
H	3.11852338854	6.19299544081	2.03982230122	28.02
H	10.1347677105	12.8130434108	0.251340579389	28.12
H	8.84197105646	0.266914156337	5.14182327587	28.12
H	2.51655593253	6.27295076682	4.63961020998	28.13
H	3.80902365647	6.80700680036	9.53008025531	28.13
H	9.73976056753	1.72227820586	1.48169111177	25.76
H	9.23697819947	11.3576793613	6.37216115709	25.76
H	2.9112341454	8.26194071047	3.4087662824	25.76
H	3.4143454436	4.81801685671	8.29923632772	25.76
H	9.96381259657	4.36559875335	8.53361170265	28.10
H	9.01292617043	8.71435881383	3.64312900617	28.10
H	2.68727067448	10.9058432113	6.13738094507	28.10
H	3.63830891452	2.1741143559	1.24689824858	28.10
H	10.7063850357	3.87413917276	1.08883466581	28.62
H	8.27035373132	9.20581839442	5.9793173623	28.62
H	1.94473618884	10.413852282	3.80123054242	28.62
H	4.38084340016	2.66610528517	8.69170058774	28.62
H	11.8669391229	3.22538773011	9.68066700301	29.17
H	7.10979964413	9.85456983707	4.79019695768	29.17
H	0.78415679933	9.7654297695	4.9905154121	29.17
H	5.54142278967	3.31454044884	0.10004536678	29.17
H	8.22332937266	3.33599681481	0.671751250033	28.93
H	10.7534093943	9.74396075237	5.56222129536	28.93
H	4.4278424565	9.87586173796	4.2185290279	28.93
H	1.8977371325	3.20409582922	9.10899907323	28.93
H	7.67797585397	3.69150703887	8.82573961923	28.69
H	11.298762913	9.38845052831	3.93526957391	28.69
H	4.97309476592	10.2317008922	5.84544279588	28.69
H	1.35248482308	2.84825667502	0.954972750551	28.69
H	7.93045503768	0.985095160554	0.220623564905	30.37
H	11.0462837293	12.0948624066	5.11110626139	30.37
H	4.72062823336	7.52509924646	4.67004889897	30.37
H	1.60495135564	5.55485832072	9.56051894429	30.37
H	7.38133147356	1.40203941358	8.3830123038	29.38
H	11.5954072934	11.6779181536	3.49254225847	29.38
H	5.2698403556	7.94233447615	6.28851169261	29.38
H	1.0557392334	5.13762309103	1.39804164728	29.38
H	9.83508705193	1.93297061081	5.85336242152	29.34
H	9.14165171507	11.1469869564	0.962892376197	29.34
H	2.81613538186	8.47320241758	8.81795915634	29.34
H	3.50944420714	4.6067551496	3.92748911101	29.34
H	9.84376574713	3.64379951761	6.25642835293	29.84
H	9.13297301987	9.43617070073	1.36595830761	29.84
H	2.80721631464	10.1840313244	8.41500708536	29.84
H	3.51836327436	2.8959262428	3.52452438888	29.84
H	8.39634662557	2.67627681715	6.60643532275	30.30
H	10.5803921414	10.40368075	1.71596527743	30.30
H	4.25472399431	9.21674899595	8.06484830163	30.30
H	2.07085559469	3.86320857123	3.17436560515	30.30
H	1.12887558461	0.224001424406	2.25055265965	22.20
H	5.19670400439	12.8559561428	7.14102270498	22.20
H	11.5221317795	6.76232290614	2.63986678104	22.20
H	7.45460698752	6.31763466104	7.53033682636	22.20
H	3.16873583931	12.7345429681	3.59106948615	22.32
H	3.15684374969	0.345414599037	8.48153953148	22.32
H	9.48181608305	6.19393162659	1.2995776754	22.32
H	9.49492268395	6.88602594059	6.19004772073	22.32
H	3.46874542806	0.624119635728	5.84464577285	22.44
H	2.85683416094	12.4558505826	0.954163076364	22.44
H	9.18192035473	7.16375683802	8.82706799095	22.44
H	9.79481841227	5.91620072916	3.93658529446	22.44
H	1.71490258006	2.09795437765	6.81998688968	22.49
H	4.61067700894	10.9820031895	1.92951684435	22.49
H	10.9363578072	8.63681985923	7.85156240905	22.49
H	8.04038095978	4.44313770795	2.96109236373	22.49
H	12.3363730353	2.65680668318	5.48093759764	22.61
H	6.64036573167	10.4231635352	0.590467552315	22.61
H	0.315266886716	9.19462211855	9.1903586779	22.61
H	6.01031270228	3.88533544863	4.29987598142	22.61
H	12.5945199384	10.7129889408	7.16331404745	26.92
H	6.38221882864	2.36698127757	2.27284400212	26.92
H	0.0565127280481	4.17283304095	7.50784306534	26.92
H	6.26906686095	8.90712452623	2.61736036886	26.92
H	1.04728825907	11.6168130548	8.2567537352	26.69
H	5.27829132993	1.46314451241	3.36627103872	26.69
H	11.6039341747	5.07693548045	6.4144919357	26.69
H	7.37280459228	8.00302208673	1.52400923922	26.69
H	0.49004265076	12.374174699	6.7373874714	28.18
H	5.83553693824	0.705795519381	1.84691742608	28.18
H	12.1609900156	5.83391758987	7.93413652501	28.18
H	6.81574875135	7.24603997731	3.04366647968	28.18
172
Lattice="24.994917694 0.0 0.0 0.0 10.145437092 0.0 0.0 0.0 6.62192853959" Properties=species:S:1:pos:R:3:CS:R:1 ENERGY=-2132.39070047 Natoms=172 NAME=frm_0008
C	16.7029787236	1.00497065572	2.2408443611	100.14
C	20.7893978174	9.14046643627	5.55182112836	100.14
C	8.2919389704	6.07768920172	1.07010741123	100.14
C	4.2055198766	4.06774789027	4.38108417849	100.14
C	16.3570990526	2.38459013276	1.62057048361	119.88
C	21.1352774884	7.76087195415	4.93152225594	119.88
C	8.63781864145	7.45730867876	1.69040628365	119.88
C	3.85964020555	2.68812841324	5.00135805598	119.88
C	15.2091324727	2.18810508477	0.62032386733	98.27
C	22.2832440683	7.95733200723	3.93127563967	98.27
C	9.7857852213	7.26082363077	2.69065289992	98.27
C	2.7116736257	2.88461346123	6.00160467226	98.27
C	15.423438897	1.00926978157	6.30511795782	134.81
C	22.068937644	9.13619230535	2.99416618548	134.81
C	9.57147879699	6.08198832756	3.62778734902	134.81
C	2.92598005001	4.06344876443	0.316810581771	134.81
C	15.8548261815	9.93365515437	0.503572606781	106.91
C	21.6375503595	0.211806932539	3.81454937403	106.91
C	9.14009151251	4.86091161346	2.80737916555	106.92
C	3.35736733449	5.28452547854	6.11835593281	106.92
C	14.8697264853	9.64766330612	1.67565928221	146.98
C	22.6226500557	0.497773785876	4.98661105454	146.98
C	10.1251912087	4.57494476012	1.63531748505	146.98
C	2.37226763834	5.57051732679	4.94626925738	146.98
C	15.4483088401	0.323509219713	2.84962057646	144.43
C	22.0440677009	9.8219528672	6.16059734371	144.43
C	9.54660885388	5.39622776571	0.461331195878	144.43
C	2.95084999312	4.74920932628	3.77230796313	144.43
C	17.8345236425	9.0721303313	1.66196206731	128.44
C	19.6578528985	1.0733067607	4.97291383965	128.44
C	7.16039405147	3.9994117853	1.64901469994	128.44
C	5.33706479553	6.1460253067	4.95996647228	128.44
C	14.1978131079	4.33196916522	0.416640283041	-2.90
C	23.2945634331	5.81349292169	3.72761705029	-2.90
C	10.7971045861	9.40468771122	2.89433648421	-2.90
C	1.70035426089	0.740774375697	6.20528825655	-2.90
C	13.953312823	5.49800707056	6.15044940713	36.63
C	23.539063718	4.64743002143	2.83949763479	36.63
C	11.041604871	0.425288524563	3.7824309048	36.63
C	1.455853976	9.72017356235	0.471479132462	36.63
C	13.2092391182	6.56726465459	0.0483901606556	35.46
C	24.2831374228	3.5781724374	3.35936692791	35.46
C	11.7856785758	1.4945461086	3.26256161168	35.46
C	0.711780271172	8.65091597832	6.57353837893	35.46
C	12.9759865463	7.69978437531	5.89802573334	35.67
C	24.5163899947	2.44565271669	2.58704896608	35.67
C	12.0189311477	2.62706582931	4.03487957351	35.67
C	0.478527699252	7.5183962576	0.723902806254	35.67
C	13.4807089192	7.76474616639	4.59626542491	33.83
C	24.0116676218	2.38071592052	1.28528865766	33.83
C	11.5142087748	2.6920276204	5.33663988193	33.83
C	0.983250072247	7.45343446652	2.02566311467	33.83
C	14.2080610241	6.69868793183	4.06517341375	37.56
C	23.2843155169	3.44674916017	0.754196646499	37.56
C	10.7868566699	1.62596938583	5.86773189309	37.56
C	1.71060217714	8.51946770616	2.55675512584	37.56
C	14.4415135554	5.56056934955	4.83486690922	35.84
C	23.0508629856	4.58486774245	1.52389014197	35.84
C	10.5534041386	0.487850803551	5.09803839762	35.84
C	1.9440547084	9.65761128336	1.78708662529	35.84
C	17.6051952727	3.02575976145	1.03668920628	-6.56
C	19.8871812683	7.11967733055	4.34764097861	-6.56
C	7.38972242131	8.09850330236	2.27428756098	-6.56
C	5.10773642569	2.04695878455	5.58523933331	-6.56
C	19.7075677898	3.93957395234	1.64793991848	115.92
C	17.7848087512	6.20586313965	4.95891668574	115.92
C	5.28734990424	9.01231749325	1.66301185385	115.92
C	7.21010894276	1.13314459366	4.97398862111	115.92
N	17.1417395088	0.111002429479	1.15459023304	166.97
N	20.3506370322	10.0344346625	4.46554200537	166.97
N	7.8531781852	5.18372097548	2.15638653421	166.97
N	4.6442806618	4.96171611652	5.46733830655	166.97
O	14.9467608217	3.37783817208	6.44696411573	77.22
O	22.5456157193	6.76759891991	3.13598734848	77.22
O	10.0481568723	8.45055671808	3.48594119111	77.22
O	2.44930197467	1.69488037391	0.174964423858	77.22
O	13.7607269822	4.24373710576	1.55900800133	-73.44
O	23.7316495588	5.90172498115	4.86998476858	-73.44
O	11.2341907118	9.31645565176	1.75196876593	-73.44
O	1.26326813517	0.828981440239	5.06292053826	-73.44
O	17.8369981394	3.24848947302	6.48723092814	-114.70
O	19.6553784016	6.89694761898	3.1762791558	-114.70
O	7.15791955462	8.32120801902	3.44564938379	-114.69
O	5.33953929238	1.82422907298	0.134697611453	-114.69
O	18.455122454	3.34426999762	2.04598398276	109.21
O	19.037254087	6.80119208929	5.3569357551	109.21
O	6.53979524005	8.41698854362	1.26499278449	109.21
O	5.95766360695	1.72847354329	4.57596955175	109.21
H	17.5081150124	1.13739372967	2.96997110515	27.12
H	19.9842615286	9.00804336233	6.28094787241	27.12
H	7.48680268164	6.21011227566	0.340980667182	27.12
H	5.01065616536	3.93532481633	3.65195743443	27.12
H	16.0127690664	3.03863214406	2.4357797242	27.50
H	21.4796074746	7.10680494794	5.74675649145	27.50
H	8.9821486276	8.11135069006	0.875172048138	27.50
H	3.5153102194	2.03408640194	4.18614881539	27.50
H	14.3050912946	2.01616504595	1.21927708003	25.44
H	23.1872852464	8.12929704096	4.53025384728	25.44
H	10.6898263994	7.08888359195	2.0916746923	25.44
H	1.80763244763	3.05657849496	5.40265145956	25.44
H	15.9760515323	9.06475683058	6.46693505497	28.84
H	21.5163250087	1.08070525634	3.15595828772	28.84
H	9.01886616169	3.99201328966	3.46597025187	28.84
H	3.47859268531	6.15342380233	0.155018479538	28.84
H	14.4877541531	0.804986319253	5.76657746118	30.30
H	23.0046223879	9.34047576766	2.45562568885	30.30
H	10.5071635409	5.87770486525	4.16630285074	30.30
H	1.99029530614	4.26773222674	0.855351078406	30.30
H	16.2040301766	1.24374710445	5.569542525	28.91
H	21.2883463644	8.90171498246	2.25856575775	28.91
H	8.7908875174	6.31646565045	4.36336278184	28.91
H	3.7065713296	3.82897144154	1.05238601459	28.91
H	13.8377113287	9.92198252781	1.42318561858	29.02
H	23.6546652123	0.223479559102	4.73416238583	29.02
H	11.1572063653	4.8492389869	1.88776615376	29.02
H	1.34025248167	5.2961981051	5.19874292101	29.02
H	14.8557293314	8.57443153017	1.9005385567	28.97
H	22.6366472096	1.57100556182	5.21151532395	28.97
H	10.1391883626	3.50171298418	1.41043821055	28.97
H	2.35827048443	6.64372410782	4.72138998289	28.97
H	14.7362286299	1.04866177185	3.26211170316	29.44
H	22.7561479111	9.09680031506	6.57308847042	29.44
H	10.2586890641	6.12138031785	0.0488650640918	29.44
H	2.23876978293	4.02405677415	3.35981683643	29.44
H	15.7518721155	9.8267518914	3.68377596466	29.23
H	21.7405044255	0.318685200598	0.372799197406	29.23
H	9.24304557849	4.7540333454	6.24912934218	29.23
H	3.25441326851	5.3914037466	2.93815257493	29.23
H	18.7084709397	9.37896794091	2.24976754672	28.70
H	18.7839056013	0.766494146004	5.56071931905	28.70
H	6.2864467543	4.30622439999	1.06120922053	28.70
H	6.2110120927	5.839212692	4.37218598779	28.70
H	18.1791035779	8.45615557965	0.821183025919	28.80
H	19.3132729631	1.68930650727	4.13213479825	28.80
H	6.81581411614	3.38343703365	2.48979374133	28.80
H	5.68164473086	6.76202505326	5.80074551367	28.80
H	17.2120752072	8.4261366835	2.31257977488	29.43
H	20.2803013338	1.7193004085	5.62355654214	29.43
H	7.7828424868	3.3534181375	0.998396992369	29.43
H	4.7146163602	6.7920189545	4.3093487647	29.43
H	12.8272417911	6.49033029793	1.06558333113	22.10
H	24.6651347499	3.65513178898	4.37656009838	22.10
H	12.1676759029	1.41761175193	2.24539343612	22.10
H	0.329782944055	8.72785033498	5.55634520846	22.10
H	12.4037778955	8.52746607983	6.3172404929	22.53
H	0.0936809515171	1.61797101217	3.00626372565	22.53
H	12.5911397985	3.45474753383	3.61566481394	22.53
H	24.9012367425	6.69071455308	0.30468804669	22.53
H	13.311643296	8.65593995677	3.99383791865	23.61
H	24.180733245	1.48949713522	0.682886146318	23.61
H	11.683274398	3.58322141078	5.93904239327	23.61
H	0.814184448964	6.56221568122	2.62809062094	23.61
H	14.5923578837	6.74587833643	3.04545575659	23.13
H	22.9000186573	3.39955875556	6.35643252384	23.13
H	10.4025598103	1.67315979044	0.265496015746	23.13
H	2.09489903669	8.47227730156	3.576472783	23.13
H	15.0148969673	4.72763871231	4.43359850056	22.33
H	22.4774795737	5.41779837968	1.12264672823	22.33
H	9.9800207267	9.80035725831	5.49928181136	22.33
H	2.5174381203	0.345079833683	2.18833003903	22.33
H	19.5445259416	4.92459866374	1.19460709627	27.01
H	17.9478505994	5.22083842825	4.5055588686	27.01
H	5.45039175235	9.99731720974	2.11636967099	27.01
H	7.04706709465	0.148119882255	5.42734643824	27.01
H	20.2280869507	3.28473210367	0.939234022187	27.72
H	17.2642895903	6.86070498832	4.25018579452	27.72
H	4.76683074326	8.35745064967	2.37174274507	27.72
H	7.73062810374	1.78798644232	5.6826945174	27.72
H	20.2826258612	4.05092631067	2.5699774373	28.17
H	17.2097506798	6.09453577625	5.88095420455	28.17
H	4.71229183285	9.12364485666	0.740974335039	28.17
H	7.78516701415	1.02181723025	4.05195110229	28.17
86
Lattice="10.03933837 0.0 0.0 0.0 9.42984009822 0.0 -1.35484887038 0.0 8.60077145695" Properties=species:S:1:pos:R:3:CS:R:1 ENERGY=-1066.18745724 Natoms=86 NAME=frm_0009
C	4.90136562165	1.80408918377	8.54269388448	101.48
C	3.78312387797	6.51900421321	0.0580876118088	101.48
C	5.2984515722	0.806309461187	7.42804622393	119.92
C	3.38604796676	5.52123452997	1.17272523301	119.92
C	6.5791298107	0.0932754927957	7.886623122	100.25
C	2.10536972825	4.80820056157	0.71414833495	100.25
C	7.65871006232	1.06633836431	8.3438748274	135.82
C	1.02578947663	5.78126343309	0.256906668888	135.82
C	8.39567781339	2.08677687359	0.712823142285	105.54
C	0.288821725567	6.80169190303	7.88794831466	105.54
C	7.67080746506	1.38006768837	1.89138123089	147.17
C	1.0136920739	6.09498271781	6.70939022605	147.17
C	6.23724014251	1.15818827106	1.35416619538	147.74
C	2.44725939644	5.87311333983	7.24660526157	147.74
C	6.92565765322	4.056264157	0.623964958372	125.78
C	1.75884188573	8.77117918644	7.97681653791	125.78
C	6.63505896476	7.39752663529	6.80057753647	-3.96
C	2.04943053485	2.68261160585	1.80019392048	-3.96
C	7.26813964238	6.63352294599	5.69687275475	34.86
C	1.41635989658	1.91860791655	2.9038987022	34.86
C	7.26174458383	5.2334066989	5.73994151636	36.71
C	1.42274491578	0.518481630119	2.86083997993	36.71
C	7.86343225036	4.51062453295	4.71273649301	35.16
C	0.82106728859	9.22553956239	3.88803496393	35.16
C	8.44506131883	5.17915411435	3.63284502191	30.52
C	0.239438220124	0.464229045567	4.96792643504	30.52
C	8.41368838642	6.5722729426	3.5694466001	37.86
C	0.270811152531	1.85734787382	5.03132485685	37.86
C	7.83877563533	7.3027352024	4.60427148126	34.89
C	0.845713864289	2.58781013362	3.99649997568	34.89
C	5.42548935993	1.5536779668	6.10695964849	-8.01
C	3.25901017902	6.26859299624	2.49381180846	-8.01
C	4.29124491089	3.04859568613	4.65610458527	117.82
C	4.39325462807	7.7635207549	3.94467691102	117.82
N	5.98091575525	2.81297241458	8.58200793353	165.10
N	2.7035837837	7.52788744402	0.0187635234135	165.10
O	7.13704596194	8.6558874246	6.869397201	74.36
O	1.54745357701	3.94097239516	1.73138429529	74.36
O	5.7759024264	6.96170891731	7.55305606532	-82.18
O	2.90859711256	2.24679388787	1.04771539163	-82.18
O	6.37386549839	1.52774635579	5.34421087649	-105.25
O	2.31062400122	6.24266138523	3.25656058046	-105.25
O	4.29371458813	2.25904188068	5.86370647978	112.83
O	4.39077491149	6.97395691012	2.73706497717	112.83
H	3.94478734374	2.27087826062	8.28812638143	26.92
H	4.73970215588	6.98579329006	0.312655114857	26.92
H	4.50062535193	0.0580574937937	7.3055863745	28.11
H	4.18387418702	4.77297252323	1.29518508245	28.11
H	7.64463490993	8.8715625308	0.121345482878	25.36
H	1.03986462903	4.15663746202	8.47942597407	25.36
H	9.16701021969	2.79157858452	1.04740417214	27.52
H	-0.482520720077	7.50649361396	7.55337732414	27.52
H	9.81766977879	0.509958231843	0.246325206246	29.14
H	-1.13317023984	5.22487326128	8.3544462507	29.14
H	8.0833539967	1.59056249597	7.4776204768	28.26
H	0.601135502919	6.30548756475	1.12316101948	28.26
H	8.17093718464	0.444722611114	2.17553466412	30.14
H	0.513552314979	5.15963764055	6.42523679283	30.14
H	7.660065373	2.01085939683	2.78763312454	28.89
H	1.02443416595	6.72577442627	5.81313833241	28.89
H	5.94758515186	0.0989176009596	1.32739127994	29.37
H	2.73691438709	4.8138326304	7.273380177	29.37
H	5.49187950457	1.66613863522	1.97554100445	28.84
H	3.19262003438	6.38105366466	6.6252304525	28.84
H	4.80388364608	4.54060199732	8.60982694016	28.24
H	3.88060585354	9.2555270661	-0.00904544387137	28.24
H	7.77648154074	4.74688028281	0.671129770035	28.43
H	0.908017998213	0.0319552140317	7.92965172625	28.43
H	6.5318244483	3.93378422889	1.6518727354	29.13
H	2.15266505131	8.64869925833	6.94890876089	29.13
H	6.79918206844	4.71418215774	6.58129830779	22.47
H	1.88530743118	-0.00073287170101	2.01948318849	22.47
H	7.8650385445	3.42233013563	4.75572493991	22.52
H	0.819450955113	8.13724516507	3.84504651703	22.52
H	8.92364661827	4.61455176376	2.83462726745	22.62
H	-0.23915711865	9.32947683253	5.7661441895	22.62
H	8.84740788268	7.08962012748	2.71428571841	22.98
H	-0.162918383068	2.37470509804	5.88648573854	22.98
H	7.81196056254	8.39101956038	4.57211548047	22.27
H	0.872528937075	3.67610453094	4.02865597648	22.27
H	4.20610128217	2.39550660714	3.77950971615	28.45
H	4.47839825678	7.11043167592	4.82126174079	28.45
H	5.20779634672	3.64409912022	4.58557823322	27.40
H	3.4766931529	8.35901414966	4.01519322373	27.40
H	3.4135055572	3.69656470254	4.72950218809	27.99
H	5.27099398175	8.41147973198	3.87126926886	27.99
172
Lattice="14.047188936 0.0 0.0 0.0 9.62326558282 0.0 0.0 0.0 11.9408691438" Properties=species:S:1:pos:R:3:CS:R:1 ENERGY=-2132.36836556 Natoms=172 NAME=frm_0010
C	11.173976911	6.75822902181	5.91397891957	101.81
C	9.89682054016	2.86503656101	11.8846241993	101.80
C	2.87321202497	1.946603254	0.0564556523338	101.81
C	4.15036839584	7.67666232882	6.0266795164	101.80
C	11.8817726199	6.30081040849	4.61207140179	118.27
C	9.18989575695	3.32259564622	10.5823233602	118.27
C	2.16541631605	1.48917059348	1.35836317011	118.27
C	4.85729317905	8.13422141404	7.32899440266	118.27
C	12.0773656787	7.51336375744	3.6942421239	100.37
C	8.99463983074	2.10994396694	9.66449408235	100.38
C	1.96982325731	2.70173798963	2.276192448	100.37
C	5.05254910526	6.92158378195	8.24682368055	100.38
C	10.8257611445	8.37878297341	3.57433531914	136.13
C	10.2460617515	1.24422976001	9.54527558985	136.12
C	3.2214277915	3.5671572056	2.39609925276	136.13
C	3.80112718451	6.05585552782	8.36604217305	136.12
C	10.2288398978	8.61689687307	4.96726862123	106.36
C	10.8420418365	1.00600348284	10.938588166	106.35
C	3.81834903815	3.80525705806	1.00316595068	106.36
C	3.20514709953	5.81764329784	6.97272959686	106.35
C	11.2880962739	9.19752338055	5.95006614794	147.26
C	9.78176001558	0.425756249461	11.9205990502	147.26
C	2.75909266205	4.38589761273	0.0203824711461	147.26
C	4.26542892042	5.23738201728	5.99070466554	147.26
C	11.9289290332	7.93962570571	6.58248464103	144.63
C	9.14075869006	1.68386463214	0.611586511896	144.61
C	2.11825990279	3.12799993789	11.3288331219	144.63
C	4.90643024594	6.49550444714	5.35884806001	144.61
C	8.95539198486	7.43384262088	6.68209325778	127.93
C	12.1155880798	2.18938082038	0.712318903756	127.92
C	5.09179695114	2.62220280587	11.2292104579	127.93
C	1.93160085621	7.00100658819	5.25811566815	127.92
C	13.2379163342	7.87663811052	1.62878560432	-1.31
C	7.83407512804	1.74682413295	7.59909375152	-1.35
C	0.809272601792	3.06499829551	4.34164896758	-1.31
C	6.21311380796	6.55844990076	10.3122099642	-1.35
C	13.5668312631	7.24863043475	0.319419029216	36.93
C	7.50566589791	2.37453681774	6.28961479891	36.94
C	0.480357672855	2.43699061975	5.65101554269	36.93
C	6.54152303809	7.18617663275	11.621702964	36.94
C	13.1494049967	5.94554295311	11.9502667132	35.79
C	7.92341524967	3.67754001626	5.9795792919	35.78
C	0.897783939278	1.13391718529	5.96105104969	35.79
C	6.12377368633	8.48916578407	-0.0091306728084	35.78
C	13.4515178892	5.39257536064	10.7095487504	35.15
C	7.62152711225	4.23054975029	4.73881918756	35.14
C	0.595671046831	0.580935545637	7.20175496528	35.15
C	6.42566182375	9.0421755181	1.23161538434	35.14
C	0.133701144293	6.13144345149	9.77542473337	33.86
C	6.89209873237	3.49177998977	3.80468112332	33.86
C	13.9134877917	1.31980363648	8.13589302952	33.86
C	7.15509020363	8.30341980477	2.16576749577	33.86
C	0.562870860666	7.4254283547	10.0823277172	36.36
C	6.4625497419	2.19792151125	4.11161220157	36.36
C	13.4843180753	2.6137885397	7.82897599846	36.36
C	7.5846391941	7.00954727906	1.85882237033	36.36
C	0.250334954028	7.98459075749	11.318508438	35.55
C	6.77481875194	1.63873101408	5.34784911107	35.56
C	13.796853982	3.17296498967	6.59279527771	35.55
C	7.27237018406	6.4503567819	0.622585460832	35.56
C	11.1244043813	5.14183303813	3.98027098502	-7.49
C	9.94740446752	4.4815449222	9.95090221756	-7.52
C	2.92278455472	0.330207270319	1.99016358689	-7.49
C	4.09978446848	9.29317069001	7.96041554533	-7.52
C	10.7630685403	2.79595248582	4.29116337055	120.67
C	10.3091336298	6.82728500262	10.2617524615	120.67
C	3.28412039573	7.60757825364	1.67927120135	120.67
C	3.73805530619	2.0156592348	7.64956530137	120.67
N	9.85328830165	7.30245926276	5.53657309442	165.28
N	11.2174951024	2.32044109315	11.5078224033	165.32
N	4.19390063435	2.49081944775	0.433875524666	165.28
N	2.82969383365	7.13208090815	6.40349535961	165.32
O	12.5237993903	7.0314608938	2.40383925386	81.20
O	8.54893657299	2.59157993399	8.37379622134	81.18
O	1.52338954573	2.21983512599	3.56660936523	81.20
O	5.49825236301	7.40320570181	9.53752154155	81.18
O	13.5586277048	9.0089117747	1.96406390984	-72.13
O	7.51228212389	0.614761176595	7.93491989741	-72.21
O	0.488561231194	4.1972719597	4.00637066206	-72.13
O	6.53490681211	5.42638694441	9.97639786548	-72.21
O	10.4848218218	5.14735358339	2.94575170863	-96.22
O	10.5871696404	4.4760805657	8.91629865805	-96.34
O	3.56236711417	0.33572781557	3.02469691046	-96.22
O	3.46001929558	9.28770633352	8.99501910485	-96.34
O	11.2873798673	4.04877912546	4.76768616082	112.94
O	9.78451326462	5.57458478768	10.738289299	112.90
O	2.75980906869	8.86041894046	1.20274841108	112.94
O	4.26267567138	0.762944972681	7.1730284639	112.90
H	11.0558821936	5.89893438022	6.58543455071	26.23
H	10.0147466913	3.72426096666	0.615309016964	26.23
H	2.99130674235	1.0873086124	11.3258832122	26.23
H	4.03244224472	8.53588673447	5.35512555494	26.23
H	12.8733496398	5.89855510612	4.86857307176	26.88
H	8.19816421807	3.72486499578	10.8382771898	26.88
H	1.17383929625	1.08691529111	1.10186150014	26.88
H	5.84902471793	8.5364907636	7.07304057305	26.88
H	12.8936056862	8.12414957957	4.10502406996	25.95
H	8.17807673789	1.49936885265	10.0749529431	25.94
H	1.1535832498	3.31252381175	1.86541050195	25.95
H	5.86911219811	6.31100866765	7.83636481984	25.94
H	9.33639389037	9.25352952283	4.88507851876	28.10
H	11.7343473721	0.369089889293	10.8571144702	28.10
H	4.71079504563	4.44190375502	1.08537010033	28.10
H	2.31284156393	5.1807297043	7.0541892455	28.10
H	11.0949333789	9.33847287433	3.10964026195	29.65
H	9.97691761147	0.28463818941	9.08034173044	29.65
H	2.95225555711	4.52684710652	2.86079430995	29.65
H	4.07027132453	5.09626395723	8.83097603245	29.65
H	10.092273127	7.87141255623	2.9361434314	28.73
H	10.9800414206	1.75144565811	8.90754725934	28.73
H	3.95491580899	3.05978678842	3.0342911405	28.73
H	3.06714751542	6.56308547311	9.00375645636	28.73
H	12.0247589561	0.206929140216	5.43863609316	30.91
H	9.04529399405	9.41667357514	11.4084806831	30.90
H	2.02242997987	5.01856895522	0.531798478739	30.91
H	5.00189494195	4.60503376013	6.50283707976	30.90
H	10.8091573672	0.197910844919	6.71350277224	29.85
H	10.2597437135	9.42514403007	0.743573899138	29.85
H	3.23803156883	5.00953661273	11.1978149907	29.85
H	3.78744522249	4.61351826225	5.22686067276	29.85
H	13.0119813474	7.8879601448	6.4175987373	29.23
H	8.05788898936	1.73592351433	0.445506597105	29.23
H	1.03520758864	3.0763203298	11.4937190256	29.23
H	5.98929994664	6.54754928215	5.5249279748	29.23
H	11.7774160533	7.91854087511	7.66865543113	29.12
H	9.29106361167	1.70487922678	1.69793991545	29.12
H	2.26977288266	3.1069151073	10.2426482846	29.12
H	4.75612532433	6.5165049946	4.27250870364	29.12
H	8.79636375891	6.44846041139	7.13823357691	28.35
H	12.2745741642	3.17484731299	1.16826256224	28.35
H	5.25082517709	1.63683464358	10.773084186	28.35
H	1.77261477183	7.986487128	4.80218605685	28.35
H	7.98761090311	7.82196645118	6.33998801843	28.19
H	13.08332702	1.8013553204	0.369974862196	28.19
H	6.05957803289	3.01034068336	11.5713297445	28.19
H	0.963861916033	6.6129951354	5.6004597097	28.19
H	9.31511239913	8.12077825422	7.47160146474	28.93
H	11.7561205149	1.50245923422	1.5019675826	28.93
H	4.73207653687	3.30915248641	10.439702251	28.93
H	2.29106842108	6.31408500203	4.46848103649	28.93
H	12.5696213206	5.3855236718	0.739640686236	22.30
H	8.50308654831	4.237517156	6.70993478625	22.30
H	1.47756761542	0.573883856791	5.23079388567	22.30
H	5.54410238769	9.04914292382	11.2013829766	22.30
H	13.097753483	4.3887351449	10.4743988076	22.52
H	7.97536175436	5.23438996603	4.50376757509	22.52
H	0.949435452995	9.20036091271	7.43691895525	22.52
H	6.07182718164	0.422750151029	1.46666699681	22.52
H	0.369483210584	5.69585416977	8.80376662748	22.93
H	6.65631666608	3.92738331867	2.83303706461	22.93
H	13.6777057254	0.884228401954	9.10753708822	22.93
H	7.39087226992	8.73902313368	3.13739750729	22.93
H	1.15538128999	7.99772487914	9.36829505644	22.20
H	5.86980051036	1.62584974183	3.39759358795	22.20
H	12.891807646	3.18608506414	8.54300865926	22.20
H	8.17738842564	6.43747550965	2.57284098395	22.20
H	0.58248073642	8.98799551038	11.5753893821	22.14
H	6.44220941232	0.635480780276	5.60484243265	22.14
H	13.4647081996	4.17636974256	6.33592838083	22.14
H	7.60497952368	5.44710654809	0.365592139248	22.14
H	10.4126052235	2.2520734246	5.17175355057	28.97
H	10.6596250409	7.37119215822	11.1423005	28.97
H	3.63458371249	7.06369919241	0.798681021334	28.97
H	3.38756389505	2.55956639041	6.76900321572	28.97
H	11.5746448811	2.23885501981	3.8043158964	28.58
H	9.49768371373	7.38446675177	9.77479260987	28.58
H	2.47254405495	7.05048078762	2.1661186755	28.58
H	4.54950522227	2.57284098395	8.13652515302	28.58
H	9.94213677167	2.96155479619	3.58634566568	27.15
H	11.1300794456	6.66144389004	9.55697689823	27.15
H	4.10505216433	7.773180564	2.38410295341	27.15
H	2.91710949039	1.84981812223	8.35432681747	27.15
172
Lattice="9.23657231 0.0 0.0 0.0 8.74027280664 0.0 0.0 0.0 20.2888607681" Properties=species:S:1:pos:R:3:CS:R:1 ENERGY=-2132.38133771 Natoms=172 NAME=frm_0011
C	5.40889056187	1.96177406607	11.3843247595	101.05
C	8.44596790313	6.77849874057	1.23989899375	101.05
C	3.8268227469	6.32973987489	19.0488786452	101.06
C	0.791463408099	2.41053293175	8.90445287945	101.06
C	4.41064800947	0.798012137867	11.6015227574	119.98
C	0.207638145529	7.94226066877	1.45708775505	119.98
C	4.82532392333	5.16634740959	18.8313111845	119.99
C	9.02953454167	3.57392539705	8.68688541869	119.99
C	3.67900988022	1.05359733026	12.9286427035	99.22
C	0.939276274776	7.68666623981	2.78420770112	99.22
C	5.55722991317	5.42304099065	17.504523755	99.20
C	8.29762855183	3.31723181599	7.36008875265	99.20
C	4.63135590482	1.37219441895	14.0734419487	133.95
C	-0.0130697498187	7.36807838769	3.92900694637	133.95
C	4.60519793204	5.74241395142	16.3596783269	133.95
C	9.24966053296	2.99784961865	6.21524332454	133.95
C	5.63822541576	2.43692181884	13.6137931643	105.38
C	8.21663304924	6.3033509878	3.4693673985	105.38
C	3.59798666792	6.80655021068	16.8196873376	105.40
C	1.02029948708	1.93372259596	6.67526157186	105.40
C	4.92084855416	3.69078650992	13.0405345404	144.80
C	8.93400991084	5.04947706015	2.89609953808	144.80
C	4.31528963694	8.05988841714	17.3938880919	144.82
C	0.302996518057	0.680384389499	7.24946232609	144.82
C	4.73934067169	3.3535869646	11.5426396089	146.66
C	9.11551779331	5.38668584204	1.39821384314	146.66
C	4.49658507824	7.72156201	18.8915521091	146.65
C	0.121701076757	1.01870156007	8.74712634329	146.65
C	7.64143474521	2.57360461588	12.1956283249	126.89
C	6.21342371979	6.16665895419	2.05120255917	126.89
C	1.5948697042	6.94358399747	18.2375566067	126.89
C	3.0234164508	1.79668880917	8.09313084088	126.89
C	1.60306254383	8.63383978391	12.7672151292	-4.38
C	3.01522361117	0.106423786156	2.62278936343	-4.38
C	7.63266000151	4.26233636789	17.6663300287	-4.43
C	6.22219846349	4.47792720218	7.52190426294	-4.43
C	0.843520729638	7.46167257491	13.2722709031	33.50
C	3.77476542536	1.27859099516	3.12783590077	33.50
C	8.39247891288	3.09047396578	17.1612095988	33.50
C	5.46237955212	5.64978960429	7.01678383303	33.50
C	8.68210087423	7.52082358398	13.3059104995	35.22
C	5.17275759077	1.21943998608	3.16147549712	35.22
C	0.553797165991	3.15075183667	17.1272374858	35.22
C	4.06448898901	5.5895117334	6.98281172007	35.22
C	7.95887726236	6.44536328707	13.8167760774	36.01
C	5.89598120264	2.294900283	3.67234107502	36.01
C	1.27764886478	2.07587344381	16.6160671011	36.01
C	3.34063729022	6.66439936283	6.47163209872	36.01
C	8.62574854657	5.30206960311	14.2610921518	31.95
C	5.22910991843	3.43819396696	4.11665714942	31.95
C	0.611461086922	0.931979382651	16.1721666724	31.95
C	4.00682506808	7.80828418742	6.02774090664	31.95
C	0.782273018651	5.229054499	14.1977569754	38.63
C	3.83601313635	3.51120907107	4.05332197309	38.63
C	8.45501974399	0.857874363008	16.2358805482	38.63
C	5.39983872101	7.88238920706	6.09144554587	38.63
C	1.51201765057	6.31066635307	13.7148043191	36.61
C	3.10626850443	2.42960645357	3.57036931671	36.61
C	7.724563896	1.9390798079	16.7188054949	36.63
C	6.130294569	6.80119299874	6.57437049252	36.63
C	5.14877944905	8.20923455482	11.5310569472	-8.48
C	8.70607901595	0.531029015247	1.38663118147	-8.48
C	4.08793140953	3.83677977185	18.9012597466	-8.44
C	0.530354745468	4.90349303479	8.75683398079	-8.44
C	6.61255448245	6.92013234038	10.1799865692	117.90
C	7.24230398255	1.82013122969	0.0355608033935	117.90
C	2.62516316251	2.54636596414	20.2523947806	117.90
C	1.99312299249	6.1939068425	10.1079597783	117.90
N	6.3962524321	1.86735782391	12.4792188046	165.53
N	7.4586060329	6.87291498273	2.3347930388	165.53
N	2.83958095212	6.23637660198	17.9537536859	165.52
N	1.77870520288	2.50389620466	7.80931868351	165.52
O	2.83217322113	8.68946242236	13.3318375579	72.54
O	1.78611293387	0.0508103842773	3.1874025556	72.54
O	6.40411275513	4.31882724414	17.1007839428	72.49
O	7.45074570987	4.4214455625	6.9563489404	72.49
O	1.18116363043	0.70817723558	11.9592182567	-86.07
O	3.43712252457	8.03209557106	1.8147924909	-86.07
O	8.05418945202	5.07643861472	18.4753798705	-86.29
O	5.80066901298	3.66383419192	8.33095410472	-86.29
O	5.12236285225	7.31355490135	12.3559567471	-105.26
O	8.73249561275	1.42671790529	2.21152174476	-105.26
O	4.11445884521	2.94177438816	18.0759904838	-105.11
O	0.503827309794	5.79848918191	7.93155548146	-105.11
O	5.84216893236	8.12627166233	10.3699551519	111.96
O	8.01268953264	0.613991907735	0.225529386093	111.96
O	3.3951145937	3.75292093185	20.0627217683	111.99
O	1.2231715613	4.98735187479	9.91829600248	111.99
H	5.89666470899	1.84696347225	10.410725382	26.86
H	7.95819375601	6.89330009781	0.266290379697	26.86
H	3.33887310491	6.2144212696	20.0223394741	26.86
H	1.27941305009	2.52585153704	9.87791370834	26.86
H	3.6731816031	0.801115626163	10.7835319136	27.88
H	0.945104551904	7.9391479439	0.639106147846	27.88
H	5.5626240714	5.16957097332	19.6494498134	27.88
H	8.2922343936	3.57070183332	9.50501481105	27.88
H	3.00905358086	1.90648394422	12.7532863782	25.33
H	1.60923257414	6.83378886242	2.60885137581	25.33
H	6.22724163197	6.27570592688	17.6806928987	25.33
H	7.62761683303	2.46456687976	7.53626713289	25.33
H	6.31957040878	2.67585347135	14.4394595996	26.82
H	7.53528805622	6.06441933529	4.29503383387	26.82
H	2.91684487949	7.04588827238	15.9939747194	26.82
H	1.70144127551	1.69437529769	5.84953971707	26.82
H	4.06017550974	1.73875702764	14.9381698484	28.26
H	0.558110645259	7.001515779	4.7937440826	28.26
H	5.17665542428	6.10987250762	15.4955046216	28.26
H	8.67820304072	2.63040029901	5.35107885579	28.26
H	5.16932158587	0.464359436313	14.3757549604	27.95
H	8.68553687913	8.27590413375	4.23132919464	27.95
H	4.06768484303	4.83465286136	16.0563585288	27.95
H	0.550601311971	3.90561994528	5.91192352645	27.95
H	3.96761581862	3.88321202085	13.5519081298	28.82
H	0.650670336378	4.85706078579	3.40748236403	28.82
H	5.26859626506	8.25258178867	16.8827454168	28.82
H	8.58626219994	0.487691017968	6.73831041445	28.82
H	5.53262368454	4.59180490219	13.165847117	27.80
H	8.32223478046	4.14845866788	3.02141211461	27.80
H	3.70369000144	0.22083720736	17.2691204731	27.80
H	0.914596153564	8.51942636271	7.12468547075	27.80
H	3.68761836562	3.35133324095	11.2259360176	29.12
H	0.930667789383	5.38893032911	1.08151025178	29.12
H	5.54827043803	7.71907737205	19.2083388296	29.12
H	8.30658802697	1.02119543459	9.06391306381	29.12
H	5.25150860628	4.07779888971	10.9011134791	28.49
H	8.60334985872	4.66247391693	0.756687713352	28.49
H	3.98445408994	8.44541370879	19.5335123578	28.49
H	0.633832065057	0.294859097852	9.38907735541	28.49
H	8.15257742027	2.08025157909	11.361011651	28.40
H	5.70228104473	6.66001199098	1.21657664867	28.40
H	1.08359771712	6.45056347728	19.0723118292	28.40
H	3.53468843788	2.28970009279	8.9278860634	28.40
H	8.30555353087	2.49716274344	13.0658519851	29.42
H	5.54930493413	6.24310082662	2.92141698279	29.42
H	0.930584660232	6.86751158793	17.3674345488	29.42
H	3.68770149477	1.87276121871	7.22300878299	29.42
H	7.51794177342	3.64842758931	11.9551911111	29.39
H	6.33691669158	5.09183598076	1.81076534537	29.39
H	1.71909236519	8.01831460517	18.4779106913	29.39
H	2.89919378981	0.721958201467	8.33347568896	29.39
H	8.16790089373	8.41801803532	12.957636304	22.55
H	5.68695757127	0.322245534751	2.8132013016	22.55
H	1.06741524243	4.04826956803	17.4755301545	22.55
H	3.55087091257	4.69200323861	7.33110438874	22.55
H	6.87104919512	6.50378460693	13.847256766	22.41
H	6.98380926988	2.23647896314	3.70282176364	22.41
H	2.36540303944	2.13509834546	16.5851984764	22.41
H	2.25288311556	6.60517446118	6.44077271063	22.41
H	8.05814270497	4.46108893086	14.6560110375	23.83
H	5.79671576003	4.27918387578	4.51158527167	23.83
H	1.17962112285	0.0913958830074	15.7771461844	23.83
H	3.43866503215	8.64886768706	5.63272041866	23.83
H	1.29600193396	4.32879350566	14.5347810259	23.69
H	3.32228422104	4.41147006441	4.39034602353	23.69
H	7.94184502302	8.69749824027	15.8990597024	23.69
H	5.91301344198	0.0427745663676	5.75463393658	23.69
H	2.60013205155	6.27621393836	13.6639569885	22.22
H	2.01815410345	2.46404963171	3.51952198615	22.22
H	6.63646796816	1.90402701598	16.7697451912	22.23
H	7.21839049684	6.83623655408	6.62531942538	22.23
H	5.94482419702	6.07023837584	9.99488566008	28.14
H	7.91003426798	2.6700344308	20.1393206624	28.14
H	3.29322596455	1.69669367734	0.148339351299	28.14
H	1.32506019045	7.0435791293	10.2927651171	28.14
H	7.23322443197	6.71515432767	11.0599271034	27.38
H	6.62163403303	2.02511847897	0.91550133765	27.38
H	2.00443779357	2.34167428518	19.3724357732	27.38
H	2.61384836143	6.39859852146	9.22801000747	27.38
H	7.23595845737	7.10960214817	9.30170861793	27.81
H	6.61890000763	1.6306614219	19.4461436203	27.81
H	2.0018238436	2.73548478218	0.841950512346	27.81
H	2.6164623114	6.00478802445	10.9863762781	27.81
172
Lattice="10.59127311 0.0 0.0 0.0 11.6530800131 0.0 0.0 0.0 13.4052896451" Properties=species:S:1:pos:R:3:CS:R:1 ENERGY=-2132.38075515 Natoms=172 NAME=frm_0012
C	0.860615079099	5.49767568085	5.7643851203	101.18
C	4.43495792826	6.15523487188	12.4686186338	101.19
C	9.73059448326	11.3243904434	0.936681602575	101.19
C	6.1562516341	0.328869621339	7.64091511611	101.18
C	2.11539497826	5.53036034966	6.68051965304	118.74
C	3.17995561237	6.12234896887	13.3842553767	118.74
C	8.47559216737	11.3572763464	0.0210342683965	118.74
C	7.41103153326	0.296184952521	6.72478058337	118.74
C	3.30513386925	6.07568381955	5.88421478427	99.37
C	1.99049209447	5.57708904663	12.5875692221	99.40
C	7.28612864947	0.24945625556	0.817720423004	99.40
C	8.60077042425	11.4039309045	7.52108545215	99.37
C	3.42659458928	5.44679520483	4.49765826507	135.53
C	1.86926438246	6.20629539954	11.2012245284	135.52
C	7.16490093746	11.2733193245	2.20406511674	135.52
C	8.72223114428	0.379750097359	8.90763138007	135.53
C	2.05185793087	5.42567620624	3.81747611468	104.64
C	3.24413872741	6.22763681486	10.5214554377	104.64
C	8.53977528241	11.2519779091	2.88383420748	104.64
C	7.34749448587	0.40086909594	9.58782412174	104.64
C	1.39649113337	6.83569239538	3.79885665655	146.13
C	3.89960084637	4.81768417337	10.5025500152	146.12
C	9.19523740137	1.00886112882	2.90273962998	146.12
C	6.69212768837	10.6439329199	9.60643298859	146.13
C	0.577234975768	6.87780329726	5.11053287486	146.73
C	4.71844394432	4.77523435074	11.8145651542	146.72
C	10.0140804993	1.05131095144	1.59072449094	146.72
C	5.87287153077	10.601822018	8.29475677029	146.73
C	10.5412928922	4.16498637669	3.93880973942	130.70
C	5.34578623318	7.48816777532	10.6432868522	130.70
C	0.0501496781758	9.99145753996	2.7620027929	130.70
C	5.24565633719	1.6615589255	9.46649049699	130.70
C	5.5438959967	6.72929246572	6.47106663602	-2.70
C	10.343003077	4.92314147972	13.1732983989	-2.66
C	5.04736652203	0.903403822464	0.231991246201	-2.66
C	0.248259441698	10.7503328496	6.93422300912	-2.70
C	6.73640980125	6.3204587324	7.25808295828	37.28
C	9.15020330811	5.33236709015	0.554453147308	37.28
C	3.85456675311	0.494178212039	12.8508364978	37.28
C	1.44077324625	11.1591665829	6.14720668686	37.28
C	6.78718436454	5.09663712454	7.94152722079	34.83
C	9.09931224081	6.55647466238	1.23729370726	34.83
C	3.80367568581	10.9231506529	12.1679959379	34.83
C	1.49154780954	0.729897586376	5.46376242435	34.83
C	7.91185047354	4.76215412845	8.68936642382	35.02
C	7.97466731436	6.89107416247	1.98505877137	35.02
C	2.67903075936	10.5885405615	11.4202308738	35.02
C	2.61621391854	1.06439117374	4.71592322132	35.02
C	8.98957606012	5.64478846434	8.76230852173	32.38
C	6.89717473578	6.00817504475	2.05860457184	32.38
C	1.60153818078	11.4714396793	11.3466850733	32.38
C	3.69393950512	0.181756837841	4.64298112342	32.38
C	8.9567748873	6.8546295917	8.06206650006	36.83
C	6.92978526569	4.79843983012	1.3581189509	36.82
C	1.63414871069	1.02810547206	12.0471706942	36.82
C	3.6611383323	10.6249851323	5.34322314508	36.83
C	7.83580513261	7.18758744446	7.30796785463	38.14
C	8.05072324656	4.46536547336	0.604052079283	38.15
C	2.75508669156	1.36117982882	12.8012481571	38.15
C	2.54016857761	10.2920378708	6.09732179052	38.14
C	2.32857612342	4.14127251619	7.26301849155	-6.35
C	2.96657323302	7.51138384598	0.56167639557	-6.33
C	8.26220978802	9.9682414693	12.8436132496	-6.33
C	7.62421267842	1.68526219472	6.14227115359	-6.35
C	1.30016350444	2.58205706276	8.75287169739	117.86
C	3.99579078876	9.07118181943	2.05025864863	117.86
C	9.29142734376	8.40844349585	11.3550309965	117.86
C	6.59580005944	3.24448823942	4.65241794776	117.86
N	1.15770028983	4.59100974626	4.64277988923	169.56
N	4.13806336044	7.06214440574	11.3471193155	169.55
N	9.43369991544	10.4174809095	2.05817032965	169.55
N	6.45333684483	1.23553555592	8.76250975592	169.56
O	4.51495381406	5.86787244986	6.65950656719	79.31
O	0.780502689295	5.78466740831	13.3624161716	79.37
O	6.0761392443	0.0418778938769	0.0428734735493	79.37
O	9.81059036906	11.6117528654	6.74579366922	79.31
O	5.48398116472	7.71877156474	5.75165441002	-62.80
O	10.4033733338	3.93364119815	12.4543839628	-62.59
O	5.10773677876	1.89290410404	0.950916273635	-62.59
O	0.188344609715	9.76085375054	7.65364582639	-62.80
O	3.2062537435	3.34999850215	6.98370543709	-109.68
O	2.08850373583	8.30224480037	0.282882313495	-109.57
O	7.38414029083	9.17736992363	13.1224073316	-109.57
O	8.5018902985	2.47653620877	6.42159479932	-109.68
O	1.34824788436	3.90111539843	8.17302067716	112.91
O	3.94756872229	7.7519540234	1.47082068806	112.95
O	9.24320527729	9.72767129188	11.9344689571	112.95
O	6.64388443936	1.92542990376	5.23226896798	112.91
H	10.6023727642	5.12112414797	6.34432087071	27.66
H	5.28433566659	6.53172285712	13.048776801	27.66
H	-0.0113008884084	10.9479024582	0.356512844156	27.66
H	5.30673620922	0.705421154218	7.06096877443	27.66
H	1.90144067017	6.20607298281	7.52272709948	27.63
H	3.39366632118	5.44649864918	0.821120221672	27.63
H	8.68930287618	0.380046653006	12.5841694235	27.63
H	7.19707722517	11.2735523325	5.88256254566	27.63
H	3.17622748423	7.16149054752	5.77511407996	24.99
H	2.1195149835	4.49133527503	12.4781719622	24.99
H	7.4151515385	1.33519943589	0.927117682957	24.99
H	8.47186403923	10.3181347678	7.63017556518	24.99
H	2.14256159379	4.98845786099	2.81465201153	27.56
H	3.15366807251	6.66507757685	9.51869488215	27.56
H	8.44930462751	10.8145371472	3.88659476299	27.56
H	7.43819814879	0.838087441194	10.5906482249	27.56
H	4.13905894011	6.03086155175	3.89884886598	28.35
H	1.15700126581	5.6223137828	10.6020656173	28.35
H	6.45263782081	0.204220928107	2.80322402784	28.35
H	9.43469549511	11.4487637635	9.50644077916	28.35
H	3.79474724258	4.41861559385	4.59758692687	28.15
H	1.50100581642	7.2344432367	11.3011955553	28.15
H	6.79664237142	10.2451820786	2.10410468113	28.15
H	9.09038379758	1.40792970833	8.80770271828	28.15
H	2.14597198373	7.63495222935	3.74728774778	29.85
H	3.15018354365	4.01840315685	10.4503879951	29.85
H	8.44582009865	1.80814214534	2.95490165005	29.85
H	7.44160853873	9.84467308593	9.65800189737	29.85
H	0.749057199432	6.94298199198	2.92264063216	28.93
H	4.54736310978	4.71077586259	9.62653522496	28.93
H	9.84299966478	1.11576943959	3.77875442019	28.93
H	6.04469375443	10.5366433233	10.482649013	28.93
H	0.843870276312	7.71741588179	5.76549720398	29.09
H	4.45152267941	3.93546289712	12.4691799713	29.09
H	9.74715923441	1.89108240506	0.936109673827	29.09
H	6.13950683131	9.7622094335	7.63979244116	29.09
H	10.0935785953	6.96702418194	4.90572942673	29.29
H	5.79340520862	4.68597110097	11.6099947141	29.29
H	0.497768653624	1.14057420122	1.79529493106	29.29
H	4.79794204029	10.5126011333	8.49956021841	29.29
H	9.92272017748	3.57746727473	4.62812156724	28.73
H	5.96438013044	8.07575042492	11.3324927673	28.73
H	0.668743575439	9.40387489036	2.07280746908	28.73
H	4.62708362248	2.24907802745	8.7771680779	28.73
H	0.23287032187	3.52262566257	3.09490768929	29.47
H	5.06290391968	8.13036962035	9.79925770683	29.47
H	10.3585404747	9.34925569494	3.60603193831	29.47
H	5.52850687687	2.30390904835	10.3103925471	29.47
H	9.92384285243	4.99255668368	3.53885149297	30.58
H	5.96315154276	6.66055510323	10.243296832	30.58
H	0.667514987758	10.819070212	3.16200340444	30.58
H	4.62820629743	0.833988618501	9.86644874344	30.58
H	5.95156468998	4.40312056129	7.87234502484	22.54
H	9.93491073283	7.25003359072	1.16784672947	22.54
H	4.63927417783	10.2295917246	12.2374429157	22.54
H	0.655928134975	1.42342474089	5.5329446203	22.54
H	7.94732064719	3.79624061209	9.19142454305	23.01
H	7.93919714071	7.85711477411	2.48687329132	23.01
H	2.64356058571	9.6224999499	10.9184163538	23.01
H	2.65168409219	2.03030469009	4.21386510209	23.01
H	9.8687894148	5.37516642478	9.34606772173	22.74
H	6.0181202502	6.27771235412	2.6426179624	22.74
H	0.722483695199	11.2019023699	10.7626716827	22.74
H	4.5731528598	0.451378877402	4.05922192341	22.74
H	9.80069811998	7.54340126459	8.0935225812	22.25
H	6.08588321556	4.10965756596	1.38973390113	22.25
H	0.790246660556	1.71688773622	12.015555744	22.25
H	4.50506156498	9.93622405069	5.31177765522	22.25
H	7.79363068309	8.12048796253	6.74654564961	22.44
H	8.09290828736	3.53249672911	0.0425875091753	22.44
H	2.79727173236	2.29403798181	13.362702136	22.44
H	2.49799412809	9.35913735275	6.6587545868	22.44
H	0.810200619096	2.7004780874	9.72367838192	26.82
H	4.48601845593	8.95308912426	3.02095942044	26.82
H	9.78165501093	8.52653619102	10.384340816	26.82
H	6.1058371741	3.12606721478	3.68161126322	26.82
H	2.30738298593	2.17082970172	8.87390876649	27.13
H	2.98861367236	9.48244095429	2.17136985665	27.13
H	8.28425022736	7.99717376971	11.2339303798	27.13
H	7.60301954093	3.65571560047	4.53138087866	27.13
H	0.705685936046	1.9260441976	8.10618974384	27.19
H	4.59009889678	9.72695108531	1.40316363543	27.19
H	9.88573545178	7.75267422997	12.0021260097	27.19
H	6.00132249105	3.90050110459	5.29909990131	27.19
86
Lattice="12.47436014 0.0 0.0 0.0 6.99123019174 0.0 3.53414839434 0.0 9.25876948055" Properties=species:S:1:pos:R:3:CS:R:1 ENERGY=-1066.17970423 Natoms=86 NAME=frm_0013
C	7.987033413	6.3904650074	1.83536508176	99.80
C	8.02147512135	2.89484991153	7.42340439879	99.80
C	9.38970036458	6.06598195144	2.42114855957	118.01
C	6.61880816976	2.57036685557	6.83762092098	118.01
C	9.87688649985	0.303750669409	3.18744850297	102.96
C	6.1316220345	3.79936576528	6.07130850322	102.96
C	9.72880337063	1.59107968714	2.38442404332	133.23
C	6.27970516372	5.08669478301	6.87434543723	133.23
C	8.32511352151	1.66255777074	1.76902643453	105.27
C	7.68340748719	5.15817286661	7.48974304602	105.27
C	7.21008036604	1.4845611259	2.83888993194	145.10
C	8.7984281683	4.98017622177	6.41987954861	145.10
C	7.00510168022	6.94340349497	2.90718705371	145.16
C	9.00341932849	3.44778839909	6.35158242684	145.16
C	10.6021956958	0.627335571441	9.19380301294	126.18
C	5.40632531288	4.12296314167	0.0649664676091	126.18
C	11.5308993339	0.436976835704	4.91311406166	-2.52
C	4.47762167481	3.93259193158	4.34564294453	-2.52
C	12.9841872389	0.380206022707	5.20888114058	36.98
C	3.02432129542	3.87583359294	4.04988833997	36.98
C	13.9450497774	0.305783990112	4.19248275073	40.01
C	2.06345875692	3.80139908598	5.06628672982	40.01
C	2.8223489304	0.300881566577	4.51798870423	40.40
C	13.1861720783	3.79650913681	4.74076830197	40.40
C	3.22185278824	0.353011917602	5.8542172137	35.24
C	12.7866682205	3.84862701347	3.40453979249	35.24
C	14.7427352109	0.421558526571	6.87126427028	36.25
C	1.26578579777	3.91717362244	2.38750521028	36.25
C	13.3894542512	0.444324233827	6.54858999653	37.63
C	2.61905428319	3.9399393297	2.71017948402	37.63
C	10.2901371026	5.63040224407	1.27672581161	-7.76
C	5.71837143178	2.1347871482	7.98204366894	-7.76
C	14.0882803806	3.92956066206	8.89683839545	117.31
C	1.92024062815	0.43394556619	0.361931085102	117.31
N	8.17535882803	0.498438008114	0.873280055961	167.44
N	7.83316218067	3.99405310399	8.38547695023	167.44
O	11.2543178209	0.136681564054	3.61631700459	82.19
O	4.75419071348	3.63230913429	5.64245247597	82.19
O	10.6767299977	0.727317567963	5.74068806207	-68.64
O	5.33179101104	4.22293266383	3.51808141848	-68.64
O	11.231564588	6.23732976232	0.807340588261	-114.88
O	4.77695642073	2.74171466645	8.45142889229	-114.88
O	9.87112334546	4.42541647763	0.813153640086	108.31
O	6.13739766324	0.929801381755	8.44561584047	108.31
H	7.60367137718	5.50170427051	1.32896843188	26.46
H	8.40484963153	2.00608917463	7.92980104868	26.46
H	9.28568914973	5.21834917993	3.11253997033	27.71
H	6.72281938461	1.72273408405	6.14621703586	27.71
H	9.27774298232	0.379856740623	4.10466325535	24.63
H	6.73077802638	3.87547183649	5.1541062252	24.63
H	8.22837485863	2.59373133211	1.20192954821	26.42
H	7.78014615008	6.08935890234	8.05683993234	26.42
H	9.89857941213	2.45075021618	3.04273345099	29.12
H	6.10992912221	5.94636531206	6.21603602956	29.12
H	10.4819927615	1.61480592012	1.58797357146	27.97
H	5.52651577282	5.11042101599	7.67078343473	27.97
H	7.49963521361	1.91788297408	3.80496675298	29.10
H	8.50887332074	5.41349806996	5.45380272757	29.10
H	6.29348933167	2.00172314859	2.53326810851	28.20
H	9.71501920267	5.49735071882	6.72550137204	28.20
H	7.19725672381	6.5239406609	3.90335203141	28.83
H	8.81125181053	3.02831309067	5.35541744914	28.83
H	5.97944731515	6.65025603168	2.65273505557	28.02
H	10.0290736936	3.1546409358	6.60603442498	28.02
H	10.5598327688	6.72854511591	8.55655032519	27.59
H	5.44868823991	3.23293002004	0.702219155361	27.59
H	10.7797432637	1.48504762595	8.53447070774	27.53
H	5.22876527064	4.98066272182	0.724298772809	27.53
H	6.07384079833	0.7573807759	0.412901320634	27.78
H	9.93468021038	4.25299587177	8.84586815992	27.78
H	13.6169865801	0.258468742101	3.15588837182	25.12
H	2.39152195424	3.75408383797	6.10286863437	25.12
H	3.57249457741	0.249013177115	3.72721406623	25.14
H	12.4360139569	3.74462827299	5.53155541432	25.14
H	4.28154968213	0.336208954493	6.10732198094	23.96
H	11.7269713266	3.83183652472	3.15144749961	23.96
H	15.0436043032	0.451821324271	7.91716452185	22.82
H	0.964916705549	3.94743642014	1.3416049587	22.82
H	12.6370257962	0.50517416259	7.33338941602	22.64
H	3.37148273812	4.00078925846	1.92538006453	22.64
H	13.5286431616	3.0422594253	8.58719982805	26.79
H	2.47986537275	6.53787452117	0.671569652497	26.79
H	11.5900527497	3.65836807262	-0.134486076669	25.66
H	4.41845578467	0.162752976747	9.39325555722	25.66
H	14.0754692127	4.6940642976	8.11095370663	26.90
H	1.93303932165	1.19843672737	1.14780329956	26.90
172
Lattice="16.038704948 0.0 0.0 0.0 10.8494781943 0.0 0.0 0.0 9.65616646876" Properties=species:S:1:pos:R:3:CS:R:1 ENERGY=-2132.40775072 Natoms=172 NAME=frm_0014
C	2.52019378589	9.40137560196	4.2809709312	100.19
C	5.49915868811	1.44810259235	9.10905416558	100.19
C	13.5185111621	3.97663650481	0.547112303186	100.19
C	10.5395462599	6.87282565079	5.37519553757	100.19
C	3.03638346594	10.7608322721	4.82612651238	119.76
C	4.98296900806	0.0886298835426	-0.00195672200366	119.76
C	13.0023214821	5.33610921361	9.65812319077	119.76
C	11.0557359399	5.51336898069	4.83003995639	119.76
C	1.93824541556	0.956756866263	4.61492884562	100.69
C	6.08110705844	9.89270528934	9.44301208	100.69
C	14.1004595324	6.38149596342	0.213154388759	100.70
C	9.95759788956	4.46798223089	5.04123762314	100.70
C	1.35377896855	0.929458990442	3.20487006141	136.18
C	6.66557350545	9.92001920386	8.03293725709	136.18
C	14.6849259795	6.35418204889	1.62321317297	136.18
C	9.37313144255	4.49528010671	6.45129640735	136.18
C	1.02543460085	10.3271296516	2.82058269086	105.34
C	6.99391787315	0.522332504042	7.64866592524	105.34
C	15.0132703471	4.90240659311	2.00750054352	105.34
C	9.04478707485	5.94707160119	6.8355837779	105.34
C	0.12324140882	9.63810688699	3.88871232428	147.08
C	7.89611106518	1.21137130731	8.71679555866	147.08
C	15.9154635392	4.21336778984	0.939370910099	147.08
C	8.14259388282	6.63611040446	5.76745414448	147.08
C	1.13927732857	9.01184357489	4.87541345268	146.23
C	6.88007514543	1.83761858071	0.0473302183015	146.23
C	14.8994276194	3.58710447774	9.60883625046	146.23
C	9.15862980257	7.26235767786	4.78075301608	146.23
C	2.21542631447	8.29528235393	2.12331603195	129.99
C	5.80392615953	2.55419584038	6.95139926633	129.99
C	13.8232786335	2.87054325677	2.70476720243	129.99
C	10.2347787885	7.97893493753	7.53285043681	129.99
C	1.63469688571	3.10555840038	5.6381821826	-3.53
C	6.38465558829	7.74390375522	0.810098948219	-3.53
C	14.4040080623	8.53029749753	8.84606752054	-3.53
C	9.65404935971	2.31918069678	4.01798428616	-3.53
C	2.30418450765	4.39903183832	5.93990230008	37.23
C	5.71516796635	6.45044635599	1.11183510441	37.23
C	13.7345204404	9.82375489676	8.54433136436	37.23
C	10.3235369816	1.02570725883	3.71624812998	37.23
C	1.73566053336	5.24298849268	6.90487098328	37.44
C	6.28369194064	5.60648970162	2.0767877489	37.44
C	14.3030444146	10.6677275898	7.57937871987	37.44
C	9.75501300736	0.181750604471	2.75129548548	37.44
C	2.34452185059	6.45389467755	7.22105801262	34.98
C	5.67483062341	4.39556747805	2.39297477824	34.98
C	13.6941830974	1.0291716191	7.26319169052	34.99
C	10.3638743246	9.8203065752	2.43510845614	34.99
C	3.52317419981	6.83311381734	6.57163481057	29.37
C	4.49617827419	4.01634833826	1.74355157619	29.37
C	12.5155307482	1.40839075889	7.91261489257	29.37
C	11.5425266738	9.44108743541	3.08453165819	29.37
C	4.07963706798	6.00578930001	5.59436444068	38.93
C	3.93971540602	4.8436888943	0.766281206301	38.93
C	11.95906788	0.581050202856	8.88986922376	38.94
C	12.098989542	10.2684119527	4.06180202808	38.94
C	3.47898756768	4.78915729747	5.28172196513	35.61
C	4.54036490632	6.06032089683	0.453638730749	35.61
C	12.5597173803	10.2138803559	9.20251169931	35.61
C	11.4983400417	0.635581799679	4.37444450363	35.61
C	4.35774821178	0.231566822039	4.150030944	-9.83
C	3.66160426222	10.6179113723	8.97811417838	-9.83
C	11.6809567362	5.65630591919	0.678052290382	-9.82
C	12.3771006858	5.19317227511	5.50613552476	-9.82
C	6.60837948361	10.3619977961	3.98707770173	117.39
C	1.41097299039	0.48748039819	8.81516093611	117.39
C	9.43032546439	4.93725869896	0.841005532653	117.39
C	14.6277319576	5.91221949534	5.66907272833	117.39
N	2.28984590543	9.56638179846	2.83476090603	168.91
N	5.72950656857	1.28308035714	7.66284414042	168.91
N	13.7488590426	4.14165874002	1.99332232835	168.91
N	10.3091983794	6.70781945429	6.82140556273	168.91
O	2.45260668324	2.27278072336	4.95029816609	77.16
O	5.56674579076	8.57668143224	0.122214931704	77.16
O	13.5860982648	7.69751982051	9.53395153706	77.15
O	10.4719591572	3.15195837379	4.70586830268	77.15
O	0.4933505642	2.82088742625	5.97959809483	-66.38
O	7.5260019098	8.02859076805	1.15151486045	-66.38
O	15.5453543838	8.24562652341	8.50465160832	-66.34
O	8.5127030382	2.6038516709	3.67656837393	-66.34
[truncated: 2,272 more rows]
