# Supplementary material for: Chemical shifts in molecular solids by machine learning
Source: Nat Commun. 2018 Oct 29;9:4501. doi: 10.1038/s41467-018-06972-x (PMC6206069; doi:10.1038/s41467-018-06972-x)
Supplement: Supplementary file 8 — Supplementary Data 6 [file 41467_2018_6972_MOESM8_ESM.zip › Supplementary_Dataset_6/cocaine_QuantumEspresso_0029.cs]

26.52 26.7258464919
27.27 27.245362535
25.74 25.2415474153
27.37 27.4510582811
29.44 28.7795436939
28.68 28.5683233169
30.29 29.6800227452
29.18 29.3678069367
29.76 28.9952211379
28.68 28.8827035662
27.8 27.9274718645
27.76 27.7911038431
27.71 28.9469397616
23.91 23.5717781141
23.73 23.3119792922
23.07 22.9527320478
23.01 23.1484277757
22.7 23.0827271183
25.59 26.3307013356
26.38 26.4357217288
26.5 26.7672569788
