# Supplementary material for: Chemical shifts in molecular solids by machine learning
Source: Nat Commun. 2018 Oct 29;9:4501. doi: 10.1038/s41467-018-06972-x (PMC6206069; doi:10.1038/s41467-018-06972-x)
Supplement: Supplementary file 8 — Supplementary Data 6 [file 41467_2018_6972_MOESM8_ESM.zip › Supplementary_Dataset_6/cocaine_QuantumEspresso_0009.cs]

26.92 26.2323058172
28.11 28.1049522843
25.36 25.3675672218
27.52 27.7685086677
29.14 29.3091436813
28.26 28.5439504601
30.14 29.7498340533
28.89 29.1029982519
29.37 29.0315603239
28.84 28.5124247857
28.24 28.197843787
28.43 28.1267922557
29.13 28.9902234292
22.47 23.0711277933
22.52 22.6868422766
22.62 23.034598517
22.98 23.1505825675
22.27 22.4451788102
28.45 28.2069809827
27.4 27.7453806566
27.99 27.7068806436
