# Supplementary material for: Chemical shifts in molecular solids by machine learning
Source: Nat Commun. 2018 Oct 29;9:4501. doi: 10.1038/s41467-018-06972-x (PMC6206069; doi:10.1038/s41467-018-06972-x)
Supplement: Supplementary file 8 — Supplementary Data 6 [file 41467_2018_6972_MOESM8_ESM.zip › Supplementary_Dataset_6/cocaine_QuantumEspresso_0019.cs]

26.94 27.6343170498
27.67 28.0117081661
25.04 25.242852869
27.33 27.3385573342
29.46 28.8279652271
28.55 29.1344033167
29.98 29.4555330732
29.28 28.77036202
28.54 28.35167681
29.02 29.1059793235
27.96 27.6537011335
28.12 27.8787083819
28.72 28.8040779125
22.28 23.0556630709
23.06 24.0439687976
22.87 23.5490186816
22.62 23.02589628
22.49 22.8992303242
28.49 28.1158448178
29.13 29.0398945072
28.49 28.6289670143
