# Supplementary material for: Chemical shifts in molecular solids by machine learning
Source: Nat Commun. 2018 Oct 29;9:4501. doi: 10.1038/s41467-018-06972-x (PMC6206069; doi:10.1038/s41467-018-06972-x)
Supplement: Supplementary file 8 — Supplementary Data 6 [file 41467_2018_6972_MOESM8_ESM.zip › Supplementary_Dataset_6/cocaine_QuantumEspresso_0030.cs]

28.86 28.1284882108
27.98 27.9882944063
24.8 24.9421089598
27.01 27.5296771809
29.66 28.7535077184
28.54 29.0632047403
28.53 28.6809582497
28.02 27.8263463367
28.95 28.8992170115
29.17 29.2924790041
28.43 29.1177479438
30.0 30.0574580664
29.12 29.1630975949
22.24 22.347188478
22.55 23.0105252912
23.76 23.588438005
23.02 23.2618965253
22.91 23.1871662038
28.51 27.8423310164
27.27 26.7407257866
25.91 25.5613698303
