# Supplementary material for: Chemical shifts in molecular solids by machine learning
Source: Nat Commun. 2018 Oct 29;9:4501. doi: 10.1038/s41467-018-06972-x (PMC6206069; doi:10.1038/s41467-018-06972-x)
Supplement: Supplementary file 8 — Supplementary Data 6 [file 41467_2018_6972_MOESM8_ESM.zip › Supplementary_Dataset_6/cocaine_QuantumEspresso_0004.cs]

27.07 27.3316830288
28.36 27.9593758248
25.14 25.1886717733
26.75 27.3630907274
29.13 29.3038276292
29.17 29.3020176853
28.77 28.6061705426
27.86 28.2273127592
29.16 28.8552457347
28.62 28.7529253527
28.05 27.7266615958
27.87 27.8805201168
28.64 28.7479125936
22.51 22.22426357
22.48 22.7469348214
22.86 23.6588269112
23.87 23.6803527841
22.62 23.0263630694
27.58 27.9864348742
29.22 28.4236073588
28.27 27.7623846046
