# Supplementary material for: Chemical shifts in molecular solids by machine learning
Source: Nat Commun. 2018 Oct 29;9:4501. doi: 10.1038/s41467-018-06972-x (PMC6206069; doi:10.1038/s41467-018-06972-x)
Supplement: Supplementary file 8 — Supplementary Data 6 [file 41467_2018_6972_MOESM8_ESM.zip › Supplementary_Dataset_6/cocaine_QuantumEspresso_0014.cs]

27.56 27.9770233336
27.18 27.3863524401
24.93 24.7305888283
28.0 27.4556410892
29.13 28.8196695666
28.32 28.6854052091
29.11 28.6389992955
28.87 28.8343451745
28.64 28.5549935514
29.73 29.7219129288
29.82 29.3519347788
29.04 28.557982275
29.65 29.4673425861
22.33 22.7589390146
22.1 22.2752274397
21.86 22.590738617
23.75 24.2385087068
22.62 23.0347265169
25.95 25.4614329259
27.21 27.2267265216
27.62 27.2453293575
