# Supplementary material for: Chemical shifts in molecular solids by machine learning
Source: Nat Commun. 2018 Oct 29;9:4501. doi: 10.1038/s41467-018-06972-x (PMC6206069; doi:10.1038/s41467-018-06972-x)
Supplement: Supplementary file 8 — Supplementary Data 6 [file 41467_2018_6972_MOESM8_ESM.zip › Supplementary_Dataset_6/cocaine_QuantumEspresso_0020.cs]

26.73 27.0435547002
28.3 28.5343072417
25.85 25.6375307781
29.44 29.2324256851
29.94 29.6977575535
29.28 29.4652387538
30.03 29.7636572193
28.79 28.8192015071
29.23 28.9047588059
27.63 28.2012460245
28.16 27.9897248685
28.1 28.6131357616
27.69 27.6054609355
22.48 22.4195154774
24.44 24.3702061379
23.28 23.6704835189
22.76 23.3395293335
22.33 22.590529688
26.89 26.7727476115
26.29 26.7303992378
25.89 25.9268119437
