# Supplementary material for: Chemical shifts in molecular solids by machine learning
Source: Nat Commun. 2018 Oct 29;9:4501. doi: 10.1038/s41467-018-06972-x (PMC6206069; doi:10.1038/s41467-018-06972-x)
Supplement: Supplementary file 8 — Supplementary Data 6 [file 41467_2018_6972_MOESM8_ESM.zip › Supplementary_Dataset_6/cocaine_QuantumEspresso_0024.cs]

27.78 27.3572505266
28.15 27.9723231913
26.37 26.3887770387
26.96 27.5485896469
29.85 29.9071262003
28.09 28.3368514534
29.49 29.0756446169
28.0 28.1115692584
30.01 29.2997730499
28.76 28.8205361337
28.26 28.350837383
28.1 27.8012048354
28.19 28.4784332325
22.2 22.5665777154
22.11 22.758568383
22.9 23.4423249583
24.16 23.9187122298
22.18 22.2482485058
26.94 26.355276621
27.27 27.5182695544
27.87 27.6603343854
