# Supplementary material for: Chemical shifts in molecular solids by machine learning
Source: Nat Commun. 2018 Oct 29;9:4501. doi: 10.1038/s41467-018-06972-x (PMC6206069; doi:10.1038/s41467-018-06972-x)
Supplement: Supplementary file 8 — Supplementary Data 6 [file 41467_2018_6972_MOESM8_ESM.zip › Supplementary_Dataset_6/cocaine_QuantumEspresso_0010.cs]

26.23 26.4413515003
26.88 27.2072851173
25.95 25.6395209723
28.1 28.0723929083
29.65 29.2562277994
28.73 29.2198971165
30.91 30.1874301404
29.85 29.7194224358
29.23 29.0648827014
29.12 29.2630810747
28.35 27.7257926751
28.19 27.9646856112
28.93 28.3608758636
22.3 22.639861834
22.52 23.9628604277
22.93 23.4705779309
22.2 22.9548257613
22.14 22.0888558072
28.97 28.2453281177
28.58 27.5639718523
27.15 26.7946252077
