# Supplementary material for: Chemical shifts in molecular solids by machine learning
Source: Nat Commun. 2018 Oct 29;9:4501. doi: 10.1038/s41467-018-06972-x (PMC6206069; doi:10.1038/s41467-018-06972-x)
Supplement: Supplementary file 8 — Supplementary Data 6 [file 41467_2018_6972_MOESM8_ESM.zip › Supplementary_Dataset_6/cocaine_QuantumEspresso_0001.cs]

26.92 27.3743902857
26.97 27.7348892198
25.0 24.9850962831
27.19 27.3489809185
28.3 28.5537389381
27.84 28.1579425007
28.63 28.5548282494
27.67 28.074096607
28.43 28.7027988168
28.74 28.8618898571
30.48 29.7516071998
28.94 28.5905630976
29.4 29.6465317024
22.47 22.5188034391
23.07 23.5365829692
22.57 23.2905442522
22.33 22.7900268924
22.59 22.8321089586
26.47 26.2649842196
27.16 27.0665652202
27.27 26.8072511228
