# Supplementary material for: Chemical shifts in molecular solids by machine learning
Source: Nat Commun. 2018 Oct 29;9:4501. doi: 10.1038/s41467-018-06972-x (PMC6206069; doi:10.1038/s41467-018-06972-x)
Supplement: Supplementary file 8 — Supplementary Data 6 [file 41467_2018_6972_MOESM8_ESM.zip › Supplementary_Dataset_6/cocaine_QuantumEspresso_0025.cs]

26.54 26.0483164739
27.39 27.5214684454
25.94 25.7317378573
28.21 28.4512846589
30.17 30.0226474012
28.78 29.0421016191
29.65 29.3999040288
28.53 28.8955769948
29.54 29.2613814445
28.69 28.5865780629
28.2 28.1225659484
28.72 28.4485318883
28.72 28.9991099363
22.43 23.0012516904
22.08 23.053929068
22.86 23.1501717654
22.25 22.709169534
22.13 22.5524150032
27.56 27.2331492799
26.74 27.0103301467
28.17 28.4184819136
