# Supplementary material for: Chemical shifts in molecular solids by machine learning
Source: Nat Commun. 2018 Oct 29;9:4501. doi: 10.1038/s41467-018-06972-x (PMC6206069; doi:10.1038/s41467-018-06972-x)
Supplement: Supplementary file 8 — Supplementary Data 6 [file 41467_2018_6972_MOESM8_ESM.zip › Supplementary_Dataset_6/cocaine_QuantumEspresso_0011.cs]

26.86 26.2944641607
27.88 28.0017909969
25.33 25.3930186439
26.82 27.74928567
28.26 28.5512285469
27.95 28.6641273032
28.82 28.4624211902
27.8 28.2335302724
29.12 28.9431221727
28.49 28.3483104108
28.4 28.1695680603
29.42 28.8476173675
29.39 29.1582296876
22.55 23.30609424
22.41 22.4816616538
23.83 23.8983824454
23.69 23.8569517523
22.22 22.7016404816
28.14 28.0042202951
27.38 27.7442531774
27.81 27.6392765419
