# Supplementary material for: Chemical shifts in molecular solids by machine learning
Source: Nat Commun. 2018 Oct 29;9:4501. doi: 10.1038/s41467-018-06972-x (PMC6206069; doi:10.1038/s41467-018-06972-x)
Supplement: Supplementary file 8 — Supplementary Data 6 [file 41467_2018_6972_MOESM8_ESM.zip › Supplementary_Dataset_6/cocaine_QuantumEspresso_0005.cs]

26.93 27.1183477622
27.76 27.7334334865
25.03 24.9258614685
26.54 26.9195566614
28.67 28.5534481007
28.48 28.976813936
28.93 28.9544887707
28.08 28.1773456154
29.08 28.9398072883
28.92 28.8012009955
28.26 28.3014127567
28.0 28.408766263
28.38 28.5862895805
22.42 22.5931125039
22.38 22.9121501893
22.54 23.1461038242
22.79 23.0187909251
22.45 23.1136604282
27.93 28.268770251
28.8 28.2241306024
28.8 28.5980885553
