# Supplementary material for: Chemical shifts in molecular solids by machine learning
Source: Nat Commun. 2018 Oct 29;9:4501. doi: 10.1038/s41467-018-06972-x (PMC6206069; doi:10.1038/s41467-018-06972-x)
Supplement: Supplementary file 8 — Supplementary Data 6 [file 41467_2018_6972_MOESM8_ESM.zip › Supplementary_Dataset_6/cocaine_QuantumEspresso_0021.cs]

26.84 26.8808372573
27.51 27.8488706685
24.86 24.5504396166
27.68 27.5265911777
28.99 28.5358259519
28.51 28.5884802888
29.41 28.9313239145
28.39 28.4617221768
29.0 28.8244723911
28.89 28.7999644836
29.72 29.5102184542
29.2 28.7400798741
29.0 29.179210004
23.33 23.2566638813
23.01 23.4686983644
22.88 23.3728781986
23.98 24.3525698222
22.47 22.648090743
26.26 26.831204073
26.87 26.6481493196
26.75 26.8419474458
