# Supplementary material for: Chemical shifts in molecular solids by machine learning
Source: Nat Commun. 2018 Oct 29;9:4501. doi: 10.1038/s41467-018-06972-x (PMC6206069; doi:10.1038/s41467-018-06972-x)
Supplement: Supplementary file 9 — Supplementary Data 7 [file 41467_2018_6972_MOESM9_ESM.zip]

Archive with 10 entries (7 files):
- Supplementary_Dataset_7/
- Supplementary_Dataset_7/DFT-RELAX_times_500.txt
- __MACOSX/
- __MACOSX/Supplementary_Dataset_7/
- __MACOSX/Supplementary_Dataset_7/._DFT-RELAX_times_500.txt
- Supplementary_Dataset_7/ShiftML_times.txt
- __MACOSX/Supplementary_Dataset_7/._ShiftML_times.txt
- Supplementary_Dataset_7/GIPAW-NMR_times_500.txt
- __MACOSX/Supplementary_Dataset_7/._GIPAW-NMR_times_500.txt
- __MACOSX/._Supplementary_Dataset_7
