# Supplementary material for: Chemical shifts in molecular solids by machine learning
Source: Nat Commun. 2018 Oct 29;9:4501. doi: 10.1038/s41467-018-06972-x (PMC6206069; doi:10.1038/s41467-018-06972-x)
Supplement: Supplementary file 9 — Supplementary Data 7 [file 41467_2018_6972_MOESM9_ESM.zip › Supplementary_Dataset_7/DFT-RELAX_times_500.txt]

# name	cpu-time (hours)	machine-time (hours)	number of atoms
QEYCOM	2.89555555556	0.361944444444	68
WIGKIH	2.12888888889	0.266111111111	96
ECIBIB	5.88	0.735	152
FOZLIQ	3.10666666667	0.388333333333	78
LIPWEM	10.1022222222	1.26277777778	100
TIGBIU	1.25333333333	0.156666666667	60
LONJAA	1.43555555556	0.179444444444	38
URNFRO	2.74	0.3425	92
ECARBM10	1.46222222222	0.182777777778	26
CAMGAA	6.35111111111	0.793888888889	128
DOCMEO	21.7733333333	2.72166666667	144
FORRUB	10.0666666667	1.25833333333	100
LAGHOQ	11.2577777778	1.40722222222	112
QIQKIK	19.1044444444	2.38805555556	128
QUDNAG	4.91777777778	0.614722222222	64
MOZSEZ	2.50888888889	0.313611111111	68
AHEYAO	9.43555555556	1.17944444444	148
MUQHOW	1.44444444444	0.180555555556	48
IPRPOL03	21.0	2.625	88
AJEREM	3.24666666667	0.405833333333	80
XEFSIK	8.68444444444	1.08555555556	156
PHGLOL01	1.56	0.195	60
WULYIN	17.9911111111	2.24888888889	192
SIGFOE01	4.80888888889	0.601111111111	104
ESOYUI	5.13111111111	0.641388888889	56
CPCOHA	5.10666666667	0.638333333333	60
PUFFOL01	3.86888888889	0.483611111111	64
GLYCNI	2.36666666667	0.295833333333	60
METACM02	0.944444444444	0.118055555556	48
CYAMPD01	5.86222222222	0.732777777778	80
UDOZUJ	15.3488888889	1.91861111111	144
HEWFEW	16.1066666667	2.01333333333	108
AJAQAE	2.55111111111	0.318888888889	64
GOHVUU	1.30444444444	0.163055555556	56
ACEMID07	1.61555555556	0.201944444444	72
BUKJOG10	2.34222222222	0.292777777778	76
JABLUW01	1.65333333333	0.206666666667	64
KENMOF	11.8488888889	1.48111111111	136
OKINAY	9.00666666667	1.12583333333	152
POQQIW	18.8244444444	2.35305555556	128
FUJTUZ	4.65111111111	0.581388888889	72
PIZGUA	40.4422222222	5.05527777778	200
ZZZRTW01	4.39777777778	0.549722222222	120
MFZCHZ	4.06	0.5075	64
SAZGOP	1.92	0.24	48
KIWJIK	17.4311111111	2.17888888889	152
YARZUN03	4.61777777778	0.577222222222	68
DAVARO	4.96	0.62	86
HOHTAZ02	2.76222222222	0.345277777778	68
DUTTAN10	2.73555555556	0.341944444444	38
NPHDZB	11.9288888889	1.49111111111	108
TIPHIL	3.66444444444	0.458055555556	76
UFIYUD	1.66666666667	0.208333333333	64
QUVFIX	2.12888888889	0.266111111111	82
NUFDOJ	0.726666666667	0.0908333333333	26
YODHIJ01	2.74666666667	0.343333333333	88
ZIKMOV01	1.85111111111	0.231388888889	80
LAYSOV	5.33555555556	0.666944444444	80
TAPHEY	1.39111111111	0.173888888889	112
UKIKEG	2.30888888889	0.288611111111	80
FUSVAQ01	0.9	0.1125	48
QEXBAX	1.50444444444	0.188055555556	60
METAMI	1.29111111111	0.161388888889	56
TRURET20	5.01555555556	0.626944444444	128
LEPMID	8.23777777778	1.02972222222	132
JIWQIQ	2.72888888889	0.341111111111	78
YUSWAM	7.75333333333	0.969166666667	138
POFLAX01	6.89555555556	0.861944444444	96
FAFKEC	10.4133333333	1.30166666667	192
BECJEY	2.74444444444	0.343055555556	48
KOTWOH	6.87111111111	0.858888888889	132
BUXWIA	0.891111111111	0.111388888889	36
ROBYAI	17.3444444444	2.16805555556	164
MEWSUE	11.4511111111	1.43138888889	152
AZASER11	5.83111111111	0.728888888889	76
BIDJIH	1.74888888889	0.218611111111	48
QAKNIB	10.7466666667	1.34333333333	112
VIWYEH	4.66444444444	0.583055555556	108
PYRDNA06	7.84888888889	0.981111111111	176
FEYLUQ01	3.27555555556	0.409444444444	76
SOJMOT	4.04888888889	0.506111111111	100
PINXAL	0.422222222222	0.0527777777778	32
FEMCEF	3.72666666667	0.465833333333	68
SUSYAI	8.53111111111	1.06638888889	72
RIWTIB01	34.7266666667	4.34083333333	152
QOQGOT	1.29555555556	0.161944444444	60
NENZOX	0.711111111111	0.0888888888889	44
ITEGIX01	3.84888888889	0.481111111111	80
XUDSOG	12.8822222222	1.61027777778	92
PYRAZI06	1.57777777778	0.197222222222	40
EJEHEG	2.97777777778	0.372222222222	104
SAGMOE	1.88666666667	0.235833333333	48
GOFPUN02	0.831111111111	0.103888888889	56
YUWMUY	2.30444444444	0.288055555556	76
XOZHEZ	4.58444444444	0.573055555556	96
GAUTAM15	12.4	1.55	168
WOSGIU	0.971111111111	0.121388888889	36
GIPPAW	2.03111111111	0.253888888889	80
ISOMUS	6.96	0.87	136
GEFBAV	2.03555555556	0.254444444444	80
FEDCIC	3.19333333333	0.399166666667	68
ATOXAL03	0.871111111111	0.108888888889	52
WETFOR	2.42444444444	0.303055555556	56
DZBASK	3.27111111111	0.408888888889	72
CAHOAM	1.45333333333	0.181666666667	72
LETGIA03	1.76888888889	0.221111111111	56
QURYUZ01	4.53111111111	0.566388888889	68
TALJEV	5.84222222222	0.730277777778	108
ALXANM01	0.693333333333	0.0866666666667	30
DMOCDO10	1.07777777778	0.134722222222	40
SIBFOA	10.0622222222	1.25777777778	168
PORPIN01	6.79777777778	0.849722222222	152
FOYGIL	1.27777777778	0.159722222222	34
KUHDIA	4.55777777778	0.569722222222	54
EMUFAU	6.06	0.7575	120
DUYREU	5.16	0.645	128
FEKVOG	23.0177777778	2.87722222222	168
YENDEC	1.93333333333	0.241666666667	72
FOPDUL	15.4488888889	1.93111111111	124
VOGWAQ	25.1244444444	3.14055555556	196
ADEZUF	3.22888888889	0.403611111111	60
VITBAC	1.43111111111	0.178888888889	56
KUQTEX	2.80444444444	0.350555555556	112
GLYCIN18	0.882222222222	0.110277777778	30
NIJHUJ	4.83777777778	0.604722222222	56
LESZIT	6.91777777778	0.864722222222	144
XUSGOI	2.52888888889	0.316111111111	70
QOXMUM	6.08666666667	0.760833333333	160
NUPVUR	1.55333333333	0.194166666667	76
GLYCIN81	0.386666666667	0.0483333333333	20
DETYLE	3.87111111111	0.483888888889	120
UKIHON	7.70444444444	0.963055555556	92
AFZPYM	2.45777777778	0.307222222222	52
TEDROL	1.14444444444	0.143055555556	40
IBOLUG	2.06666666667	0.258333333333	56
ACXMPR	6.83555555556	0.854444444444	96
VOQXAA	17.0822222222	2.13527777778	160
APITIE	1.39777777778	0.174722222222	56
RAVFEA	0.875555555556	0.109444444444	48
KIKVAC01	16.9044444444	2.11305555556	144
NIPYAZ	0.882222222222	0.110277777778	44
NOKXEQ	6.23555555556	0.779444444444	116
VAZMEP	2.37111111111	0.296388888889	64
BUSFUQ	0.655555555556	0.0819444444444	40
VOFVAN23	4.45333333333	0.556666666667	52
TUGSUL	1.39111111111	0.173888888889	52
QAKKOE	1.66666666667	0.208333333333	88
TECNUL	4.85777777778	0.607222222222	90
JOWWOH	13.5288888889	1.69111111111	144
QIGCIS	1.71777777778	0.214722222222	72
IYINAF	1.87777777778	0.234722222222	76
KUQCAB	0.56	0.07	36
JEMGIS	2.77777777778	0.347222222222	68
BAXVEB	3.82	0.4775	144
NOPPOY	14.2911111111	1.78638888889	176
QEDROG	9.28444444444	1.16055555556	120
TIJKEC	0.817777777778	0.102222222222	28
ELIGOX	6.17777777778	0.772222222222	108
LSERMH15	2.99111111111	0.373888888889	68
SOQNOC	2.03333333333	0.254166666667	68
LEPFES	1.77333333333	0.221666666667	48
GEXGIZ01	0.911111111111	0.113888888889	42
WEVVOJ01	4.43555555556	0.554444444444	84
YEKGUS	3.62888888889	0.453611111111	56
PIDHIU	5.98888888889	0.748611111111	68
TEDNIB	3.45333333333	0.431666666667	76
IMAZOL15	0.682222222222	0.0852777777778	36
UNUSED	13.7933333333	1.72416666667	112
SAGLAQ	2.02888888889	0.253611111111	72
COGDEH	23.1155555556	2.88944444444	184
MUHFOK	2.88	0.36	64
WAJQAC	4.66888888889	0.583611111111	112
ULANUS	3.56	0.445	96
XODBAU	21.9022222222	2.73777777778	184
CDECOL11	2.58222222222	0.322777777778	128
MNPYDO29	2.43777777778	0.304722222222	68
TEZPDZ10	1.09111111111	0.136388888889	48
COWJAB	1.6	0.2	48
TIQROC	4.61333333333	0.576666666667	136
HUKROU	8.29333333333	1.03666666667	120
JUXLEV	0.571111111111	0.0713888888889	24
IMEGIR09	7.81111111111	0.976388888889	96
ITIXUE01	27.6933333333	3.46166666667	120
WOQPEY	5.65777777778	0.707222222222	160
VUCBAW	1.48666666667	0.185833333333	40
TAYHOR	6.85333333333	0.856666666667	116
TILJOP	25.5177777778	3.18972222222	120
PHENOL11	3.42666666667	0.428333333333	78
KUTHAI	20.06	2.5075	160
MAPCIQ	1.0	0.125	52
PIMELA08	1.91111111111	0.238888888889	92
CTMTNA12	7.46888888889	0.933611111111	168
TETZIB	14.78	1.8475	156
HEHVAR	38.2311111111	4.77888888889	168
ATZCBX	2.64222222222	0.330277777778	56
FIBGEE	3.46444444444	0.433055555556	68
IQUJEK	22.5755555556	2.82194444444	160
BIGFEC	14.7177777778	1.83972222222	168
FUMRAM01	0.826666666667	0.103333333333	26
YUYWEU	4.65111111111	0.581388888889	104
UCONIJ	1.28222222222	0.160277777778	52
BAHSUY	3.24888888889	0.406111111111	44
EKUJUR	17.2533333333	2.15666666667	108
XEGPII01	0.813333333333	0.101666666667	36
VOPTOL	1.18666666667	0.148333333333	48
ADALAU	12.9733333333	1.62166666667	112
NIVBUP	1.02222222222	0.127777777778	34
CITVIL	5.96444444444	0.745555555556	76
CALVAM	1.80666666667	0.225833333333	80
CILWUP11	0.46	0.0575	18
CERMOB	2.36888888889	0.296111111111	58
RATJOM	1.05777777778	0.132222222222	48
FUNSOW	1.07555555556	0.134444444444	48
XAYYUS	3.05111111111	0.381388888889	100
NOETNA02	19.9177777778	2.48972222222	120
DUROQN11	0.96	0.12	48
BUFMOG	1.46888888889	0.183611111111	64
VOHCAY	0.922222222222	0.115277777778	42
FEXLEZ	4.10888888889	0.513611111111	152
NEBPUF	1.30222222222	0.162777777778	48
QONROC	0.726666666667	0.0908333333333	40
XURCIW	0.426666666667	0.0533333333333	32
WUMGAO	8.34888888889	1.04361111111	104
QEGSOL	11.2422222222	1.40527777778	152
DUFBOV10	0.706666666667	0.0883333333333	28
PMXCDO10	6.63333333333	0.829166666667	160
KEPFUI	3.24	0.405	88
SALOXM09	1.39111111111	0.173888888889	68
BISKET	13.2488888889	1.65611111111	200
BEVXEF01	5.53333333333	0.691666666667	116
CIWMAW01	5.28444444444	0.660555555556	72
HATYEG02	5.12	0.64	120
TMZBCO10	2.49111111111	0.311388888889	52
XYLTOL02	1.34222222222	0.167777777778	88
UVIZEG	1.28888888889	0.161111111111	44
MEVDAT	25.8155555556	3.22694444444	166
QIWJAI	3.66888888889	0.458611111111	88
TRMTRZ	2.25333333333	0.281666666667	56
IHANUB	2.69777777778	0.337222222222	80
IPIPAY	22.5311111111	2.81638888889	156
QAJQAV	1.00666666667	0.125833333333	64
OJUMIR	4.83333333333	0.604166666667	70
BEPNIT	1.68	0.21	68
DOVCAT	1.64888888889	0.206111111111	44
LUHPAF	2.94666666667	0.368333333333	56
LETGIA10	0.415555555556	0.0519444444444	28
TAPZAN	0.686666666667	0.0858333333333	36
ZIPSIC	1.03333333333	0.129166666667	52
DNPIMZ	3.31555555556	0.414444444444	88
TABFAG	10.26	1.2825	140
FOHMUK	5.24666666667	0.655833333333	52
QEXJIN	5.21555555556	0.651944444444	86
REQQUA	0.635555555556	0.0794444444444	18
DODCHD	4.64888888889	0.581111111111	116
REWHOR	3.29333333333	0.411666666667	64
QOXPEZ	9.04222222222	1.13027777778	128
FIZZOD	1.80444444444	0.225555555556	40
BINROF	5.10888888889	0.638611111111	104
BIBVAK	5.39555555556	0.674444444444	76
FEDCUO	3.21555555556	0.401944444444	96
FEHDAX01	4.64666666667	0.580833333333	112
BUWCAX	5.44888888889	0.681111111111	120
ZENMUA	12.2	1.525	72
HOYMAJ	2.19555555556	0.274444444444	88
CITSED10	12.6022222222	1.57527777778	64
ARADEN10	14.7644444444	1.84555555556	128
WIDJOI	8.98	1.1225	152
FUTFIJ	1.84444444444	0.230555555556	68
PYRZIN14	7.34444444444	0.918055555556	56
BARBAC01	1.74888888889	0.218611111111	52
JOJWOU03	3.53111111111	0.441388888889	76
LEFYUS	2.01333333333	0.251666666667	64
WEZCAG	2.46888888889	0.308611111111	80
EXUJAI	3.36222222222	0.420277777778	112
QONRAO	0.986666666667	0.123333333333	72
CISPOJ	4.44	0.555	66
SETFUS	14.7488888889	1.84361111111	152
ULEZES	11.0244444444	1.37805555556	136
TIMCHX	1.30888888889	0.163611111111	72
FEPNAP	0.677777777778	0.0847222222222	20
MUDDEU	5.91777777778	0.739722222222	128
NIMFOE02	1.70666666667	0.213333333333	56
VOTMEY	8.82222222222	1.10277777778	108
CECWAK	3.78	0.4725	46
TATNBZ	2.82888888889	0.353611111111	48
SAWJUW	1.33111111111	0.166388888889	52
HEHQOC	1.88	0.235	60
UREANT03	1.05555555556	0.131944444444	52
DALGON03	14.2755555556	1.78444444444	116
KAXWIQ	2.19333333333	0.274166666667	76
ANIMUH	2.96444444444	0.370555555556	88
DUMQAF	23.1355555556	2.89194444444	160
PUPBAD02	7.69555555556	0.961944444444	56
JEZZUJ	8.66	1.0825	96
TROPOL10	2.39555555556	0.299444444444	60
JAXVEK	5.13333333333	0.641666666667	56
DNPMTA	1.95333333333	0.244166666667	100
PEJBAJ	3.53333333333	0.441666666667	84
HECHOO	3.26888888889	0.408611111111	88
VALIDL03	1.68444444444	0.210555555556	38
KUPCOP	13.14	1.6425	124
KIZCUT	7.16	0.895	84
UJEREG01	1.03333333333	0.129166666667	32
DIYHOJ	10.2266666667	1.27833333333	100
WUHYIH	2.74666666667	0.343333333333	88
MUKLIO	4.24222222222	0.530277777778	136
OBUPUY	13.5533333333	1.69416666667	168
XACSOL	7.91777777778	0.989722222222	112
QAFFOS	12.2311111111	1.52888888889	124
TACQUJ	5.42888888889	0.678611111111	80
XIVBEK	5.80222222222	0.725277777778	140
FAYBUC	11.5	1.4375	180
RATMEF01	1.10444444444	0.138055555556	32
GOGYUX	2.21555555556	0.276944444444	96
VASDUO	2.80444444444	0.350555555556	80
QIHHIY	5.52888888889	0.691111111111	144
MAMHOX	1.43777777778	0.179722222222	60
HEWKAW	9.49333333333	1.18666666667	144
JEDSUG	2.63333333333	0.329166666667	64
OGIQOL	3.96888888889	0.496111111111	82
BZDMAZ16	2.30666666667	0.288333333333	60
ATOMAY	4.00444444444	0.500555555556	64
RIKPEG	3.17777777778	0.397222222222	104
CEVGIT	17.1777777778	2.14722222222	184
HXANTH10	1.07555555556	0.134444444444	44
AXUDED03	15.3422222222	1.91777777778	144
HOZPET01	7.28888888889	0.911111111111	168
FOJMOG01	16.5088888889	2.06361111111	126
KESVOT	2.03555555556	0.254444444444	76
JUDZIR	1.70222222222	0.212777777778	104
RONHEH	20.0422222222	2.50527777778	168
MEPCHX	6.63333333333	0.829166666667	128
CTMTNA06	1.86666666667	0.233333333333	84
JEMFUD	1.65777777778	0.207222222222	60
XAVZUP	2.06666666667	0.258333333333	44
JINYIP	21.3666666667	2.67083333333	192
CAZPUQ	0.948888888889	0.118611111111	68
WIKQOX	0.94	0.1175	48
ULAVEK	1.94222222222	0.242777777778	76
GIZYIY01	2.56222222222	0.320277777778	30
VONNET	7.77333333333	0.971666666667	128
KONWOB	8.29111111111	1.03638888889	96
NEZMUA	1.09111111111	0.136388888889	36
KAYWIR01	2.00888888889	0.251111111111	56
AMTETZ	0.573333333333	0.0716666666667	48
UPONAQ	3.37333333333	0.421666666667	96
VUWXAM	1.97333333333	0.246666666667	64
HIVMOP	3.10444444444	0.388055555556	80
QUICNA02	2.07333333333	0.259166666667	64
JABCIB	1.56666666667	0.195833333333	54
BICMAD	2.16	0.27	64
BARBAD07	3.06	0.3825	76
ACETAC09	0.797777777778	0.0997222222222	32
DAFGAS	6.98666666667	0.873333333333	120
KEMZIL01	0.453333333333	0.0566666666667	32
BATWOK	1.27555555556	0.159444444444	48
XEBTEF	0.735555555556	0.0919444444444	38
QOPKUB	16.0088888889	2.00111111111	184
UDAYUT01	12.54	1.5675	112
ZERLUD	0.628888888889	0.0786111111111	38
LUNYID	2.80888888889	0.351111111111	114
HUMNEI	7.67111111111	0.958888888889	128
QUDNOU	4.69111111111	0.586388888889	104
QEKSOP	13.26	1.6575	152
JUBSOQ	20.3755555556	2.54694444444	200
AMMALA	0.995555555556	0.124444444444	52
NTRACD	1.22222222222	0.152777777778	40
ADMNTB04	10.6244444444	1.32805555556	100
EWAMIZ	3.16666666667	0.395833333333	80
UHUMEP01	1.62222222222	0.202777777778	48
PUFJIJ	1.13111111111	0.141388888889	44
LAJZAZ	14.1488888889	1.76861111111	96
YICMIG	3.21555555556	0.401944444444	70
ZEFPUX01	1.18444444444	0.148055555556	60
CILZII	9.83555555556	1.22944444444	152
MTZOPZ10	6.77777777778	0.847222222222	88
XOKVIE	14.8755555556	1.85944444444	172
HIXHIF02	6.43777777778	0.804722222222	160
XOCZUL	29.26	3.6575	184
LESLAX	2.13777777778	0.267222222222	98
NURQEW	3.49333333333	0.436666666667	52
AZALIX	9.22666666667	1.15333333333	84
YALLOO	1.03333333333	0.129166666667	40
UTUVAI	12.94	1.6175	152
CUPYUJ	1.44444444444	0.180555555556	60
LEGLEQ	6.69777777778	0.837222222222	168
NEPBEQ	7.32222222222	0.915277777778	88
FENCIK	3.78888888889	0.473611111111	80
UREWAQ	9.53555555556	1.19194444444	192
LUVPAU	2.00666666667	0.250833333333	96
UMOBAB	11.5222222222	1.44027777778	192
BZAMID06	21.6888888889	2.71111111111	128
EYOVIX	12.0622222222	1.50777777778	160
YOJQUL01	10.1466666667	1.26833333333	132
TAFKUG	5.42888888889	0.678611111111	64
UGEBOZ	2.22222222222	0.277777777778	80
KULMUA	1.28444444444	0.160555555556	64
VOBDOF	11.6577777778	1.45722222222	172
CANXIA	0.833333333333	0.104166666667	28
SIBVUU	13.2133333333	1.65166666667	160
HAWYIN	5.98444444444	0.748055555556	120
BABBUB	1.98444444444	0.248055555556	60
HOQHAW	0.411111111111	0.0513888888889	28
EFUMEY	17.5177777778	2.18972222222	160
EMIMUI	0.833333333333	0.104166666667	44
MIHJIW	14.4644444444	1.80805555556	176
MUTVEE	1.71111111111	0.213888888889	52
ACOWOE	1.22	0.1525	68
YIHHON13	0.76	0.095	52
NILQAC	3.85777777778	0.482222222222	72
GUHROQ01	7.44	0.93	120
FUZYUU	1.46666666667	0.183333333333	60
LEVXOB	10.0466666667	1.25583333333	90
LACFON	3.47333333333	0.434166666667	84
SIWDAD	9.99333333333	1.24916666667	136
NUPTIC	4.86	0.6075	52
GACGAU	8.64222222222	1.08027777778	152
RIHJIB	4.87111111111	0.608888888889	176
DOYTUG	1.81111111111	0.226388888889	72
NEZNAH	1.33333333333	0.166666666667	48
OMIWIQ	2.53777777778	0.317222222222	80
DOJKUJ	0.926666666667	0.115833333333	44
COHLUI	13.1955555556	1.64944444444	92
AFEXUF	3.65777777778	0.457222222222	120
IBURAM	1.52888888889	0.191111111111	60
EVIJUP	7.09777777778	0.887222222222	116
CIKRET	6.72666666667	0.840833333333	104
NIFBOT02	2.23111111111	0.278888888889	64
BAKFUO	1.74888888889	0.218611111111	40
FIMWII	5.19111111111	0.648888888889	160
YABFEO	5.23111111111	0.653888888889	152
RIVKAJ	1.70888888889	0.213611111111	44
CUZJOY	3.00666666667	0.375833333333	84
GAFRAJ	0.908888888889	0.113611111111	48
YAMFOI	2.68	0.335	60
GAVKIX	1.04666666667	0.130833333333	52
DACETA11	5.81555555556	0.726944444444	56
FUQYIB	4.33777777778	0.542222222222	38
BPHENO14	1.14888888889	0.143611111111	96
XELNAE	4.63333333333	0.579166666667	76
QAGDAG	1.49555555556	0.186944444444	72
HIWJIG	1.62666666667	0.203333333333	44
WAHBOX	0.551111111111	0.0688888888889	30
TURRAZ	3.02888888889	0.378611111111	82
DAJVUG01	19.5933333333	2.44916666667	160
SEYJAH	1.60666666667	0.200833333333	38
RIZFAI	1.71333333333	0.214166666667	64
AHUZUZ	13.6711111111	1.70888888889	140
PRMDIN20	3.43555555556	0.429444444444	40
DAYHAN	29.5977777778	3.69972222222	176
VABLIT	31.9422222222	3.99277777778	176
VIKVOA	2.10888888889	0.263611111111	80
MOQLUA	2.47555555556	0.309444444444	68
POWBEI	27.7888888889	3.47361111111	128
HAMCIJ	16.4777777778	2.05972222222	200
HINXAF	2.68444444444	0.335555555556	82
JUVKAM	9.31111111111	1.16388888889	144
NAXTIQ	8.54888888889	1.06861111111	116
KUQTIB	11.7866666667	1.47333333333	180
SEQBUN	5.34	0.6675	66
NOHTAZ	5.48	0.685	120
CILBII	7.14	0.8925	140
BIZBET	16.1133333333	2.01416666667	104
HMHOCN02	4.54	0.5675	132
JAXSOR	4.14	0.5175	96
TRZPUR	3.96222222222	0.495277777778	72
VOFDEZ	25.9422222222	3.24277777778	152
KUXSEC	2.36666666667	0.295833333333	68
RAJDEM	1.83555555556	0.229444444444	60
NIKVUZ	0.713333333333	0.0891666666667	40
RIZZEH	18.4488888889	2.30611111111	152
SAPDAQ	4.42444444444	0.553055555556	96
IVEZEO	38.9511111111	4.86888888889	152
EKUJIF	1.62888888889	0.203611111111	46
FEHVUK	14.6622222222	1.83277777778	192
GUMMUW10	1.10888888889	0.138611111111	48
CAFMIF	0.431111111111	0.0538888888889	20
ZUNTOR	15.2533333333	1.90666666667	120
PYRTHA10	16.0866666667	2.01083333333	160
IFUVOW	7.88666666667	0.985833333333	60
BONGIW	2.95111111111	0.368888888889	84
NBONAN01	0.693333333333	0.0866666666667	80
HABTEJ	0.691111111111	0.0863888888889	48
UREAXX27	1.22888888889	0.153611111111	32
FIHNIV	0.966666666667	0.120833333333	42
ZDGLPN	23.6733333333	2.95916666667	184
EFOBOR	1.51111111111	0.188888888889	60
CUFFUG	10.4511111111	1.30638888889	96
LUVTOL	0.906666666667	0.113333333333	40
AMFORM	0.386666666667	0.0483333333333	18
DEBMOM	6.36222222222	0.795277777778	84
DUNVEN	0.604444444444	0.0755555555556	44
AGUSEB	2.13111111111	0.266388888889	80
EDAJIE	4.96222222222	0.620277777778	88
JORBUN	11.6155555556	1.45194444444	92
MEUREA	1.80222222222	0.225277777778	44
MUYHIY	0.637777777778	0.0797222222222	28
MSORAM10	7.94222222222	0.992777777778	80
MINGEX01	0.815555555556	0.101944444444	42
FOLXIN	4.25111111111	0.531388888889	128
