# Supplementary material for: Chemical shifts in molecular solids by machine learning
Source: Nat Commun. 2018 Oct 29;9:4501. doi: 10.1038/s41467-018-06972-x (PMC6206069; doi:10.1038/s41467-018-06972-x)
Supplement: Supplementary file 9 — Supplementary Data 7 [file 41467_2018_6972_MOESM9_ESM.zip › Supplementary_Dataset_7/ShiftML_times.txt]

# name 	 cpu-time (hours)  number of atoms 
CAJVUH  0.03023344  828
EMEMUE  0.03128196  860
GOKXOV  0.03294296  945
HEJBUW  0.02874212  816
RAYFEF  0.05538878  1584
RUKTOI  0.02744628  768
frm_0001    0.00543905  86
DAYHAN  0.00712647  176
XISJIT  0.00773948  156
COVSEM  0.00306269  44
NOETNA02    0.00543238  120
KESVOT  0.00420568  76
AMFORM  0.00223513  18
LAKRAR  0.00748151  200
CUPZEU  0.00368624  50
RIWTIB01    0.00689981  152
