# Supplementary material for: Chemical shifts in molecular solids by machine learning
Source: Nat Commun. 2018 Oct 29;9:4501. doi: 10.1038/s41467-018-06972-x (PMC6206069; doi:10.1038/s41467-018-06972-x)
Supplement: Supplementary file 9 — Supplementary Data 7 [file 41467_2018_6972_MOESM9_ESM.zip › Supplementary_Dataset_7/GIPAW-NMR_times_500.txt]

# name	cpu-time (hours)	machine-time (hours)	number of atoms
QEYCOM	26.6377777778	3.32972222222	68
WIGKIH	77.4577777778	9.68222222222	96
ECIBIB	434.046666667	54.2558333333	152
FOZLIQ	89.38	11.1725	78
LIPWEM	146.1	18.2625	100
TIGBIU	28.1777777778	3.52222222222	60
LONJAA	30.1355555556	3.76694444444	38
URNFRO	65.96	8.245	92
ECARBM10	6.04444444444	0.755555555556	26
CAMGAA	247.175555556	30.8969444444	128
DOCMEO	377.204444444	47.1505555556	144
FORRUB	225.908888889	28.2386111111	100
LAGHOQ	191.437777778	23.9297222222	112
QIQKIK	159.288888889	19.9111111111	128
QUDNAG	51.5288888889	6.44111111111	64
MOZSEZ	19.1777777778	2.39722222222	68
AHEYAO	200.155555556	25.0194444444	148
MUQHOW	21.7222222222	2.71527777778	48
IPRPOL03	59.7577777778	7.46972222222	88
AJEREM	65.2088888889	8.15111111111	80
XEFSIK	475.531111111	59.4413888889	156
PHGLOL01	37.0333333333	4.62916666667	60
WULYIN	835.691111111	104.461388889	192
SIGFOE01	145.533333333	18.1916666667	104
ESOYUI	37.3844444444	4.67305555556	56
CPCOHA	33.7311111111	4.21638888889	60
PUFFOL01	86.5533333333	10.8191666667	64
GLYCNI	38.5533333333	4.81916666667	60
METACM02	11.1444444444	1.39305555556	48
CYAMPD01	73.9288888889	9.24111111111	80
UDOZUJ	394.735555556	49.3419444444	144
HEWFEW	263.282222222	32.9102777778	108
AJAQAE	46.6955555556	5.83694444444	64
GOHVUU	82.9155555556	10.3644444444	56
ACEMID07	27.7222222222	3.46527777778	72
BUKJOG10	54.8977777778	6.86222222222	76
JABLUW01	56.4422222222	7.05527777778	64
KENMOF	458.595555556	57.3244444444	136
OKINAY	180.76	22.595	152
POQQIW	509.506666667	63.6883333333	128
FUJTUZ	140.415555556	17.5519444444	72
PIZGUA	419.988888889	52.4986111111	200
ZZZRTW01	139.486666667	17.4358333333	120
MFZCHZ	41.7844444444	5.22305555556	64
SAZGOP	21.1177777778	2.63972222222	48
KIWJIK	456.64	57.08	152
YARZUN03	31.3711111111	3.92138888889	68
DAVARO	121.68	15.21	86
HOHTAZ02	52.8622222222	6.60777777778	68
DUTTAN10	21.0155555556	2.62694444444	38
NPHDZB	189.524444444	23.6905555556	108
TIPHIL	165.128888889	20.6411111111	76
UFIYUD	43.7511111111	5.46888888889	64
QUVFIX	43.9466666667	5.49333333333	82
NUFDOJ	11.0777777778	1.38472222222	26
YODHIJ01	94.68	11.835	88
ZIKMOV01	44.2622222222	5.53277777778	80
LAYSOV	107.333333333	13.4166666667	80
TAPHEY	207.195555556	25.8994444444	112
UKIKEG	175.413333333	21.9266666667	80
FUSVAQ01	20.8488888889	2.60611111111	48
QEXBAX	53.4288888889	6.67861111111	60
METAMI	8.00666666667	1.00083333333	56
TRURET20	152.791111111	19.0988888889	128
LEPMID	233.853333333	29.2316666667	132
JIWQIQ	55.2422222222	6.90527777778	78
YUSWAM	376.215555556	47.0269444444	138
POFLAX01	26.9533333333	3.36916666667	96
FAFKEC	625.342222222	78.1677777778	192
BECJEY	16.5466666667	2.06833333333	48
KOTWOH	451.8	56.475	132
BUXWIA	20.5177777778	2.56472222222	36
ROBYAI	311.164444444	38.8955555556	164
MEWSUE	427.684444444	53.4605555556	152
AZASER11	103.784444444	12.9730555556	76
BIDJIH	26.4511111111	3.30638888889	48
QAKNIB	178.882222222	22.3602777778	112
VIWYEH	77.0977777778	9.63722222222	108
PYRDNA06	241.175555556	30.1469444444	176
FEYLUQ01	79.2333333333	9.90416666667	76
SOJMOT	90.2688888889	11.2836111111	100
PINXAL	17.9177777778	2.23972222222	32
FEMCEF	65.6777777778	8.20972222222	68
SUSYAI	112.168888889	14.0211111111	72
RIWTIB01	109.997777778	13.7497222222	152
QOQGOT	43.5933333333	5.44916666667	60
NENZOX	17.0888888889	2.13611111111	44
ITEGIX01	81.1888888889	10.1486111111	80
XUDSOG	144.377777778	18.0472222222	92
PYRAZI06	16.5	2.0625	40
EJEHEG	98.5333333333	12.3166666667	104
SAGMOE	34.1822222222	4.27277777778	48
GOFPUN02	10.1066666667	1.26333333333	56
YUWMUY	78.3844444444	9.79805555556	76
XOZHEZ	78.3088888889	9.78861111111	96
GAUTAM15	447.02	55.8775	168
WOSGIU	13.2933333333	1.66166666667	36
GIPPAW	60.8377777778	7.60472222222	80
ISOMUS	219.882222222	27.4852777778	136
GEFBAV	113.711111111	14.2138888889	80
FEDCIC	87.5177777778	10.9397222222	68
ATOXAL03	25.0422222222	3.13027777778	52
WETFOR	33.9333333333	4.24166666667	56
DZBASK	44.0755555556	5.50944444444	72
CAHOAM	36.7177777778	4.58972222222	72
LETGIA03	28.4466666667	3.55583333333	56
QURYUZ01	83.3222222222	10.4152777778	68
TALJEV	96.6422222222	12.0802777778	108
ALXANM01	15.6133333333	1.95166666667	30
DMOCDO10	15.0822222222	1.88527777778	40
SIBFOA	523.837777778	65.4797222222	168
PORPIN01	500.96	62.62	152
FOYGIL	14.0844444444	1.76055555556	34
KUHDIA	24.7844444444	3.09805555556	54
EMUFAU	125.091111111	15.6363888889	120
DUYREU	320.406666667	40.0508333333	128
FEKVOG	589.488888889	73.6861111111	168
YENDEC	66.0022222222	8.25027777778	72
FOPDUL	337.404444444	42.1755555556	124
VOGWAQ	370.551111111	46.3188888889	196
ADEZUF	30.3866666667	3.79833333333	60
VITBAC	32.6355555556	4.07944444444	56
KUQTEX	142.413333333	17.8016666667	112
GLYCIN18	5.85333333333	0.731666666667	30
NIJHUJ	23.2088888889	2.90111111111	56
LESZIT	177.728888889	22.2161111111	144
XUSGOI	44.1955555556	5.52444444444	70
QOXMUM	421.182222222	52.6477777778	160
NUPVUR	43.3422222222	5.41777777778	76
GLYCIN81	4.53111111111	0.566388888889	20
DETYLE	85.1355555556	10.6419444444	120
UKIHON	148.093333333	18.5116666667	92
AFZPYM	57.98	7.2475	52
TEDROL	15.3244444444	1.91555555556	40
IBOLUG	31.5422222222	3.94277777778	56
ACXMPR	127.637777778	15.9547222222	96
VOQXAA	545.913333333	68.2391666667	160
APITIE	20.3111111111	2.53888888889	56
RAVFEA	26.2022222222	3.27527777778	48
KIKVAC01	233.511111111	29.1888888889	144
NIPYAZ	26.0733333333	3.25916666667	44
NOKXEQ	189.206666667	23.6508333333	116
VAZMEP	71.8044444444	8.97555555556	64
BUSFUQ	15.6444444444	1.95555555556	40
VOFVAN23	31.7133333333	3.96416666667	52
TUGSUL	39.4688888889	4.93361111111	52
QAKKOE	62.0822222222	7.76027777778	88
TECNUL	128.755555556	16.0944444444	90
JOWWOH	307.937777778	38.4922222222	144
QIGCIS	38.8311111111	4.85388888889	72
IYINAF	48.0133333333	6.00166666667	76
KUQCAB	6.27111111111	0.783888888889	36
JEMGIS	87.3733333333	10.9216666667	68
BAXVEB	310.351111111	38.7938888889	144
NOPPOY	437.184444444	54.6480555556	176
QEDROG	80.4955555556	10.0619444444	120
TIJKEC	6.47333333333	0.809166666667	28
ELIGOX	321.231111111	40.1538888889	108
LSERMH15	33.5155555556	4.18944444444	68
SOQNOC	84.2288888889	10.5286111111	68
LEPFES	46.22	5.7775	48
GEXGIZ01	24.0111111111	3.00138888889	42
WEVVOJ01	115.448888889	14.4311111111	84
YEKGUS	34.8755555556	4.35944444444	56
PIDHIU	53.9844444444	6.74805555556	68
TEDNIB	52.5711111111	6.57138888889	76
IMAZOL15	10.4422222222	1.30527777778	36
UNUSED	369.144444444	46.1430555556	112
SAGLAQ	76.5622222222	9.57027777778	72
COGDEH	640.22	80.0275	184
MUHFOK	68.2511111111	8.53138888889	64
WAJQAC	66.7488888889	8.34361111111	112
ULANUS	199.124444444	24.8905555556	96
XODBAU	1151.13333333	143.891666667	184
CDECOL11	82.6422222222	10.3302777778	128
MNPYDO29	47.6644444444	5.95805555556	68
TEZPDZ10	26.1311111111	3.26638888889	48
COWJAB	29.3488888889	3.66861111111	48
TIQROC	200.966666667	25.1208333333	136
HUKROU	132.511111111	16.5638888889	120
JUXLEV	7.03111111111	0.878888888889	24
IMEGIR09	64.4844444444	8.06055555556	96
ITIXUE01	263.78	32.9725	120
WOQPEY	389.564444444	48.6955555556	160
VUCBAW	27.2355555556	3.40444444444	40
TAYHOR	588.457777778	73.5572222222	116
TILJOP	492.086666667	61.5108333333	120
PHENOL11	65.2888888889	8.16111111111	78
KUTHAI	305.628888889	38.2036111111	160
MAPCIQ	47.2955555556	5.91194444444	52
PIMELA08	72.2133333333	9.02666666667	92
CTMTNA12	617.431111111	77.1788888889	168
TETZIB	570.104444444	71.2630555556	156
HEHVAR	280.273333333	35.0341666667	168
ATZCBX	26.1	3.2625	56
FIBGEE	85.8222222222	10.7277777778	68
IQUJEK	179.535555556	22.4419444444	160
BIGFEC	397.548888889	49.6936111111	168
FUMRAM01	7.10222222222	0.887777777778	26
YUYWEU	98.3044444444	12.2880555556	104
UCONIJ	18.66	2.3325	52
BAHSUY	17.5333333333	2.19166666667	44
EKUJUR	107.26	13.4075	108
XEGPII01	20.8111111111	2.60138888889	36
VOPTOL	33.76	4.22	48
ADALAU	199.8	24.975	112
NIVBUP	15.3488888889	1.91861111111	34
CITVIL	52.5688888889	6.57111111111	76
CALVAM	38.2577777778	4.78222222222	80
CILWUP11	3.55333333333	0.444166666667	18
CERMOB	29.6111111111	3.70138888889	58
RATJOM	32.3577777778	4.04472222222	48
FUNSOW	18.5511111111	2.31888888889	48
XAYYUS	98.3155555556	12.2894444444	100
NOETNA02	202.335555556	25.2919444444	120
DUROQN11	14.9688888889	1.87111111111	48
BUFMOG	63.3422222222	7.91777777778	64
VOHCAY	30.1266666667	3.76583333333	42
FEXLEZ	223.56	27.945	152
NEBPUF	15.4177777778	1.92722222222	48
QONROC	14.1666666667	1.77083333333	40
XURCIW	20.2111111111	2.52638888889	32
WUMGAO	141.168888889	17.6461111111	104
QEGSOL	157.424444444	19.6780555556	152
DUFBOV10	5.47333333333	0.684166666667	28
PMXCDO10	307.222222222	38.4027777778	160
KEPFUI	94.7888888889	11.8486111111	88
SALOXM09	33.5288888889	4.19111111111	68
BISKET	1143.81333333	142.976666667	200
BEVXEF01	124.746666667	15.5933333333	116
CIWMAW01	110.233333333	13.7791666667	72
HATYEG02	83.3577777778	10.4197222222	120
TMZBCO10	28.24	3.53	52
XYLTOL02	45.9155555556	5.73944444444	88
UVIZEG	27.4644444444	3.43305555556	44
MEVDAT	96.8466666667	12.1058333333	166
QIWJAI	97.9311111111	12.2413888889	88
TRMTRZ	26.6466666667	3.33083333333	56
IHANUB	83.4866666667	10.4358333333	80
IPIPAY	193.797777778	24.2247222222	156
QAJQAV	57.56	7.195	64
OJUMIR	69.22	8.6525	70
BEPNIT	42.2155555556	5.27694444444	68
DOVCAT	41.02	5.1275	44
LUHPAF	42.0533333333	5.25666666667	56
LETGIA10	8.13777777778	1.01722222222	28
TAPZAN	11.1311111111	1.39138888889	36
ZIPSIC	46.9777777778	5.87222222222	52
DNPIMZ	127.642222222	15.9552777778	88
TABFAG	540.517777778	67.5647222222	140
FOHMUK	31.8288888889	3.97861111111	52
QEXJIN	113.875555556	14.2344444444	86
REQQUA	5.10666666667	0.638333333333	18
DODCHD	101.306666667	12.6633333333	116
REWHOR	60.1644444444	7.52055555556	64
QOXPEZ	186.366666667	23.2958333333	128
FIZZOD	19.1955555556	2.39944444444	40
BINROF	349.511111111	43.6888888889	104
BIBVAK	135.008888889	16.8761111111	76
FEDCUO	271.58	33.9475	96
FEHDAX01	127.353333333	15.9191666667	112
BUWCAX	137.86	17.2325	120
ZENMUA	39.6422222222	4.95527777778	72
HOYMAJ	60.0177777778	7.50222222222	88
CITSED10	37.7933333333	4.72416666667	64
ARADEN10	179.133333333	22.3916666667	128
WIDJOI	214.98	26.8725	152
FUTFIJ	17.7666666667	2.22083333333	68
PYRZIN14	34.2311111111	4.27888888889	56
BARBAC01	37.62	4.7025	52
JOJWOU03	43.7088888889	5.46361111111	76
LEFYUS	38.2977777778	4.78722222222	64
WEZCAG	107.884444444	13.4855555556	80
EXUJAI	243.568888889	30.4461111111	112
QONRAO	39.92	4.99	72
CISPOJ	73.92	9.24	66
SETFUS	281.306666667	35.1633333333	152
ULEZES	543.742222222	67.9677777778	136
TIMCHX	33.0688888889	4.13361111111	72
FEPNAP	4.31777777778	0.539722222222	20
MUDDEU	185.944444444	23.2430555556	128
NIMFOE02	60.9911111111	7.62388888889	56
VOTMEY	108.877777778	13.6097222222	108
CECWAK	26.3888888889	3.29861111111	46
TATNBZ	34.3444444444	4.29305555556	48
SAWJUW	25.0266666667	3.12833333333	52
HEHQOC	19.8644444444	2.48305555556	60
UREANT03	29.36	3.67	52
DALGON03	165.068888889	20.6336111111	116
KAXWIQ	102.915555556	12.8644444444	76
ANIMUH	107.717777778	13.4647222222	88
DUMQAF	457.024444444	57.1280555556	160
PUPBAD02	70.44	8.805	56
JEZZUJ	169.377777778	21.1722222222	96
TROPOL10	47.0022222222	5.87527777778	60
JAXVEK	33.7933333333	4.22416666667	56
DNPMTA	114.535555556	14.3169444444	100
PEJBAJ	155.464444444	19.4330555556	84
HECHOO	104.008888889	13.0011111111	88
VALIDL03	11.4444444444	1.43055555556	38
KUPCOP	414.097777778	51.7622222222	124
KIZCUT	190.582222222	23.8227777778	84
UJEREG01	18.6933333333	2.33666666667	32
DIYHOJ	58.5377777778	7.31722222222	100
WUHYIH	128.186666667	16.0233333333	88
MUKLIO	664.186666667	83.0233333333	136
OBUPUY	210.724444444	26.3405555556	168
XACSOL	229.866666667	28.7333333333	112
QAFFOS	225.157777778	28.1447222222	124
TACQUJ	68.0866666667	8.51083333333	80
XIVBEK	275.446666667	34.4308333333	140
FAYBUC	376.651111111	47.0813888889	180
RATMEF01	8.75333333333	1.09416666667	32
GOGYUX	91.7311111111	11.4663888889	96
VASDUO	44.0244444444	5.50305555556	80
QIHHIY	304.704444444	38.0880555556	144
MAMHOX	24.9066666667	3.11333333333	60
HEWKAW	207.535555556	25.9419444444	144
JEDSUG	86.4622222222	10.8077777778	64
OGIQOL	146.8	18.35	82
BZDMAZ16	33.8488888889	4.23111111111	60
ATOMAY	49.4866666667	6.18583333333	64
RIKPEG	130.735555556	16.3419444444	104
CEVGIT	236.504444444	29.5630555556	184
HXANTH10	24.6022222222	3.07527777778	44
AXUDED03	268.024444444	33.5030555556	144
HOZPET01	219.962222222	27.4952777778	168
FOJMOG01	294.631111111	36.8288888889	126
KESVOT	44.2377777778	5.52972222222	76
JUDZIR	104.224444444	13.0280555556	104
RONHEH	162.257777778	20.2822222222	168
MEPCHX	147.437777778	18.4297222222	128
CTMTNA06	94.5244444444	11.8155555556	84
JEMFUD	53.9466666667	6.74333333333	60
XAVZUP	24.3511111111	3.04388888889	44
JINYIP	410.655555556	51.3319444444	192
CAZPUQ	37.4022222222	4.67527777778	68
WIKQOX	13.3933333333	1.67416666667	48
ULAVEK	133.511111111	16.6888888889	76
GIZYIY01	10.3355555556	1.29194444444	30
VONNET	99.72	12.465	128
KONWOB	129.524444444	16.1905555556	96
NEZMUA	18.9644444444	2.37055555556	36
KAYWIR01	70.1777777778	8.77222222222	56
AMTETZ	16.6088888889	2.07611111111	48
UPONAQ	77.1822222222	9.64777777778	96
VUWXAM	50.4888888889	6.31111111111	64
HIVMOP	114.726666667	14.3408333333	80
QUICNA02	143.306666667	17.9133333333	64
JABCIB	30.3333333333	3.79166666667	54
BICMAD	61.2622222222	7.65777777778	64
BARBAD07	64.3955555556	8.04944444444	76
ACETAC09	9.74222222222	1.21777777778	32
DAFGAS	318.391111111	39.7988888889	120
KEMZIL01	5.43777777778	0.679722222222	32
BATWOK	42.08	5.26	48
XEBTEF	20.1444444444	2.51805555556	38
QOPKUB	715.411111111	89.4263888889	184
UDAYUT01	142.104444444	17.7630555556	112
ZERLUD	15.3444444444	1.91805555556	38
LUNYID	138.948888889	17.3686111111	114
HUMNEI	324.013333333	40.5016666667	128
QUDNOU	289.1	36.1375	104
QEKSOP	305.202222222	38.1502777778	152
JUBSOQ	818.991111111	102.373888889	200
AMMALA	33.1288888889	4.14111111111	52
NTRACD	25.4422222222	3.18027777778	40
ADMNTB04	52.8844444444	6.61055555556	100
EWAMIZ	48.8377777778	6.10472222222	80
UHUMEP01	24.9288888889	3.11611111111	48
PUFJIJ	6.99111111111	0.873888888889	44
LAJZAZ	110.78	13.8475	96
YICMIG	137.744444444	17.2180555556	70
ZEFPUX01	21.3977777778	2.67472222222	60
CILZII	199.06	24.8825	152
MTZOPZ10	103.944444444	12.9930555556	88
XOKVIE	527.084444444	65.8855555556	172
HIXHIF02	135.128888889	16.8911111111	160
XOCZUL	1246.21111111	155.776388889	184
LESLAX	73.3888888889	9.17361111111	98
NURQEW	46.4422222222	5.80527777778	52
AZALIX	55.1422222222	6.89277777778	84
YALLOO	36.2355555556	4.52944444444	40
UTUVAI	222.815555556	27.8519444444	152
CUPYUJ	94.5866666667	11.8233333333	60
LEGLEQ	284.98	35.6225	168
NEPBEQ	80.4	10.05	88
FENCIK	116.26	14.5325	80
UREWAQ	173.411111111	21.6763888889	192
LUVPAU	171.042222222	21.3802777778	96
UMOBAB	718.373333333	89.7966666667	192
BZAMID06	183.037777778	22.8797222222	128
EYOVIX	1276.67777778	159.584722222	160
YOJQUL01	312.78	39.0975	132
TAFKUG	53.2088888889	6.65111111111	64
UGEBOZ	80.5488888889	10.0686111111	80
KULMUA	40.5755555556	5.07194444444	64
VOBDOF	521.388888889	65.1736111111	172
CANXIA	8.03333333333	1.00416666667	28
SIBVUU	403.813333333	50.4766666667	160
HAWYIN	126.764444444	15.8455555556	120
BABBUB	28.9022222222	3.61277777778	60
HOQHAW	8.48	1.06	28
EFUMEY	212.146666667	26.5183333333	160
EMIMUI	17.2	2.15	44
MIHJIW	152.848888889	19.1061111111	176
MUTVEE	31.5622222222	3.94527777778	52
ACOWOE	78.1911111111	9.77388888889	68
YIHHON13	14.9511111111	1.86888888889	52
NILQAC	49.5933333333	6.19916666667	72
GUHROQ01	136.86	17.1075	120
FUZYUU	34.5555555556	4.31944444444	60
LEVXOB	140.328888889	17.5411111111	90
LACFON	73.5777777778	9.19722222222	84
SIWDAD	400.484444444	50.0605555556	136
NUPTIC	30.7911111111	3.84888888889	52
GACGAU	338.824444444	42.3530555556	152
RIHJIB	278.913333333	34.8641666667	176
DOYTUG	46.4977777778	5.81222222222	72
NEZNAH	27.7177777778	3.46472222222	48
OMIWIQ	142.968888889	17.8711111111	80
DOJKUJ	19.0444444444	2.38055555556	44
COHLUI	88.6088888889	11.0761111111	92
AFEXUF	124.331111111	15.5413888889	120
IBURAM	20.7422222222	2.59277777778	60
EVIJUP	112.895555556	14.1119444444	116
CIKRET	172.962222222	21.6202777778	104
NIFBOT02	51.7355555556	6.46694444444	64
BAKFUO	17.2933333333	2.16166666667	40
FIMWII	407.002222222	50.8752777778	160
YABFEO	177.537777778	22.1922222222	152
RIVKAJ	16.2444444444	2.03055555556	44
CUZJOY	95.92	11.99	84
GAFRAJ	32.7755555556	4.09694444444	48
YAMFOI	49.2577777778	6.15722222222	60
GAVKIX	26.3	3.2875	52
DACETA11	22.6355555556	2.82944444444	56
FUQYIB	20.0733333333	2.50916666667	38
BPHENO14	110.588888889	13.8236111111	96
XELNAE	41.6533333333	5.20666666667	76
QAGDAG	39.8755555556	4.98444444444	72
HIWJIG	18.8466666667	2.35583333333	44
WAHBOX	16.0933333333	2.01166666667	30
TURRAZ	98.5088888889	12.3136111111	82
DAJVUG01	497.133333333	62.1416666667	160
SEYJAH	11.5222222222	1.44027777778	38
RIZFAI	34.86	4.3575	64
AHUZUZ	104.417777778	13.0522222222	140
PRMDIN20	18.9666666667	2.37083333333	40
DAYHAN	430.948888889	53.8686111111	176
VABLIT	245.066666667	30.6333333333	176
VIKVOA	62.8488888889	7.85611111111	80
MOQLUA	93.8666666667	11.7333333333	68
POWBEI	222.86	27.8575	128
HAMCIJ	468.135555556	58.5169444444	200
HINXAF	137.404444444	17.1755555556	82
JUVKAM	288.882222222	36.1102777778	144
NAXTIQ	84.7911111111	10.5988888889	116
KUQTIB	330.797777778	41.3497222222	180
SEQBUN	38.2044444444	4.77555555556	66
NOHTAZ	202.213333333	25.2766666667	120
CILBII	609.14	76.1425	140
BIZBET	170.046666667	21.2558333333	104
HMHOCN02	187.893333333	23.4866666667	132
JAXSOR	160.073333333	20.0091666667	96
TRZPUR	50.3755555556	6.29694444444	72
VOFDEZ	172.046666667	21.5058333333	152
KUXSEC	42.0466666667	5.25583333333	68
RAJDEM	36.92	4.615	60
NIKVUZ	21.34	2.6675	40
RIZZEH	255.771111111	31.9713888889	152
SAPDAQ	109.342222222	13.6677777778	96
IVEZEO	250.711111111	31.3388888889	152
EKUJIF	22.0733333333	2.75916666667	46
FEHVUK	210.166666667	26.2708333333	192
GUMMUW10	48.56	6.07	48
CAFMIF	4.75777777778	0.594722222222	20
ZUNTOR	85.6666666667	10.7083333333	120
PYRTHA10	164.317777778	20.5397222222	160
IFUVOW	36.6533333333	4.58166666667	60
BONGIW	50.1911111111	6.27388888889	84
NBONAN01	81.1933333333	10.1491666667	80
HABTEJ	17.6733333333	2.20916666667	48
UREAXX27	8.49333333333	1.06166666667	32
FIHNIV	14.2777777778	1.78472222222	42
ZDGLPN	439.806666667	54.9758333333	184
EFOBOR	45.5955555556	5.69944444444	60
CUFFUG	42.6222222222	5.32777777778	96
LUVTOL	24.0533333333	3.00666666667	40
AMFORM	2.31777777778	0.289722222222	18
DEBMOM	63.4822222222	7.93527777778	84
DUNVEN	30.7155555556	3.83944444444	44
AGUSEB	50.1666666667	6.27083333333	80
EDAJIE	61.4777777778	7.68472222222	88
JORBUN	89.5422222222	11.1927777778	92
MEUREA	10.5911111111	1.32388888889	44
MUYHIY	11.8822222222	1.48527777778	28
MSORAM10	37.3555555556	4.66944444444	80
MINGEX01	10.32	1.29	42
FOLXIN	121.68	15.21	128
