# Supplementary material for: Chemical shifts in molecular solids by machine learning
Source: Nat Commun. 2018 Oct 29;9:4501. doi: 10.1038/s41467-018-06972-x (PMC6206069; doi:10.1038/s41467-018-06972-x)
Supplement: Supplementary file 10 — Supplementary Data 8 [file 41467_2018_6972_MOESM10_ESM.zip]

Archive with 25 entries (20 files):
- Supplementary_Dataset_8/
- Supplementary_Dataset_8/.DS_Store
- __MACOSX/
- __MACOSX/Supplementary_Dataset_8/
- __MACOSX/Supplementary_Dataset_8/._.DS_Store
- Supplementary_Dataset_8/AZD.xyz
- __MACOSX/Supplementary_Dataset_8/._AZD.xyz
- Supplementary_Dataset_8/.ipynb_checkpoints/
- Supplementary_Dataset_8/.ipynb_checkpoints/Untitled-checkpoint.ipynb
- __MACOSX/Supplementary_Dataset_8/.ipynb_checkpoints/
- __MACOSX/Supplementary_Dataset_8/.ipynb_checkpoints/._Untitled-checkpoint.ipynb
- __MACOSX/Supplementary_Dataset_8/._.ipynb_checkpoints
- Supplementary_Dataset_8/COYRUD11.xyz
- __MACOSX/Supplementary_Dataset_8/._COYRUD11.xyz
- Supplementary_Dataset_8/COCAINE.xyz
- __MACOSX/Supplementary_Dataset_8/._COCAINE.xyz
- Supplementary_Dataset_8/URACIL.xyz
- __MACOSX/Supplementary_Dataset_8/._URACIL.xyz
- Supplementary_Dataset_8/DIAZOLE.xyz
- __MACOSX/Supplementary_Dataset_8/._DIAZOLE.xyz
- Supplementary_Dataset_8/BAPLOT01.xyz
- __MACOSX/Supplementary_Dataset_8/._BAPLOT01.xyz
- Supplementary_Dataset_8/.AZD_fromCSP.xyz.swp
- __MACOSX/Supplementary_Dataset_8/._.AZD_fromCSP.xyz.swp
- __MACOSX/._Supplementary_Dataset_8
