# Supplementary material for: Chemical shifts in molecular solids by machine learning
Source: Nat Commun. 2018 Oct 29;9:4501. doi: 10.1038/s41467-018-06972-x (PMC6206069; doi:10.1038/s41467-018-06972-x)
Supplement: Supplementary file 10 — Supplementary Data 8 [file 41467_2018_6972_MOESM10_ESM.zip › Supplementary_Dataset_8/AZD.xyz]

124
Lattice="10.0914 0.0 0.0 3.277250962045062 10.917207902287778 0.0 6.684678520810485 -4.181017875745925 10.553323180690905" Properties=species:S:1:pos:R:3:cs:R:2 spacegroup="P 1" unit_cell=conventional pbc="T T T"
C	3.10510485	8.74935285	0.12379048
C	16.94822463	-2.01316283	10.42953270
C	3.76045147	8.22059498	1.24983006
C	16.29287801	-1.48440496	9.30349312
C	4.89829249	7.39026877	1.10809893
C	15.15503699	-0.65407874	9.44522425
C	12.06024475	2.95367636	10.35333771
C	7.99308474	3.78251366	0.19998547
C	11.39801903	3.47028593	9.22434319
C	8.65531045	3.26590410	1.32897999
C	10.24180724	4.26101059	9.37757745
C	9.81152224	2.47517944	1.17574574
C	5.54063819	6.84009228	2.23667131
C	14.51269129	-0.10390225	8.31665187
C	8.59451992	4.29809414	7.53085142
C	11.45880957	2.43809588	3.02247176
C	8.32826984	5.34963384	6.63170829
C	11.72505965	1.38655619	3.92161489
C	9.21812957	6.36956231	6.91928634
C	10.83519991	0.36662771	3.63403684
C	7.36882187	5.50535814	5.62386592
C	12.68450761	1.23083189	4.92945726
C	15.64583753	6.42455542	7.07009333
C	4.40749195	0.31163460	3.48322985
C	14.11622194	6.08197138	7.13816227
C	5.93710754	0.65421865	3.41516091
C	13.28862402	6.97952936	6.16060794
C	6.76470547	-0.24333933	4.39271524
C	10.22205866	-2.43428704	6.52163713
C	9.83127082	9.17047707	4.03168605
C	12.06024198	-2.70986789	8.85930374
C	7.99308750	9.44605792	1.69401944
C	15.83462281	7.94377443	7.39999021
C	4.21870667	-1.20758441	3.15333297
C	11.73912192	-2.08225164	6.41124937
C	8.31420757	8.81844167	4.14207382
C	13.61390945	6.33773463	8.59705366
C	6.43942004	0.39845539	1.95626952
C	10.54668611	-3.07653931	8.97053577
C	9.50664337	9.81272934	1.58278741
C	9.73177447	-2.18281168	7.98253365
C	10.32155501	8.91900171	2.57078953
C	7.92129171	2.93310209	7.63174119
C	12.13203777	3.80308794	2.92158199
C	8.94542131	1.81578012	7.24306230
C	11.10790818	4.92040991	3.31026088
C	6.69091273	2.74950815	6.67655991
C	13.36241675	3.98668187	3.87676327
C	17.47950383	2.68124535	9.08366739
C	2.57382565	4.05494468	1.46965579
O	5.15338900	7.06030149	3.40502972
O	14.89994048	-0.32411146	7.14829346
O	6.62515553	6.04467111	2.14158587
O	13.42817396	0.69151891	8.41173731
O	7.67799248	5.17698960	4.45846244
O	12.37533701	1.55920042	6.09486074
N	9.60883284	4.79389399	8.30725941
N	10.44446387	1.94218687	2.24606377
N	9.96858930	5.98634206	7.94802429
N	10.08474018	0.74984796	2.60529889
N	16.23853908	6.06140708	5.80812695
N	3.81479040	0.67478294	4.74519623
H	12.38489408	9.35871472	0.25064143	24.68	23.9
H	7.66846818	-2.62241552	10.30268176	24.68	23.9
H	13.49008206	8.44966711	2.17757271	23.1	22.46
H	6.56324742	-1.71347709	8.37575048	23.1	22.46
H	12.90007507	2.39115157	10.20801845	22.23	20.82
H	7.15325441	4.34503846	0.34530473	22.23	20.82
H	11.76391067	3.27579112	8.28868556	23.61	22.39
H	8.28941881	3.46039891	2.26463762	23.61	22.39
H	7.01999199	5.71501176	2.96706681	17.15	13.6
H	13.03333750	1.02117826	7.58625637	17.15	13.6
H	9.28942299	7.27049262	6.44438680	24.01	22.73
H	10.76390649	-0.53430259	4.10893638	24.01	22.73
H	5.64506149	6.24565859	5.00301392	21.36	20.79
H	14.40826799	0.49053144	5.55030926	21.36	20.79
H	16.13607700	5.84580707	7.86074830	28.32	27.99
H	3.91728526	0.89049213	2.69257488	28.32	27.99
H	13.95967783	5.02946794	6.88541018	29.38	28.87
H	6.09365165	1.70672208	3.66791300	29.38	28.87
H	12.22742295	6.72245026	6.22255595	29.51	29.08
H	7.82590653	0.01373977	4.33076723	29.51	29.08
H	13.59581350	6.80226015	5.13187000	28.41	28.18
H	6.45751599	-0.06607013	5.42145318	28.41	28.18
H	9.64736283	-1.80881729	5.83239959	29.19	29.2
H	10.40596665	8.54500732	4.72092359	29.19	29.2
H	12.20374344	-1.66149203	9.12936328	29.45	29.64
H	7.84951920	8.39772386	1.42385436	29.45	29.64
H	12.64635378	-3.30630943	9.56152187	30.63	30.09
H	7.40697570	10.04249946	0.99180131	30.63	30.09
H	13.61667836	-2.71704659	7.33097148	29.68	28.91
H	6.43665112	9.45323662	3.22235170	29.68	28.91
H	15.36646230	8.68075723	5.38821022	28.59	28.02
H	4.68686718	-1.94456720	5.16511296	28.59	28.02
H	11.89172242	-1.02727215	6.64838254	29.36	29.19
H	8.16160706	7.76346218	3.90494064	29.36	29.19
H	14.15469229	5.69327362	9.29399513	30.3	29.71
H	5.89863720	1.04291641	1.25932806	30.3	29.71
H	12.55683001	6.08343137	8.68148025	29.36	30.57
H	7.49649947	0.65275865	1.87184293	29.36	30.57
H	10.20164137	-2.90090074	9.99346939	30.07	29.49
H	9.85168811	9.63709077	0.55985379	30.07	29.49
H	8.66969928	-2.42137794	8.05672352	29.07	29.43
H	11.38363020	9.15756797	2.49659966	29.07	29.43
H	9.84934079	-1.12807367	8.24562800	29.69	29.71
H	10.20398869	7.86426370	2.30769518	29.69	29.71
H	9.37397463	2.01177506	6.25674871	30.05	30.57
H	10.67935485	4.72441497	4.29657447	30.05	30.57
H	9.75947494	1.74727855	7.96047721	30.03	29.31
H	10.29385454	4.98891148	2.59284597	30.03	29.31
H	8.46623614	0.83400479	7.21382959	30.46	30.47
H	11.58702649	5.90222705	3.33938805	30.46	30.47
H	6.98474251	2.82780374	5.62882598	29.47	29.74
H	13.06858697	3.90838628	4.92449720	29.47	29.74
H	6.23609146	1.76738733	6.80499385	30.16	30.01
H	13.81723803	4.96880269	3.74832933	30.16	30.01
H	16.00660870	3.48378875	6.88794297	29.84	30.01
H	4.04672079	3.25240127	3.66538021	29.84	30.01
H	16.86908520	3.52183217	9.42242907	30.59	31.02
H	3.18424428	3.21435786	1.13089411	30.59	31.02
H	8.20024257	2.53515027	9.79274518	30.87	30.48
H	11.85308691	4.20103975	0.76057800	30.87	30.48
H	16.86789950	1.77786517	9.13432335	31.2	31.14
H	3.18542999	4.95832486	1.41899983	31.2	31.14
