# Supplementary material for: Chemical shifts in molecular solids by machine learning
Source: Nat Commun. 2018 Oct 29;9:4501. doi: 10.1038/s41467-018-06972-x (PMC6206069; doi:10.1038/s41467-018-06972-x)
Supplement: Supplementary file 10 — Supplementary Data 8 [file 41467_2018_6972_MOESM10_ESM.zip › Supplementary_Dataset_8/COYRUD11.xyz]

62
Lattice="13.375 0.0 0.0 0.0 5.793 0.0 -0.5396510570913113 0.0 7.895579316084427" Properties=species:S:1:pos:R:3:cs:R:2 spacegroup="P 1" unit_cell=conventional pbc="T T T"
C	9.69422349	2.92030923	2.25789882
C	3.14112546	0.02380923	5.63768050
C	10.01869833	4.09738890	1.53584809
C	2.81665062	1.20088890	6.35973123
C	9.01156190	4.98360204	1.20707617
C	3.82378705	2.08710204	6.68850315
C	6.61115282	5.57697903	1.13072591
C	6.22419612	2.68047903	6.76485340
C	5.30078368	5.24121675	1.35606575
C	7.53456526	2.34471675	6.53951357
C	4.97270507	4.03412934	2.02908493
C	7.86264387	1.13762934	5.86649439
C	5.97178103	3.18979959	2.48165953
C	6.86356792	0.29329959	5.41391978
C	8.38976672	2.63842185	2.60025114
C	4.44558223	5.53492185	5.29532818
C	11.45364372	4.37058678	1.10814456
C	1.38170522	1.47408678	6.78743476
C	12.25504962	4.70391600	2.35698834
C	0.58029933	1.80741600	5.53859098
C	12.06772676	3.19171128	0.34637906
C	0.76762218	0.29521128	7.54920025
C	3.23794922	2.58767517	2.81406342
C	9.59739973	5.48417517	5.08151589
C	7.66242574	4.71399582	1.53387419
C	5.17292320	1.81749582	6.36170512
C	7.33199044	3.50702427	2.22963264
C	5.50335850	0.61052427	5.66594667
O	12.81414439	3.83403912	3.03182350
O	0.02120455	0.93753912	4.86375581
O	12.24488214	0.20652045	2.64272935
O	0.59046680	3.10302045	5.25284996
O	3.63366439	3.80229348	2.16512576
O	9.20168456	0.90579348	5.73045356
H	10.48828132	2.22422235	2.53013839	22.94	22.8
H	2.34706762	5.12072235	5.36544092	22.94	22.8
H	9.24216487	0.10612776	0.65888609	24.34	23.79
H	3.59318407	3.00262776	7.23669322	24.34	23.79
H	6.85841202	0.70657221	0.60693318	27.28	26.65
H	5.97693692	3.60307221	7.28864613	27.28	26.65
H	4.49338042	0.08567847	0.99729062	25.96	25.85
H	8.34196852	2.98217847	6.89828869	25.96	25.85
H	5.74067013	2.26181892	3.00205717	26.32	25.7
H	7.09467882	5.15831892	4.89352215	26.32	25.7
H	8.14900223	1.72376508	3.14251952	25.05	24.97
H	4.68634671	4.62026508	4.75305979	25.05	24.97
H	11.44633926	5.26913901	0.47531387	26.86	27.39
H	1.38900969	2.37263901	7.42026544	26.86	27.39
H	12.53530610	3.44498124	7.88444655	28.87	29.01
H	0.30004284	0.54848124	0.01113277	28.87	29.01
H	10.90304280	2.93739858	7.37533959	29.34	29.39
H	1.93230614	0.04089858	0.52023972	29.34	29.39
H	12.14120542	2.31192837	0.99729062	27.98	28.08
H	0.69414352	5.20842837	6.89828869	27.98	28.08
H	2.14356405	2.57238165	2.77750689	27.13	27.41
H	10.69178489	5.46888165	5.11807242	27.13	27.41
H	3.64722400	1.71159978	2.28766515	28.19	27.28
H	9.18812494	4.60809978	5.60791417	28.19	27.28
H	3.57912240	2.56328664	3.86133306	29.55	29.39
H	9.25622654	5.45978664	4.03424625	29.55	29.39
H	12.73150040	0.45469257	3.49932075	15.57	16.8
H	0.10384854	3.35119257	4.39625856	15.57	16.8
