# Supplementary material for: Chemical shifts in molecular solids by machine learning
Source: Nat Commun. 2018 Oct 29;9:4501. doi: 10.1038/s41467-018-06972-x (PMC6206069; doi:10.1038/s41467-018-06972-x)
Supplement: Supplementary file 10 — Supplementary Data 8 [file 41467_2018_6972_MOESM10_ESM.zip › Supplementary_Dataset_8/COCAINE.xyz]

86
Lattice="8.5671 0.0 0.0 0.0 9.6458 0.0 -3.069405046427811 0.0 9.851091508100179" Properties=species:S:1:pos:R:3:cs:R:2 spacegroup="P 1" unit_cell=conventional pbc="T T T"
C	-0.48163106	0.03839028	9.39055298
C	5.97932601	4.86129028	0.46053853
C	3.82069703	9.26700943	0.39364962
C	1.67699792	4.44410943	9.45744189
C	3.53077196	9.60374431	1.86471311
C	1.96692299	4.78084431	7.98637840
C	3.00498724	1.38687312	2.03553104
C	2.49270771	6.20977312	7.81556047
C	1.88898106	1.65570157	1.00737262
C	3.60871389	6.47860157	8.84371889
C	0.75888043	0.58183466	1.07780792
C	4.73881452	5.40473466	8.77328359
C	1.24836853	9.11817474	0.10402753
C	4.24932642	4.29527474	9.74706398
C	-1.39797808	2.11802476	8.45243354
C	6.89567304	6.94092476	1.39865797
C	4.57435162	8.82166285	3.86990279
C	0.92334333	3.99876285	5.98118872
C	5.88789772	8.63762098	4.55002215
C	-0.39020277	3.81472098	5.30106936
C	7.07844249	9.14672631	4.01146297
C	-1.58074754	4.32382631	5.83962854
C	-0.28766018	8.95853675	4.69315851
C	5.78535513	4.13563675	5.15793300
C	-0.26892647	8.26500373	5.90553234
C	5.76662142	3.44210373	3.94555917
C	-1.45565820	7.75994964	6.44340193
C	6.95335315	2.93704964	3.40768957
C	5.90757846	7.94920024	5.77007983
C	-0.40988351	3.12630024	4.08101168
C	1.99483488	0.31397079	9.68923807
C	3.50286007	5.13687079	0.16185343
C	3.26286351	0.62340805	7.72463490
C	2.23480075	5.44630805	2.12655512
N	-0.59422642	1.50532355	9.50748544
N	6.09192137	6.32822355	0.34360607
O	4.72133808	9.38700319	2.64945106
O	0.77635687	4.56410319	7.20164045
O	3.50176056	8.49399502	4.34334625
O	1.99584873	3.67109502	5.50774526
O	5.80339727	1.07473504	0.42054310
O	-0.30570231	5.89763504	9.43054841
O	2.17571336	9.60856721	8.39135677
O	3.32201229	4.78566721	1.45963623
H	-0.30325526	9.39848169	8.35283900	26.79	27.25
H	5.80095022	4.57558169	1.49825251	26.79	27.25
H	3.97781992	8.18561880	0.29218337	26.88	28.02
H	1.51987503	3.36271880	9.55890813	26.88	28.02
H	2.78129980	8.90104778	2.23432606	24.97	25.0
H	2.71639515	4.07814778	7.61676544	24.97	25.0
H	1.50936764	2.67362284	1.13661894	27.2	27.48
H	3.98832732	7.49652284	8.71447257	27.2	27.48
H	2.62612191	1.51024291	3.05571007	28.47	28.71
H	2.87157305	6.33314291	6.79538143	28.47	28.71
H	3.82318048	2.09304214	1.87594336	28.04	28.26
H	1.67451448	6.91594214	7.97514815	28.04	28.26
H	0.60421746	0.21452259	2.09660781	28.49	28.57
H	4.89347749	5.03742259	7.75448370	28.49	28.57
H	-0.19351799	1.00258445	0.74316634	27.52	28.05
H	5.69121295	5.82548445	9.10792516	27.52	28.05
H	1.37748748	8.14809663	0.59313422	28.26	28.83
H	4.12020748	3.32519663	9.25795729	28.26	28.83
H	-2.53339289	8.96721797	9.13905461	28.77	28.91
H	8.03108785	4.14431797	0.71203689	28.77	28.91
H	-0.93080563	1.91874254	7.48318464	30.55	29.86
H	6.42850059	6.74164254	2.36790687	30.55	29.86
H	-1.41586273	3.20230914	8.59891927	28.92	28.71
H	6.91355769	8.02520914	1.25217224	28.92	28.71
H	-2.44335168	1.76720702	8.40051828	29.5	29.94
H	7.94104663	6.59010702	1.45057322	29.5	29.94
H	7.04946054	0.03829383	3.07009267	22.28	22.61
H	-1.55176558	4.86119383	6.78099884	22.28	22.61
H	0.63494808	9.35430392	4.27901862	23.21	23.66
H	4.86274687	4.53140392	5.57207289	23.21	23.66
H	0.66990518	8.11964152	6.43246722	22.71	23.38
H	4.82778977	3.29674152	3.41862429	22.71	23.38
H	-1.44071619	7.22258212	7.38693948	22.3	22.93
H	6.93841114	2.39968212	2.46415203	22.3	22.93
H	4.97162051	7.57320695	6.16904904	22.38	22.99
H	0.52607445	2.75030695	3.68204247	22.38	22.99
H	3.30287961	0.19021518	6.72514315	26.91	26.75
H	2.19490101	5.01311518	3.12594836	26.91	26.75
H	4.20326520	0.45479947	8.25422957	27.08	27.08
H	1.29442975	5.27769947	1.59686193	27.08	27.08
H	3.07760150	1.69901121	7.66730154	27.46	26.91
H	2.42009345	6.52191121	2.18378997	27.46	26.91
