# Supplementary material for: Chemical shifts in molecular solids by machine learning
Source: Nat Commun. 2018 Oct 29;9:4501. doi: 10.1038/s41467-018-06972-x (PMC6206069; doi:10.1038/s41467-018-06972-x)
Supplement: Supplementary file 10 — Supplementary Data 8 [file 41467_2018_6972_MOESM10_ESM.zip › Supplementary_Dataset_8/URACIL.xyz]

48
Lattice="11.938 0.0 0.0 0.0 12.376 0.0 -1.8770959845230233 0.0 3.1363988434010652" Properties=species:S:1:pos:R:3:cs:R:2 spacegroup="P 1" unit_cell=conventional pbc="T T T"
C	1.76818492	2.58311872	0.01906930
C	2.32371910	8.77111872	3.11732954
C	8.29271910	9.79288128	3.11732954
C	7.73718492	3.60488128	0.01906930
C	2.06828072	0.13786864	0.10927214
C	2.02362330	6.32586864	3.02712671
C	7.99262330	12.23813136	3.02712671
C	8.03728072	6.05013136	0.10927214
C	3.47641954	0.34219640	0.25041008
C	0.61548448	6.53019640	2.88598876
C	6.58448448	12.03380360	2.88598876
C	9.44541954	5.84580360	0.25041008
C	3.95918981	1.61543928	0.26198340
C	0.13271420	7.80343928	2.87441545
C	6.10171420	10.76056072	2.87441545
C	9.92818981	4.57256072	0.26198340
H	5.01835242	1.85281096	0.35409943	22.43	21.69
H	-0.92644841	8.04081096	2.78229941	22.43	21.69
H	5.04255159	10.52318904	2.78229941	22.43	21.69
H	10.98735242	4.33518904	0.35409943	22.43	21.69
H	3.54649053	3.65351896	0.10281115	18.75	17.72
H	0.54541348	9.84151896	3.03358769	18.75	17.72
H	6.51441348	8.72248104	3.03358769	18.75	17.72
H	9.51549053	2.53448104	0.10281115	18.75	17.72
H	-1.61670861	1.17089336	3.08649874	17.23	16.99
H	5.70861262	7.35889336	0.04990011	17.23	16.99
H	11.67761262	11.20510664	0.04990011	17.23	16.99
H	4.35229139	5.01710664	3.08649874	17.23	16.99
H	4.12937137	11.85249520	0.32311181	24.19	24.29
H	-0.03746736	5.66449520	2.81328703	24.19	24.29
H	5.93153264	0.52350480	2.81328703	24.19	24.29
H	10.09837137	6.71150480	0.32311181	24.19	24.29
N	3.13869235	2.69598784	0.13950702
N	0.95321166	8.88398784	2.99689182
N	6.92221166	9.68001216	2.99689182
N	9.10769235	3.49201216	0.13950702
N	1.29662252	1.28401000	0.02706712
N	2.79528149	7.47201000	3.10933172
N	8.76428149	11.09199000	3.10933172
N	7.26562252	4.90399000	0.02706712
O	-0.85848057	3.55871880	3.04952060
O	4.95038458	9.74671880	0.08687825
O	10.91938458	8.81728120	0.08687825
O	5.11051943	2.62928120	3.04952060
O	1.49868140	11.38864272	0.05168785
O	2.59322262	5.20064272	3.08471099
O	8.56222262	0.98735728	3.08471099
O	7.46768140	7.17535728	0.05168785
