# Supplementary material for: Chemical shifts in molecular solids by machine learning
Source: Nat Commun. 2018 Oct 29;9:4501. doi: 10.1038/s41467-018-06972-x (PMC6206069; doi:10.1038/s41467-018-06972-x)
Supplement: Supplementary file 10 — Supplementary Data 8 [file 41467_2018_6972_MOESM10_ESM.zip › Supplementary_Dataset_8/DIAZOLE.xyz]

120
Lattice="13.3899 0.0 0.0 0.0 6.1432 0.0 -11.206536150383116 0.0 13.8938697820354" Properties=species:S:1:pos:R:3:cs:R:2 spacegroup="P 1" unit_cell=conventional pbc="T T T"
C	-1.79055660	0.52297062	3.40108038
C	9.57718852	3.59457062	3.54585451
C	3.97392045	5.62022938	10.49278940
C	-7.39382467	2.54862938	10.34801527
N	-1.32394564	0.97633878	4.59039564
N	9.11057757	4.04793878	2.35653925
N	3.50730949	5.16686122	9.30347414
N	-6.92721372	2.09526122	11.53733053
C	-0.57696208	2.11135641	4.34475202
C	8.36359401	5.18295641	2.60218287
C	2.76032593	4.03184359	9.54911776
C	-6.18023016	0.96024359	11.29168691
N	-1.39196588	1.30377134	2.40058282
N	9.17859781	4.37537134	4.54635207
N	3.57532973	4.83942866	11.49328696
N	-6.99523396	1.76782866	9.34751771
C	-0.62730292	2.30062840	2.97551115
C	8.41393485	5.37222840	3.97142374
C	2.81066677	3.84257160	10.91835863
C	-6.23057100	0.77097160	9.92244604
C	-0.00276308	3.39430230	2.17564107
C	7.78939501	0.32270230	4.77129382
C	2.18612693	2.74889770	11.71822871
C	-5.60603116	5.82049770	9.12257596
C	0.07671392	2.92201308	5.40971714
C	7.70991800	5.99361308	1.53721775
C	2.10664993	3.22118692	8.48415264
C	-5.52655415	0.14958692	12.35665203
H	-2.42021222	5.78744729	3.31632778	25.93	25.06
H	10.20684414	2.71584729	3.63060711	25.93	25.06
H	4.60357607	0.35575271	10.57754200	25.93	25.06
H	-8.02348029	3.42735271	10.26326267	25.93	25.06
H	1.13933706	3.09414554	5.18477539	29.37	29.42
H	6.64729486	0.02254554	1.76215950	29.37	29.42
H	1.04402679	3.04905446	8.70909440	29.37	29.42
H	-4.46393101	6.12065446	12.13171028	29.37	29.42
H	0.02218061	2.42183374	6.38339953	29.39	29.85
H	7.76445131	5.49343374	0.56353536	29.39	29.85
H	2.16118324	3.72136626	7.51047025	29.39	29.85
H	-5.58108746	0.64976626	13.33033442	29.39	29.85
H	-0.40448222	3.90541654	5.52753715	29.83	29.29
H	8.19111414	0.83381654	1.41939774	29.83	29.29
H	2.58784607	2.23778346	8.36633263	29.83	29.29
H	-6.00775029	5.30938346	12.47447205	29.83	29.29
H	-0.37826919	3.37237107	1.14429912	29.09	29.14
H	8.16490111	0.30077107	5.80263578	29.09	29.14
H	2.56163303	2.77082893	12.74957067	29.09	29.14
H	-5.98153726	5.84242893	8.09123401	29.09	29.14
H	1.09435658	3.30657740	2.13187538	29.99	29.89
H	6.69227535	0.23497740	4.81505951	29.99	29.89
H	1.08900727	2.83662260	11.76199440	29.99	29.89
H	-4.50891150	5.90822260	9.07881027	29.99	29.89
H	-0.23289067	4.38335750	2.59940410	29.36	29.11
H	8.01952259	1.31175750	4.34753079	29.36	29.11
H	2.41625452	1.75984250	11.29446568	29.36	29.11
H	-5.83615874	4.83144250	9.54633899	29.36	29.11
H	-1.49031019	0.51031562	5.51364328	15.88	17.59
H	9.27694211	3.58191562	1.43329161	15.88	17.59
H	3.67367404	5.63288438	8.38022650	15.88	17.59
H	-7.09357826	2.56128438	12.46057818	15.88	17.59
N	-8.31380399	4.64425920	13.89373084
N	4.89389976	1.57265920	6.94707383
N	10.49716784	1.49894080	0.00013894
N	-2.71053591	4.57054080	6.94679595
C	2.97342093	5.47150251	1.06802177
C	4.81321100	2.39990251	5.87891312
C	-0.79005708	0.67169749	12.82584801
C	-2.62984715	3.74329749	8.01495666
C	3.97375301	4.95467510	1.88498131
C	3.81287892	1.88307510	5.06195358
C	-1.79038916	1.18852490	12.00888847
C	-1.62951507	4.26012490	8.83191620
N	3.78284006	3.62178499	0.07280388
N	4.00379186	0.55018499	6.87413101
N	-1.59947621	2.52141501	13.82106590
N	-1.82042801	5.59301501	7.01973877
C	4.44904144	3.80153502	1.22599507
C	3.33759049	0.72993502	5.72093982
C	-2.26567759	2.34166498	12.66787471
C	-1.15422664	5.41326498	8.17292996
C	2.10475244	0.52708656	1.23460927
C	5.68187948	3.59868656	5.71232562
C	0.07861141	5.61611344	12.65926051
C	-3.49851563	2.54451344	8.18154416
C	5.51889289	2.85818523	1.66309621
C	2.26773904	5.92978523	5.28383868
C	-3.33552904	3.28501477	12.23077357
C	-0.08437519	0.21341477	8.61003110
H	2.29088665	0.98665935	2.21287664	29.37	28.85
H	5.49574528	4.05825935	4.73405825	29.37	28.85
H	-0.10752280	5.15654065	11.68099314	29.37	28.85
H	-3.31238143	2.08494065	9.15981153	29.37	28.85
H	1.03665822	0.26980934	1.18445240	28.86	29.54
H	6.74997371	3.34140934	5.76248249	28.86	29.54
H	1.14670563	5.87339066	12.70941738	28.86	29.54
H	-4.56660986	2.80179066	8.13138729	28.86	29.54
H	2.30949616	1.28853620	0.46697296	28.39	28.87
H	5.47713577	4.36013620	6.47996193	28.39	28.87
H	-0.12613231	4.85466380	13.42689682	28.39	28.87
H	-3.29377192	1.78306380	7.41390785	28.39	28.87
H	6.44568336	3.39172215	1.91749297	29.01	29.16
H	1.34094857	0.32012215	5.02944192	29.01	29.16
H	-4.26231951	2.75147785	11.97637681	29.01	29.16
H	0.84241528	5.82307785	8.86442786	29.01	29.16
H	5.21997950	2.28993923	2.55744461	28.52	28.44
H	2.56665242	5.36153923	4.38949028	28.52	28.44
H	-3.03661565	3.85326077	11.33642517	28.52	28.44
H	-0.38328857	0.78166077	9.50437950	28.52	28.44
H	5.74553302	2.13863222	0.86864474	29.0	29.21
H	2.04109891	5.21023222	6.07829015	29.0	29.21
H	-3.56216917	4.00456778	13.02522504	29.0	29.21
H	0.14226494	0.93296778	7.81557963	29.0	29.21
H	-8.93176037	4.73782014	13.04328707	14.68	15.18
H	5.51185615	1.66622014	7.79751760	14.68	15.18
H	11.11512422	1.40537986	0.85058271	14.68	15.18
H	-3.32849230	4.47697986	6.09635218	14.68	15.18
H	4.31415717	5.37443995	2.82587417	24.71	24.08
H	3.47247475	2.30283995	4.12106072	24.71	24.08
H	-2.13079332	0.76876005	11.06799561	24.71	24.08
H	-1.28911090	3.84036005	9.77280907	24.71	24.08
