# Supplementary material for: Chemical shifts in molecular solids by machine learning
Source: Nat Commun. 2018 Oct 29;9:4501. doi: 10.1038/s41467-018-06972-x (PMC6206069; doi:10.1038/s41467-018-06972-x)
Supplement: Supplementary file 10 — Supplementary Data 8 [file 41467_2018_6972_MOESM10_ESM.zip › Supplementary_Dataset_8/BAPLOT01.xyz]

84
Lattice="24.612 0.0 0.0 0.0 3.8302 0.0 0.0 0.0 8.501" Properties=species:S:1:pos:R:3:cs:R:2 spacegroup="P 1" unit_cell=conventional pbc="T T T"
N	2.26356564	2.37403456	1.93491261
N	10.04243436	0.45893456	6.18541261
N	14.56956564	3.37126544	1.93491261
N	22.34843436	1.45616544	6.18541261
C	2.04747228	2.86177223	0.63196434
C	10.25852772	0.94667223	4.88246434
C	14.35347228	2.88352777	0.63196434
C	22.56452772	0.96842777	4.88246434
N	3.08117628	2.66103145	8.21392123
N	9.22482372	0.74593145	3.96342123
N	15.38717628	3.08426855	8.21392123
N	21.53082372	1.16916855	3.96342123
C	4.24384716	2.07294254	0.12156430
C	8.06215284	0.15784254	4.37206430
C	16.54984716	3.67235746	0.12156430
C	20.36815284	1.75725746	4.37206430
C	4.42523760	1.60757324	1.41252616
C	7.88076240	3.52267324	5.66302616
C	16.73123760	0.30752676	1.41252616
C	20.18676240	2.22262676	5.66302616
C	3.42131412	1.72895228	2.41632424
C	8.88468588	3.64405228	6.66682424
C	15.72731412	0.18614772	2.41632424
C	21.19068588	2.10124772	6.66682424
N	5.70703056	1.09838645	1.44253469
N	6.59896944	3.01348645	5.69303469
N	18.01303056	0.81671355	1.44253469
N	18.90496944	2.73181355	5.69303469
C	6.22388256	1.27538000	0.21771061
C	6.08211744	3.19048000	4.46821061
C	18.52988256	0.63972000	0.21771061
C	18.38811744	2.55482000	4.46821061
N	5.36073972	1.86427325	7.87396624
N	6.94526028	3.77937325	3.62346624
N	17.66673972	0.05082675	7.87396624
N	19.25126028	1.96592675	3.62346624
C	1.20869532	2.59564994	2.93080476
C	11.09730468	0.68054994	7.18130476
C	13.51469532	3.14965006	2.93080476
C	23.40330468	1.23455006	7.18130476
O	1.01229156	3.44763962	0.31258177
O	11.29370844	1.53253962	4.56308177
O	13.31829156	2.29766038	0.31258177
O	23.59970844	0.38256038	4.56308177
C	2.94310296	3.12241734	6.83497402
C	9.36289704	1.20731734	2.58447402
C	15.24910296	2.62288266	6.83497402
C	21.66889704	0.70778266	2.58447402
O	3.50597940	1.34930286	3.59685811
O	8.80002060	3.26440286	7.84735811
O	15.81197940	0.56579714	3.59685811
O	21.10602060	2.48089714	7.84735811
H	6.21502224	0.66013497	2.26619658	14.61	13.75
H	6.09097776	2.57523497	6.51669658	14.61	13.75
H	18.52102224	1.25496503	2.26619658	14.61	13.75
H	18.39697776	3.17006503	6.51669658	14.61	13.75
H	7.23272844	0.97080249	8.45943011	22.92	22.54
H	5.07327156	2.88590249	4.20893011	22.92	22.54
H	19.53872844	0.94429751	8.45943011	22.92	22.54
H	17.37927156	2.85939751	4.20893011	22.92	22.54
H	0.36991836	3.09445688	2.44488760	26.35	26.46
H	11.93608164	1.17935688	6.69538760	26.35	26.46
H	12.67591836	2.65084312	2.44488760	26.35	26.46
H	24.24208164	0.73574312	6.69538760	26.35	26.46
H	0.88553976	1.63863616	3.35534470	27.08	27.67
H	11.42046024	3.55373616	7.60584470	27.08	27.67
H	13.19153976	0.27646384	3.35534470	27.08	27.67
H	23.72646024	2.19156384	7.60584470	27.08	27.67
H	1.60248732	3.22755633	3.73584946	27.75	28.1
H	10.70351268	1.31245633	7.98634946	27.75	28.1
H	13.90848732	2.51774367	3.73584946	27.75	28.1
H	23.00951268	0.60264367	7.98634946	27.75	28.1
H	1.93524156	3.52638854	6.71204956	26.32	25.93
H	10.37075844	1.61128854	2.46154956	26.32	25.93
H	14.24124156	2.21891146	6.71204956	26.32	25.93
H	22.67675844	0.30381146	2.46154956	26.32	25.93
H	3.68810820	0.07185455	6.62533936	28.01	27.97
H	8.61789180	1.98695455	2.37483936	28.01	27.97
H	15.99410820	1.84324545	6.62533936	28.01	27.97
H	20.92389180	3.75834545	2.37483936	28.01	27.97
H	3.09471288	2.28666770	6.13891214	26.94	27.25
H	9.21128712	0.37156770	1.88841214	26.94	27.25
H	15.40071288	3.45863230	6.13891214	26.94	27.25
H	21.51728712	1.54353230	1.88841214	26.94	27.25
