# Supplementary material for: Chemical shifts in molecular solids by machine learning
Source: Nat Commun. 2018 Oct 29;9:4501. doi: 10.1038/s41467-018-06972-x (PMC6206069; doi:10.1038/s41467-018-06972-x)
Supplement: Supplementary file 11 — Supplementary Data 9 [file 41467_2018_6972_MOESM11_ESM.zip]

Archive with 16 entries (13 files):
- Supplementary_Dataset_9/
- Supplementary_Dataset_9/CAJVUH_relaxed.xyz
- __MACOSX/
- __MACOSX/Supplementary_Dataset_9/
- __MACOSX/Supplementary_Dataset_9/._CAJVUH_relaxed.xyz
- Supplementary_Dataset_9/RAYFEF_relaxed.xyz
- __MACOSX/Supplementary_Dataset_9/._RAYFEF_relaxed.xyz
- Supplementary_Dataset_9/GOKXOV_relaxed.xyz
- __MACOSX/Supplementary_Dataset_9/._GOKXOV_relaxed.xyz
- Supplementary_Dataset_9/HEJBUW_relaxed.xyz
- __MACOSX/Supplementary_Dataset_9/._HEJBUW_relaxed.xyz
- Supplementary_Dataset_9/RUKTOI_relaxed.xyz
- __MACOSX/Supplementary_Dataset_9/._RUKTOI_relaxed.xyz
- Supplementary_Dataset_9/EMEMUE_relaxed.xyz
- __MACOSX/Supplementary_Dataset_9/._EMEMUE_relaxed.xyz
- __MACOSX/._Supplementary_Dataset_9
