# Supplementary material for: Chemical shifts in molecular solids by machine learning
Source: Nat Commun. 2018 Oct 29;9:4501. doi: 10.1038/s41467-018-06972-x (PMC6206069; doi:10.1038/s41467-018-06972-x)
Supplement: Supplementary file 11 — Supplementary Data 9 [file 41467_2018_6972_MOESM11_ESM.zip › Supplementary_Dataset_9/CAJVUH_relaxed.xyz]

828
Lattice="20.544699735599885 0.0 0.0 -9.091050177702684 18.467301877134968 0.0 -0.11765949538578055 -8.726998098387854 21.29051342540163" Properties=species:S:1:pos:R:3:CS:R:1 pbc="T T T"
O	0.14709613	8.71264122	7.83183259	226.960483832
O	2.24458192	8.24246059	9.49653099	264.237866265
H	3.15089039	8.18695330	9.83814359	28.7054389881
O	-0.08373166	8.71068595	5.17324462	245.623981269
H	-0.97755808	8.57571712	5.57966606	24.334060249
O	3.95964041	10.53243098	6.38686434	291.249076135
O	5.02750222	8.03008255	5.90933012	119.593305474
O	6.92649798	9.27989509	5.67302030	69.7392125973
O	6.18324612	7.29705267	1.28303750	-35.7879425794
N	5.68660743	8.58027385	3.85579231	118.831880789
H	4.72392949	8.25073985	3.61959633	19.1945889075
N	8.33242036	7.77139171	1.88226242	103.584980135
H	8.72178741	6.98106458	1.35765632	22.7391943821
H	8.96370502	8.35805706	2.44284790	22.6234103114
C	1.08217768	9.61147881	7.14243280	78.7141403809
C	2.40595503	8.80897634	7.07821974	121.394327269
H	2.46363172	8.30675088	6.09825855	27.9521782418
C	3.73783862	9.49905752	7.33894396	89.5970329878
H	3.73161377	9.93483880	8.35801761	26.4483706268
C	4.88600284	8.45308647	7.28232629	93.5812959892
H	5.82573206	8.92953969	7.59304208	24.6807711225
C	4.64269686	7.20224108	8.13116081	140.481672904
H	4.83843330	7.46128484	9.18714602	28.6210758818
H	5.40912631	6.45760407	7.87115007	28.8435529636
C	3.23194995	6.60431008	7.96317163	145.740252559
H	3.12393099	6.18771411	6.95127726	28.9564960185
H	3.07140140	5.79494689	8.69235018	28.9083488851
C	2.19791472	7.70414770	8.14586988	88.1470877273
C	0.72890182	7.41003259	7.92165446	92.0334238102
H	0.57606534	6.83688304	6.99183790	26.1351182641
H	0.26509290	6.88455216	8.76774720	26.483929084
C	0.42085228	9.90996665	5.76584718	85.4284843226
H	-0.44055715	10.56545579	5.99773205	26.434489998
C	1.31387114	10.61738609	4.74651462	138.792395755
H	1.90437404	11.38093224	5.27510938	27.8462241264
H	2.03205160	9.88902184	4.34715713	27.6022134015
C	0.49875318	11.26899621	3.67062457	25.2233868341
H	-0.29129669	11.93506181	4.04143728	25.2262280334
C	0.60535530	11.14055636	2.33842229	30.0676287366
C	1.61451652	10.27418010	1.64110365	153.31740654
H	2.25739707	9.71844579	2.33174835	28.2426447793
H	2.25420215	10.88964018	0.98536855	29.7075733754
H	1.10676169	9.54648049	0.98623092	29.7317844605
C	-0.32199234	11.88495715	1.41887223	143.546711649
H	-0.92768474	11.18174615	0.82465831	28.5157645986
H	0.23713737	12.49887009	0.69278531	28.8259582993
H	-1.00887562	12.54062530	1.97244054	29.1749565625
C	1.16771445	10.88489568	7.97308478	147.614513128
H	0.15141499	11.24885895	8.16896636	29.3865549614
H	1.73191980	11.66146692	7.43943773	28.8421076739
H	1.66071605	10.68831968	8.93332865	28.8951510783
C	4.85617614	11.53734092	6.85468792	107.871320415
H	4.95845376	12.28229422	6.05527413	26.6758055693
H	5.85732451	11.12885687	7.07513158	26.5094055389
H	4.45857196	12.02315706	7.76069905	26.7356173079
C	5.95571389	8.70373622	5.16586949	6.5526792664
C	6.52603773	9.14311282	2.81009150	107.93336148
H	7.38941505	9.62767301	3.29123217	26.1080966341
C	7.00950813	7.98497452	1.91722540	-12.8027549974
C	5.75231646	10.18384635	1.97136974	138.533028096
H	4.88035089	9.66268412	1.54100953	28.4609388634
C	6.61994640	10.71036735	0.82491934	156.762953261
H	7.52030985	11.20578306	1.22065638	30.2862443467
H	6.06238018	11.45067564	0.23372117	30.5502833242
H	6.93949180	9.90698941	0.14558204	29.4757784553
C	5.25707596	11.32750001	2.85657863	153.038605503
H	4.62690301	10.96034858	3.67867685	29.25927662
H	4.66366850	12.03604144	2.26165967	30.1320768633
H	6.10628828	11.87747603	3.29339031	30.3149037458
O	-5.04680245	9.90043769	5.26869814	216.776499521
O	14.83741887	9.38567852	2.54686108	219.273469027
H	14.29323624	10.21095850	2.50221037	25.1452407808
O	-2.56675930	8.99162837	6.28715002	267.83405373
H	-2.46720768	9.50931442	7.13117752	23.1225108008
O	-3.30902193	6.17779620	3.56034871	274.310339386
O	-1.63622506	7.88995399	2.01866891	126.979944555
O	-0.90099118	5.84129605	1.30131817	70.3786395759
O	3.06310626	7.80555417	3.59343321	-16.6952549296
N	0.28970754	7.13709296	2.79652055	124.066842741
H	0.18119306	7.89830528	3.48402898	22.2872630073
N	3.32234440	6.64045169	1.65051175	108.792763055
H	4.24362586	7.05877872	1.47408441	21.2702078638
H	3.00293523	5.84134113	1.09184256	21.5592132394
C	-4.61981826	8.48661475	5.11170448	79.1345856681
C	-3.83661068	8.49818650	3.77790503	119.06824009
H	-2.78830325	8.73276804	4.00895282	28.239044783
C	-3.83669388	7.29463359	2.84883843	89.6420097175
H	15.67863304	7.06898947	2.51263229	26.4423961604
C	-2.99481930	7.64068850	1.58806553	93.0203820401
H	-2.99610875	6.79231360	0.89075544	24.9760167488
C	-3.45567134	8.92013950	0.89112869	142.583956446
H	-4.46209304	8.75389485	0.48089720	28.8425059863
H	-2.78218173	9.12937196	0.04769886	29.1937997334
C	-3.49886539	10.10561995	1.86714455	137.901591439
H	-2.48791200	10.32406391	2.24078647	29.2313703564
H	-3.87787786	11.00084234	1.35540884	29.4464068341
C	-4.40273037	9.72222813	3.03272087	89.5158517576
C	-4.51440390	10.69021949	4.19442295	91.3968871002
H	-3.51977303	11.09351677	4.45786508	26.3144660487
H	-5.21454691	11.51712847	4.00266830	26.5915010101
C	-3.76384798	8.21378012	6.36948671	85.6515669279
H	-4.36886288	8.58964995	7.21450603	26.4409683801
C	-3.42917814	6.74161023	6.66317552	140.38212216
H	-4.33457655	6.13166960	6.55694366	27.9627926028
H	-2.72265166	6.39912085	5.89062029	27.5627469616
C	-2.83637162	6.58960011	8.03118121	24.3460001364
H	-1.94375488	7.19573175	8.20793594	24.6653968277
C	-3.28324337	5.83330871	9.04841116	31.0403842994
C	-2.54962642	5.79917871	10.36288846	146.018464008
H	-2.15951484	4.78869813	10.56697611	29.4501198843
H	-3.23165452	6.04107563	11.19104067	28.7884174988
H	-1.71344783	6.50890933	10.38538043	28.9726671033
C	16.03086053	4.96928878	9.01588007	152.84139165
H	15.30076441	5.33115207	9.76047772	29.9608963503
H	16.27430019	3.93289055	9.30417009	29.9262593026
H	15.53654503	4.94082821	8.03732082	29.3695736765
C	14.66417211	7.63090319	5.09542018	151.63647033
H	14.16261465	7.67786725	6.07404964	29.3246687121
H	14.92120656	6.58432069	4.88322010	29.0053388475
H	13.99067944	7.99867739	4.31237713	28.8213760809
C	16.98204122	4.92453860	2.93383487	110.121512742
H	17.60512395	4.78671205	2.03806426	26.2669388151
H	15.91632716	4.83112679	2.65713536	27.2159158098
H	17.22411675	4.14628656	3.66943334	26.8519518639
C	-0.75851433	6.85158648	1.99692616	9.75775420863
C	1.36430096	6.19189928	3.02934912	110.745237064
H	1.25963296	5.38068760	2.29780137	26.589337983
C	2.67623701	6.94130787	2.78165694	-15.625877407
C	1.30299432	5.61087588	4.45428535	139.959589571
H	1.34148372	6.47768757	5.13262664	28.5154703569
C	2.50839105	4.71084598	4.71921416	154.526629773
H	2.58378566	3.91656322	3.96153877	30.4189337957
H	2.42309983	4.22343395	5.70193073	30.0531942059
H	3.44293063	5.28743905	4.70469231	29.8133802549
C	-0.01363500	4.86333099	4.66781159	153.484550469
H	-0.88279178	5.49731151	4.44256402	29.2159510883
H	-0.09694203	4.52562434	5.71184775	30.2926285383
H	-0.05717949	3.97495232	4.01743618	30.0662535536
O	13.93674507	0.03910017	2.83059141	223.498838214
O	14.45447142	1.35099158	0.32601874	237.244701231
H	14.99966099	0.60100422	-0.01410906	26.0139294711
O	11.50503832	0.35114900	4.10524958	262.820279312
H	10.92449849	0.76084716	3.43725465	29.6355308702
O	12.32957161	4.17027890	2.37333837	269.239274643
O	10.38670302	2.98746599	0.61428702	141.279873692
O	9.71670708	5.18604401	0.77717789	48.6087418266
O	5.82964149	2.53244167	2.03332178	-23.3450341533
N	8.56060982	3.46451449	1.77054176	129.362286513
H	8.61043825	2.48289833	2.06957429	21.9591855012
N	5.46631911	4.50608609	0.94673353	105.814909767
H	4.52590886	4.22426675	0.63568327	20.8495542263
H	5.76222310	5.48198163	0.85721404	21.8391404294
C	13.47773764	1.40805132	3.13393358	79.8893805715
C	12.68922217	1.83434186	1.87339044	120.106268367
H	11.62947293	1.58118242	2.02544880	29.0085004531
C	12.69980651	3.26257828	1.33881545	88.6108739623
H	13.70783767	3.51718510	0.96301014	26.8493187233
C	11.71588292	3.31532331	0.13726295	92.3407832661
H	11.57888960	-4.39852948	21.00102996	25.2370013768
C	11.94477205	-6.44270646	20.35016484	141.685383405
H	12.90707589	-6.15225120	19.90804980	28.5130893809
H	11.18262847	-6.39495725	19.55850531	28.5983728054
C	12.07038789	-7.87152230	20.90933928	137.948159407
H	11.21192994	0.49375014	-0.02296321	28.6142959109
H	3.33192105	9.91273248	20.11974180	28.7963535949
C	13.18818948	0.87276070	0.77549817	87.5927998512
C	13.34960926	-0.39878957	1.59965334	92.527528548
H	3.27519570	17.59389495	1.77986243	26.5862162809
H	4.94563206	17.34293247	1.13815654	27.0346699347
C	12.57525159	1.25424253	4.38290949	85.3004537879
H	13.17857267	0.73289114	5.14275503	26.3715661288
C	12.05920628	2.57100167	4.97652560	139.020212812
H	12.87977875	3.30195015	5.01681577	28.0740708887
H	11.33329368	2.99856427	4.26397196	28.2322204499
C	11.45242168	2.38998066	6.34357917	22.8604172365
H	11.16449684	1.36658635	6.60132081	24.2512970688
C	11.26177441	3.35875513	7.25589690	31.0082168501
C	11.60900523	4.80605753	7.02922976	152.203135603
H	12.31088600	5.16380809	7.80297344	29.324866164
H	10.70974211	5.44170375	7.11287114	29.238516073
H	12.05555820	4.98716350	6.04320785	29.0678355693
C	10.67466110	3.05577464	8.60874476	147.140438383
H	10.46989710	1.98301502	8.73388803	29.0460355099
H	9.73628580	3.61422376	8.77706335	28.9085722349
H	11.36180371	3.36939854	9.41441902	29.1114386587
C	14.72057522	2.23962848	3.40984944	151.642042933
H	15.24199466	1.85476744	4.29963917	29.6059630975
H	14.44957583	3.28798006	3.58380761	28.5579019191
H	15.38725042	2.18450538	2.53978641	29.3093755164
C	12.65275529	5.52637360	2.07686425	112.043373892
H	12.03829276	5.92734772	1.25694881	26.8137513211
H	13.72314933	5.62956860	1.81583692	27.3494499455
H	12.45070377	6.10890469	2.98501335	26.8856739694
C	9.57053577	3.99130958	1.04909723	11.5973992884
C	7.47778769	4.26236244	2.30584178	111.171395518
H	7.61063809	5.29175686	1.95665552	26.4967582756
C	6.16929121	3.69706656	1.74754093	-14.8253536074
C	7.47370150	4.24091048	3.84706533	139.472159427
H	7.41711718	3.17656006	4.12808007	28.6637208638
C	6.24372138	4.96278777	4.39402826	156.779202504
H	6.20592087	6.00198799	4.03412892	30.0558237131
H	6.26601041	4.99196725	5.49342725	30.0177371404
H	5.31715364	4.45947195	4.08751291	29.5868058966
C	8.76512632	4.84981280	4.39506769	153.649418787
H	9.65697614	4.40139469	3.93474288	29.6322933686
H	8.83286537	4.70119961	5.48320645	30.1840702589
H	8.78670575	5.93258816	4.19351945	30.2177421955
O	8.66440561	0.12514194	5.59680147	228.637182487
O	6.50785838	-0.24838800	7.38160431	253.750740163
H	6.49017087	0.17201456	8.27936522	24.816021042
O	8.82006710	1.01965244	3.19859973	262.253632967
H	9.18787138	1.15118109	4.10219575	27.4853210192
O	4.79033419	-1.03671523	3.69130031	293.247151828
O	3.80723705	1.49318349	4.28644411	115.953839258
O	1.82445729	0.60713693	3.56931741	76.5590471437
O	2.60332256	4.15632920	0.45110741	-36.7605018548
N	3.16601723	1.88401579	2.19178826	124.88968667
H	4.15377731	2.19750522	2.09316576	19.3477704487
N	0.48897082	3.36913019	0.79206229	105.855789753
H	0.06559596	4.30841784	0.77918669	21.1797267502
H	-0.10980114	2.56090849	1.00073796	22.2711017942
C	7.67555460	-0.51718000	4.70235245	80.6165806712
C	6.36563646	0.24629544	4.99950835	121.036489326
H	6.30155716	1.10216923	4.30702476	28.1022370444
C	5.02272006	-0.47629997	4.98134889	90.1003778777
H	5.02580989	-1.28002888	5.73933930	26.3945628298
C	3.90251423	0.52804938	5.35993568	94.4512006616
H	2.94339377	-0.00178905	5.43630086	24.7284375934
C	4.17219764	1.28713816	6.65796352	142.661050501
H	4.07418024	0.57429256	7.48894637	28.422027186
H	3.39257488	2.05315200	6.78042925	29.1522025761
C	5.57399004	1.91235710	6.70911363	140.957692591
H	5.67142294	2.70667891	5.95423458	28.8669060762
H	5.75724864	2.34951655	7.70312319	28.7689458561
C	6.60041290	0.82422869	6.41523180	87.1546757866
C	8.05725500	1.22488175	6.30019297	90.6195100409
H	8.17508129	2.17240169	5.74450535	26.4910147463
H	8.56115610	1.32039108	7.27122939	26.4931302924
C	8.28101781	-0.31394351	3.28253819	86.9144123932
H	9.12443012	-1.02653954	3.20275644	26.9477906611
C	7.32545048	-0.54135495	2.11417518	141.131566478
H	-2.26114068	16.96069913	2.27150202	27.7583517576
H	6.54276662	0.22968022	2.15692572	27.1071421365
C	-1.07408016	17.97521218	0.78348895	25.6433309824
H	8.27395461	0.50715691	0.41936817	24.7250067205
C	-0.85408630	8.20341525	21.29595174	29.4960536451
C	-0.98716566	15.48778015	0.34498221	152.380344239
H	-1.58404024	15.35371313	1.25510755	28.4890800452
H	-0.03345560	14.95237395	0.49025800	28.9139984563
H	-1.60517999	6.24006787	20.80303924	28.5130969696
C	-0.15423457	8.41980036	19.98132571	144.957634902
H	-0.01350254	9.48760289	19.76546244	28.9233934873
H	-0.72378731	7.96568982	19.15280824	28.7901758014
H	0.83650448	7.93230811	19.97744088	28.4630852954
C	-1.47603146	16.46722256	5.02754378	148.440164263
H	-0.47182481	16.03102340	4.96197004	29.8471275868
H	-2.13118874	15.96116526	4.30427589	28.9348566852
H	7.21414386	-2.16072198	6.03462192	28.9063019807
C	-5.28994397	16.40997067	3.68953121	111.952288346
H	-5.34380934	16.02407050	2.66299124	26.7896390642
H	-6.28487921	16.79594454	3.97048330	26.5895906942
H	-5.00678678	15.59006886	4.37554495	27.3273191993
C	2.85031489	1.25898468	3.33834328	6.69948442275
C	2.36136568	1.80909715	0.98055616	109.296444919
H	1.52876599	1.11307282	1.16359049	26.4435655671
C	1.81286670	3.21814995	0.70398634	-11.2457189674
C	3.08941097	-7.41657142	21.08418839	140.134257764
H	3.90011042	-6.68663078	20.92985359	29.0969147687
C	2.24209991	-7.47092445	19.81296583	154.615951434
H	1.41326848	-8.18669846	19.92998552	30.8451253758
H	2.84908859	-7.80192521	18.96227334	30.4564165906
H	1.81706420	-6.48982249	19.55751827	29.9445032242
C	-5.26045226	18.42013044	0.11477588	152.301987813
H	4.45592127	-0.00766783	1.01650263	29.1083777321
H	-4.74956131	9.35934854	20.56925904	29.9559356076
H	-6.05104622	17.66817465	0.27252812	30.2869546926
O	13.57187028	-2.87501615	10.52308756	223.887468553
O	5.78939333	13.76703886	8.86231894	251.600215679
H	6.45090029	14.06788726	8.21263359	30.1827408714
O	13.38948328	-2.69211149	13.16207289	244.54621902
H	13.14767484	-1.82309249	12.75360148	24.5193556396
O	4.41984122	11.36643911	11.95387546	289.360775675
O	7.12344770	11.43658917	12.41767637	122.295149073
O	6.82591968	9.18081422	12.64839565	77.3917303845
O	8.39697527	10.63798458	16.92025085	-37.9139207745
N	6.86334002	10.60131962	14.46558141	115.554860236
H	6.71230082	11.60623312	14.70656828	19.140460233
N	8.77153725	8.46642091	16.34020931	102.216540767
H	9.69360801	8.43923418	16.79939656	21.8632845679
H	8.45376248	7.65413629	15.79981868	22.767421192
C	13.13484342	-4.11359112	11.17008558	78.5407900428
C	5.32834813	13.49134454	11.24110144	120.465904731
H	14.89121356	-4.82008353	12.22590699	28.0013339329
C	5.25963538	11.99012987	10.98331430	91.4375772553
H	4.85727758	11.80523228	9.97087523	26.1541546551
C	6.68965769	11.38939635	11.03973007	92.9608091667
H	6.65815519	10.33681675	10.72612047	24.6062142498
C	7.71878407	12.13635864	10.18995030	141.561272994
H	8.71518418	11.73372791	10.42306749	28.9205306664
H	7.51143923	11.90438442	9.13486647	28.6280012276
C	7.68526950	13.66232761	10.38810246	142.08791701
H	17.10946088	-4.53840095	11.40148347	28.9461145151
H	8.36510325	14.15142998	9.66925821	29.1608347868
C	6.25594754	14.14691096	10.19242501	89.352015398
C	14.99336831	-2.85792459	10.41071482	92.1189089899
H	15.46482472	-2.46166115	11.32768502	26.5014243412
H	15.25639937	-2.21445200	9.55866840	26.5908730686
C	12.53708272	-3.65041134	12.53061392	84.6137586544
H	11.59440535	-3.13797796	12.25745446	26.2730295594
C	12.21279503	-4.75600553	13.53195728	137.867137081
H	2.70961954	12.85627964	12.97607643	27.638708362
H	13.14866242	-5.10355598	13.98898353	27.4469828713
C	11.21143333	-4.28988529	14.54608619	22.9858605596
H	10.32463205	-3.80352398	14.11784591	25.1904771625
C	11.26017953	-4.39443474	15.88359588	30.349667055
C	12.39210008	-5.01755168	16.64727794	149.640324722
H	12.03831439	-5.90640463	17.19776921	29.3749941542
H	12.76809382	-4.31548441	17.40864705	29.2986543075
H	13.23424706	-5.31407112	16.01194550	27.9627958359
C	10.13657636	-3.87735487	16.74050927	145.080992957
H	9.32785297	-3.43976430	16.13750657	29.3232833055
H	10.50105878	-3.11147458	17.44642624	29.0656032919
H	9.70760683	-4.68441808	17.35973670	28.8422245553
C	2.94463089	13.74578421	10.30551986	146.623335155
H	11.29766037	-3.94340783	10.07631838	29.314887752
H	2.44817635	12.92155212	10.83542203	28.9790783768
H	3.35070712	13.36190404	9.36193737	28.7184222189
C	3.87289292	10.13205183	11.51145418	108.012183629
H	3.22952865	10.28865415	10.62655624	27.0509115514
H	3.27206308	9.72251642	12.33410082	26.7835548607
H	4.66292055	9.39601924	11.26967750	26.8455606531
C	6.90672633	10.30717137	13.15606664	7.15213741455
C	6.75137427	9.58914155	15.50493339	108.836753032
H	6.62140675	8.61191597	15.01567603	25.9865195251
C	8.05488877	9.59875253	16.32310798	-11.7824924331
C	5.54781675	9.87690606	16.42728801	140.229187049
H	5.70459514	10.88600521	16.84620720	28.2825077839
C	5.49481350	8.87714857	17.58585405	154.732951202
H	5.41298192	7.84725210	17.20124953	30.2346753548
H	4.61111335	9.07447387	18.21064930	30.0531551238
H	6.38102716	8.93816858	18.23410463	28.9471045817
C	4.24436339	9.86945398	15.63075413	150.03833796
H	4.26988292	10.59749565	14.80779394	29.1971217926
H	3.40188075	10.12877508	16.28694352	29.6856552125
H	4.04790033	8.87283075	15.20361639	30.0744266731
O	-2.51939401	6.97694533	15.09938891	217.079341723
O	-3.38190300	5.63239091	17.43087841	231.424582346
H	-2.58345776	5.53641184	18.00371970	26.2519805594
O	-4.05245956	8.97031216	13.91224110	275.924961554
H	-3.36834578	9.33665486	13.30157742	23.5965465632
O	13.61542491	6.49904689	15.50098757	267.715445982
O	-6.67494659	8.49461946	17.56238347	132.610048706
O	11.58947347	8.25516534	17.38877736	72.2330757692
O	1.03599649	-5.45411542	16.48373043	-31.855991333
N	-7.82071132	10.08585659	16.55028312	125.658976079
H	-6.89287338	10.44274204	16.27981783	21.9905326425
N	19.67285510	-6.01680394	17.60310463	104.174184653
H	-1.00765234	-5.06030631	17.95091888	21.8537157252
H	18.90286469	-6.68355733	17.66575485	22.5302087825
C	-3.93869381	6.71237357	14.78485926	80.0070790118
C	-4.67976276	7.12887444	16.07552036	120.111958
H	-4.91262927	8.19871708	15.98605294	28.0270809162
C	-5.94974076	6.42113127	16.53280910	89.0597063925
H	-5.73333341	5.36119255	16.76494412	26.7120337029
C	-6.42591030	7.09929903	17.84168994	93.7603551596
H	13.18682666	6.63555378	18.19573741	24.9987896731
C	-5.34778424	7.06145281	18.92362598	139.424154637
H	-5.13883776	6.00982956	19.16366281	28.9776692257
H	-5.73165808	7.54859017	19.82868370	28.7730341157
C	-4.04423796	7.72591748	18.44600865	138.858088228
H	-4.21040277	8.79483437	18.24382611	28.7031303263
H	-3.26656470	7.64535493	19.22277826	29.2905069126
C	-3.59590094	7.02035514	17.16689467	87.4709010442
C	-2.41446230	7.58964622	16.39307742	92.517906151
H	-2.49176121	8.68971174	16.31162699	26.4456273794
H	-1.44233768	7.30702252	16.82321048	26.9986020702
C	-4.23381773	7.59717428	13.55842072	86.1183806973
H	-3.45389430	7.32776106	12.82277611	26.1534374897
C	-5.60157149	7.40459354	12.90032580	142.240462962
H	-5.83893536	6.33169137	12.82935358	27.9475889114
H	-6.36889289	7.82623445	13.56795105	27.910560619
C	-5.65758929	8.03685675	11.53291058	24.9197627059
H	-4.80170014	8.65701961	11.24669212	25.4935187843
C	13.88548720	7.88812320	10.65180480	29.8232553825
C	12.65671174	7.07243863	10.94717035	152.430329239
H	12.68819900	6.61621853	11.94493010	28.9750191717
H	12.52617485	6.27099674	10.19895281	29.2004985562
H	11.75179643	7.70159058	10.88989631	29.625825055
C	13.91829959	8.53732296	9.29685902	146.549937123
H	-5.69686886	9.10151448	9.13800694	29.7194187341
H	13.06517121	9.22456147	9.16079904	28.7760011156
H	13.83173580	7.78020261	8.49735325	29.3226659277
C	-4.06045102	5.23674465	14.43241633	149.443528678
H	-3.56608894	5.03192112	13.47014150	29.4445020186
H	-5.11796253	4.95364533	14.34729057	28.8961468071
H	-3.59161338	4.63863301	15.22162459	28.9034000584
C	12.51079612	5.62290484	15.69535848	112.819087109
H	11.92362386	5.64902541	14.76950612	27.0192943736
H	11.87196084	5.94529828	16.53300230	26.3833133805
H	12.85007557	4.58485298	15.86696170	27.6625081304
C	-7.91772981	8.88815261	17.16201431	11.9555634635
C	11.56842303	10.81945630	16.08034106	110.016567129
H	10.67307955	10.27895278	16.40251585	26.1141960863
C	0.12724256	-6.26482928	16.74337357	-14.7610764939
C	11.55867080	10.94160438	14.54325802	139.243960927
H	-8.04373569	11.44413053	14.27085892	29.0824109217
C	10.38069811	11.80092515	14.08678915	155.827366345
H	9.42692485	11.38361685	14.44263710	30.0872337919
H	10.33442777	11.84847746	12.98883587	29.8851211304
H	19.56059607	-5.64035313	14.46752669	29.5715422736
C	11.51890241	9.55533349	13.89815383	153.962894794
H	12.32702857	8.90965362	14.27036462	29.6145394143
H	11.62113564	9.63547530	12.80556712	30.2456190727
H	10.55831686	9.06270007	14.11804239	30.2153197137
O	7.78218398	6.40752836	14.56420109	224.446884051
O	6.34121734	6.56089071	12.11377524	270.26686876
H	6.47239197	7.50087992	12.37790520	23.9469465147
O	7.47729700	2.86184797	15.59375912	284.088081135
H	6.97753266	2.66156705	14.76702236	25.8980924563
O	6.00265981	2.57069688	13.27626963	279.181803177
O	7.73186741	2.44159405	11.11583921	141.964156376
O	6.55740868	0.95990548	9.82753673	58.6943575656
O	10.91482504	-1.37338261	9.80830178	-32.3733423914
N	8.59172688	0.41167280	10.76087255	125.420242849
H	9.30778296	0.72929166	11.44096160	20.1059938269
N	9.49096224	-1.13615736	8.06700001	95.6897265783
H	10.29000036	-1.09640278	7.40379498	19.3466421122
H	8.54695247	-0.95243574	7.72433210	22.6617957356
C	7.08005697	5.11027921	14.58203314	78.8382755628
C	7.29049641	4.56986688	13.14383313	114.651297566
H	8.21603377	3.97036856	13.12882723	29.5606464729
C	6.21213177	3.73992914	12.47720865	89.8588171194
H	5.27292749	4.31910063	12.41539868	26.3036242965
C	6.63378962	3.38703725	11.03084802	96.5512374315
H	5.80020300	2.89250445	10.51570359	24.4326208187
C	7.09085887	4.60303462	10.22185600	141.799500077
H	6.20625900	5.22663037	10.02508455	28.2523129142
H	7.47284170	4.24331584	9.25415553	28.8988462696
C	8.14322685	5.45121645	10.95635306	140.888296064
H	9.06992992	4.87312397	11.09511608	28.9871284651
H	8.37868672	6.35395790	10.37281105	28.6565500951
C	7.56636589	5.84594881	12.31474015	86.2394817945
C	8.46639364	6.56788796	13.30546855	93.8187202333
H	9.46594950	6.09605707	13.33646299	27.0055797233
H	8.56394864	7.64365734	13.11294485	26.0301080244
C	7.83827828	4.25425341	15.62412747	84.8701363705
H	8.90684502	4.34970404	15.34987656	26.4454387608
C	7.66699935	4.74949035	17.06510462	142.742194115
H	7.90757954	5.82092288	17.09871218	26.9535364585
H	6.60065079	4.63777676	17.32319158	28.3204019539
C	8.49001783	3.95724273	18.03550927	23.4001639675
H	8.30986421	2.87779342	18.01116907	24.3447391819
C	9.40804315	4.41447980	18.90342543	30.3973766106
C	9.77248446	5.85881690	19.09371074	149.698984214
H	9.31248473	6.53273059	18.36285895	28.2943656951
H	10.86339223	5.99898262	19.03559455	29.0579596056
H	9.47238360	6.19729696	20.09998082	28.7586863765
C	10.14304271	3.46695588	19.81219299	142.480080885
H	9.82610634	2.42363683	19.67315182	29.3991266081
H	9.99015232	3.73899079	20.87213214	28.7113169619
H	11.23173873	3.52327203	19.64128423	29.144317516
C	5.62260786	5.36738309	14.93621458	158.497833446
H	5.56375426	5.95544886	15.86140963	29.5982471407
H	5.10440799	4.41119865	15.09822719	29.0290092898
H	5.13218103	5.92121972	14.12605067	28.9809762141
C	4.88432946	1.77517084	12.87707411	113.514264878
H	5.10028776	1.21883639	11.95020947	26.4293986171
H	3.99341417	2.40867904	12.72410931	27.187767337
H	4.68492420	1.07230571	13.69404694	26.8094215633
C	7.55443272	1.23664965	10.51338655	5.51453100269
C	8.57304787	-0.98274389	10.33030802	108.551355479
H	7.63599189	-1.12685487	9.77381688	26.3816482567
C	9.75680868	-1.19405966	9.37097432	-13.1089978045
C	8.58837512	-1.96721923	11.51334343	141.264550813
H	9.55094813	-1.84621978	12.03999432	28.5319562523
C	8.47266451	-3.40288898	10.99415016	152.280469813
H	7.48996916	-3.55302460	10.51931469	30.5812666462
H	8.55552635	-4.12222347	11.82052198	29.9886392249
H	9.24916405	-3.64268134	10.25600740	29.4284204902
C	7.43536527	-1.66879876	12.47363198	150.66196601
H	7.47952636	-0.64608988	12.87046101	29.3090892262
H	7.45013324	-2.36974449	13.32000900	29.6434282693
H	6.47284276	-1.79619026	11.95278922	29.9041693729
O	9.90889927	9.43800599	3.64210164	232.309166901
O	9.05557393	10.93471240	5.91217307	267.641635331
H	8.25493404	10.37306235	5.78969220	23.8075569641
O	12.90370489	11.29015404	2.49884154	249.816468252
H	12.88862223	11.82815915	3.33137782	24.635540008
O	12.63325491	12.76144282	4.77190600	287.843364334
O	13.32220976	11.47877732	7.08287367	142.118932286
O	-6.51018847	13.08628566	8.55012644	49.7407865178
O	-2.46809652	10.32777621	8.56788519	-12.5033481626
N	-5.04332939	11.62081520	7.53704316	126.765295423
H	-4.97424256	10.90062155	6.79452608	20.2088820505
N	-3.24130980	11.59228494	10.28222449	93.1043062934
H	-2.93255579	10.89521442	10.97558017	19.9838119825
H	-3.85075923	12.35059154	10.61203862	21.6815557069
C	10.76586712	10.63399509	3.55544455	80.7193851006
C	11.29424503	10.79735449	5.00651418	114.629781258
H	12.21914081	10.20461182	5.10539656	29.5141457081
C	11.58765227	12.17567121	5.56377025	90.8023359
H	10.67968906	12.79917033	5.50751609	26.7590214313
C	12.00347004	12.08025894	7.05217478	96.0466493669
H	12.07784700	13.08811131	7.48178111	24.6595810468
C	11.04217698	11.23932666	7.89585517	141.903345557
H	11.47151736	11.13924439	8.90367644	28.9380356526
H	10.09553855	11.79177670	7.98711563	28.1899912061
C	10.74746229	9.86566869	7.27212205	141.579064679
H	11.66216452	9.25411036	7.23444978	28.607450331
H	9.99909837	9.32948564	7.87493010	28.749339977
C	10.21448907	10.09694446	5.85921225	86.9002321889
C	9.97642367	8.88522491	4.97285304	93.776056849
H	10.81510742	8.17101947	5.06345065	26.919066043
H	9.02693218	8.37483911	5.17371441	26.0535386544
C	11.90051460	10.25503730	2.58176368	83.5659353923
H	12.36411697	9.34292916	3.00449559	26.7083789768
C	11.43326365	9.95497944	1.15193033	142.09972035
H	10.44708071	9.47204400	1.18679558	27.3801166363
H	11.29857337	10.92574446	0.64835980	28.3454349253
C	12.41943080	9.09576338	0.40944619	23.1014055901
H	13.47232821	9.27019547	0.64843359	23.7703428612
C	12.02323214	-0.61599416	20.82903613	33.972333232
C	13.13049808	-1.46175781	20.25915181	145.513350233
H	13.16649659	-1.42581871	19.15909111	28.504355255
H	12.97351647	-2.52035401	20.52440972	28.6098549323
H	14.11313244	-1.15585566	20.64305136	29.1108223723
C	10.63729788	-0.99834112	20.39213434	151.891608612
H	10.39035121	-2.01480485	20.73326044	27.0956529479
H	10.56139932	-1.01698824	19.29336415	28.5602555308
H	9.86677712	-0.31140721	20.76535260	28.5090955956
C	9.92865170	11.80513529	3.06064094	156.580907552
H	9.52002637	11.58130166	2.06631412	29.3968725186
H	10.55950669	12.70162232	2.97330699	29.1655285726
H	9.10940932	12.00417268	3.76182793	28.8146435558
C	-7.85089388	14.18596721	4.83288388	113.154152565
H	11.78256800	14.64299503	4.41329120	26.9046373729
H	-6.98937833	14.49028937	4.22971819	26.9706813479
H	-7.70657469	14.53312224	5.86881233	26.7560379011
C	-6.26454685	12.13986578	7.78762374	6.62300862122
C	-3.83278787	12.27184821	8.02214991	108.015270818
H	-4.15628064	13.15839071	8.58649379	26.2893888432
C	-3.11520065	11.31582270	8.98793874	-12.0830316415
C	-2.91281495	12.73438150	6.87755415	140.82576571
H	-2.56584769	11.83224304	6.34499744	28.6430184683
C	-1.70428135	13.47484115	7.45689679	152.601764261
H	-2.03274666	14.40297488	7.95121406	30.5959575379
H	-0.99541787	13.75143629	6.66467199	30.0387827823
H	-1.16599009	12.86902727	8.19795749	29.3921654165
C	-3.67001092	13.64089768	5.90527101	151.153878415
H	-4.57179246	13.15706162	5.50796581	29.1777244891
H	-3.02418247	13.91776805	5.06048012	29.6505688985
H	-3.97219785	14.57154635	6.41119268	29.943249469
O	-4.55687789	11.59921039	12.73767935	227.432745854
O	-5.36060759	13.61296372	11.02880218	260.878694219
H	-5.79652298	13.44948475	10.15603988	25.455688188
O	-5.45126841	10.95117769	15.16537496	251.941307589
H	-5.10090464	10.19314163	14.62878260	23.7618581837
O	3.82292821	-2.94639564	14.71386866	285.64480254
O	1.09631961	-3.17970034	14.23299607	115.794164153
O	0.97461654	-0.98663388	14.88986857	80.5285150163
O	-1.81035960	-3.25881770	17.94184857	-27.6962005044
N	0.54023314	-2.73436674	16.33508062	121.95153149
H	0.67263701	-3.76111411	16.44544545	19.4908923911
N	-2.08384705	-1.02331568	17.60500744	103.505505506
H	-3.11074820	-1.08332432	17.59601106	21.3748617967
H	-1.64960507	-0.11631060	17.39171966	21.8482901678
C	-4.49128692	12.68940284	13.71571317	79.1379738141
C	3.32490650	-4.94225210	13.44135011	120.72671025
H	2.54877542	-5.25889708	14.15690823	28.0772479439
C	3.37190889	-3.41789869	13.44527188	90.7967852868
H	4.06083283	-3.06728163	12.65541069	26.220635836
C	1.95796077	-2.86768782	13.11445444	94.4228597533
H	2.00091132	-1.77511537	13.00771762	24.7397188128
C	1.34374640	-3.47651388	11.85301788	142.307268461
H	1.88799813	-3.06699728	10.99004976	28.4540038627
H	0.30020525	-3.13665504	11.78064855	29.1606462963
C	-7.66674283	13.45503470	11.80718389	141.970754243
H	-8.30032306	13.01345795	12.58873016	28.6641231909
H	-8.01650059	13.09095462	10.82796063	28.8866844863
C	-6.22308108	13.03591755	12.04778064	86.7296530962
C	-5.86907559	11.56142606	12.16694443	91.8132893099
H	-6.57639376	11.01845534	12.81756189	26.2984393205
H	-5.80148064	11.05214430	11.19571089	26.6537107844
C	-4.44890947	11.97215782	15.09399964	85.1387168818
H	-3.45724659	11.47923269	15.12850817	26.9918741981
C	4.50576740	-5.59514879	16.32469468	138.357511496
H	5.01748583	-4.64269776	16.14038477	27.5275283455
H	3.43607332	-5.35708678	16.44914503	27.5952779112
C	5.04588080	-6.29860261	17.53601773	24.9417536857
H	4.71523057	-7.33856974	17.64228896	24.7648712512
C	5.90946848	-5.82919665	18.45241848	31.8378271493
C	6.44912858	-4.42522159	18.46768348	153.881390905
H	6.02833768	-3.79821587	17.67177148	28.8037039102
H	7.54798041	-4.42799092	18.36513233	29.4203684497
H	6.23329849	-3.94242986	19.43556717	29.4192315061
C	6.41849937	-6.71237414	19.56081838	145.277441864
H	6.18869905	-6.29422367	20.55432879	28.924946827
H	7.51845938	-6.79976074	19.51576984	29.3349583809
H	5.99229499	-7.72378077	19.50398020	29.5018453511
C	5.89758910	-5.02530594	13.46150534	148.258521865
H	-2.34413717	12.74987528	13.53114475	29.8121172043
H	6.02758954	-4.22591566	14.20276466	28.8503102243
H	5.88515335	-4.57709825	12.46008313	29.2296641645
C	4.25095996	-1.58942857	14.69064987	113.570703304
H	5.05610001	-1.44241566	13.94722519	27.453522781
H	4.63698031	-1.36383957	15.69311834	26.8045910633
H	3.41961029	-0.89792094	14.46968524	26.460146043
C	0.89145921	-2.19384548	15.15651686	7.33325718631
C	0.18083868	-1.95568387	17.50892471	108.53557146
H	0.41403240	-0.89965287	17.30312679	26.3222943929
C	-1.33505532	-2.12502553	17.71755597	-13.2228073849
C	0.96793218	-2.43045791	18.74812253	139.645667367
H	0.68497186	-3.48084397	18.93015155	28.4830275126
C	0.58041354	-1.60151447	19.97376788	152.332602511
H	0.83928850	-0.54266716	19.81332669	30.7800880497
H	1.12909560	-1.95357109	20.85725895	29.7695712273
H	-0.49251167	-1.67180054	20.20125618	29.6652847075
C	2.47570696	-2.36734281	18.49567457	154.939128713
H	2.77008298	-2.97218085	17.62699103	28.9524995288
H	3.01506876	-2.74438087	19.37644509	29.7935561106
H	2.78853934	-1.32545146	18.31773516	30.3701046965
O	10.20581272	1.34263338	12.91783098	210.951156463
O	10.39485738	2.33736218	15.59953871	228.564436369
H	9.43436998	2.38502955	15.79213310	28.2104272184
O	12.08156826	-0.57622108	12.01749484	259.671811497
H	11.64257865	-0.94815857	11.20449052	22.7061298438
O	14.35287066	1.36471333	14.54197404	265.307966055
O	13.47234486	-0.81627710	16.17494116	138.744464795
O	15.58958346	-0.77088904	17.06076016	68.1539156586
O	15.40723704	-5.16652724	14.81628920	-19.0987149577
N	14.91825100	-2.38417089	15.55125916	125.019102392
H	14.20511416	-2.58654121	14.83198624	21.8239730232
N	16.96114216	-4.97861998	16.47203270	96.4538652209
H	16.98613370	-5.99219422	16.64115398	21.4385381895
H	17.54103950	-4.35852025	17.04568571	22.2631970495
C	11.66745408	1.56396401	13.05362855	78.9723202754
C	11.99145162	0.92355466	14.41867289	120.226521967
H	12.17081150	-0.14476355	14.23345465	28.0603198103
C	13.13795711	1.42094093	15.28608419	88.8698883475
H	12.95341965	2.46416953	15.60615955	26.2958521145
C	13.19272806	0.55120676	16.56695695	94.2707789624
H	13.99699657	0.89714038	17.22722703	24.7628881602
C	11.86122537	0.55486276	17.30788372	141.692774133
H	11.96190054	-0.06543098	18.20354068	28.6190770663
H	11.65348061	1.58229876	17.64101297	29.1109697559
C	10.70904293	0.07481765	16.41171174	139.665315203
H	10.88302628	-0.96467649	16.09554349	28.9776491101
H	9.75357845	0.11385898	16.95807492	29.2240520083
C	10.65350472	0.98404612	15.18529267	88.9508518532
C	9.71140429	0.61152864	14.05133991	91.4546711712
H	9.74526199	-0.47556161	13.85792780	26.2669228931
H	8.67540718	0.93162202	14.23383065	26.7097377976
C	12.26000226	0.82764520	11.83292723	84.0702356055
H	11.62641738	1.15647398	10.98766374	26.4307818813
C	13.70731924	1.14526496	11.45058412	142.096574145
H	13.86763844	2.23323693	11.53093803	27.9503468991
H	14.38548639	0.68055628	12.18102853	27.8380396732
C	13.99553127	0.70556391	10.03738914	23.7705285077
H	13.12005308	0.51481169	9.40651287	25.4290691887
C	15.20326301	0.57539407	9.46780881	28.8261369082
C	16.48943683	0.81015794	10.20805141	153.167333166
H	17.04855771	1.65066952	9.76148518	29.118844948
H	17.15112580	-0.07015631	10.13397245	28.9181429905
H	16.32856576	1.03082275	11.27070034	28.5948602954
C	15.34476563	0.19796824	8.01835758	147.853080381
H	15.95091093	-0.71878057	7.90060059	29.2060179514
H	15.87690880	0.98813767	7.45995963	29.6588419223
H	14.36668653	0.03184645	7.54568034	29.0728744376
C	11.90803566	3.06628853	12.98542870	150.954309223
H	11.64521733	3.44399136	11.98571685	29.4661031905
H	12.96508650	3.29578164	13.17810839	28.908109338
H	11.29124386	3.56430287	13.74163387	28.4787175089
C	15.44541739	2.00008161	15.20514754	111.618916317
H	16.25735634	2.08481449	14.47097031	26.9826085621
H	15.79756949	1.41492520	16.07030066	26.3192122658
H	15.16571014	3.01330820	15.54102071	27.4411575774
C	14.74908414	-1.28039968	16.31025833	9.41202647092
C	16.23547200	-2.95756762	15.33143699	109.817915953
H	16.91567350	-2.52361852	16.07495903	26.9993643411
C	16.16364443	-4.47436893	15.53061363	-13.7945851991
C	16.75562977	-2.62779168	13.91318436	139.359175016
H	16.00569131	-3.03692396	13.21832148	28.6559234493
C	18.09955747	-3.30625321	13.65444641	153.613167451
H	18.84387281	-3.02014475	14.41310710	30.63903872
H	18.49704939	-3.00872449	12.67257533	30.1259709686
H	18.00719027	-4.39992528	13.66692713	29.9696050469
C	16.85096680	-1.11629774	13.70622431	152.602044327
H	15.88718537	-0.61590962	13.87408770	29.2980561971
H	17.17458794	-0.89526021	12.67796169	30.0160983821
H	17.59172237	-0.68268926	14.39638061	29.9850906109
O	-0.98112260	1.48021271	16.81814279	221.775052458
O	1.46599220	1.69498107	15.36594617	271.063965163
H	1.28582740	0.73450007	15.23684002	24.370307273
O	-1.13675737	4.65969958	18.70708738	251.826048888
H	-0.34071524	4.98768895	18.22017397	24.9771990096
O	1.06305048	5.39846252	17.27683806	268.300174148
O	0.49700557	6.01327676	14.63407581	158.074512789
O	2.00318417	7.32117697	13.49187507	56.5253080182
O	-2.27570629	9.47642710	11.99205011	-6.15699750431
N	-0.23097244	7.87545255	13.62000021	121.205713025
H	-1.13350284	7.61526596	14.04748596	20.7505777658
N	-0.58156081	9.15149137	10.53653079	102.011892025
H	-1.21093554	9.32271459	9.74216939	20.8247873165
H	0.40050058	8.96274480	10.33465614	22.5616014608
C	-0.38666050	2.68446534	17.42317491	80.023411464
C	0.06738245	3.51126557	16.18818848	114.101809711
H	-0.78300901	4.13660137	15.86634917	29.5858460666
C	1.28590022	4.41460775	16.25652453	89.9466230666
H	2.17820289	3.81861295	16.51936076	26.1527049389
C	1.55656921	5.05925108	14.88045747	94.6581872206
H	2.51188937	5.60043801	14.90859427	25.0010980198
C	1.60784298	4.03097115	13.74798669	144.482933116
H	2.50715880	3.41495733	13.89167276	28.5273091715
H	1.72070631	4.57866160	12.80126217	28.9113138403
C	0.38004213	3.10786040	13.72784014	142.14438938
H	-0.53075966	3.69005396	13.51856352	29.0265002569
H	0.49045421	2.34415965	12.94370871	29.0989457571
C	0.26705930	2.43377003	15.09459161	86.6925569981
C	-0.96134210	1.58639679	15.38160687	92.7981241316
H	-1.87242636	2.08958655	15.00895197	26.9374138247
H	-0.90130069	0.57002650	14.97007163	26.2722493344
C	-1.54363581	3.38508064	18.16869737	83.7635758963
H	-2.33161363	3.54719706	17.41093679	25.76103543
C	-2.15056147	2.55877202	19.31059834	144.459625932
H	-2.53323099	1.62246870	18.88345903	27.5493419195
H	-1.34009654	2.29754546	20.00966596	27.7648988194
C	-3.21433035	3.29613601	20.07161616	27.3912030736
H	-2.84716719	4.12866038	20.67911025	24.7945310564
C	-4.53474188	3.04906378	20.10077290	30.8840222961
C	15.31517837	1.97530906	19.31632485	150.773694802
H	-4.55714701	1.33605061	18.73324734	28.0184937509
H	14.59760662	2.44010631	18.61805863	28.9432773288
H	14.71271283	1.33196119	19.97911945	29.0638222392
C	-5.45700850	3.86594915	20.96587892	144.75335652
H	-4.80030986	13.38700644	0.21196227	29.2592680371
H	-5.85894426	11.95561243	0.41204082	28.3145217415
H	-6.25315282	4.33540790	20.36279254	28.7230852082
C	0.74695547	2.26163128	18.34577370	159.800183324
H	0.39530719	1.49526757	19.04807158	29.3629160122
H	1.09120662	3.12415659	18.93335317	29.0570223279
H	1.58076640	1.85786249	17.76072013	28.6723352191
C	2.17888352	6.25289427	17.51950328	113.958536372
H	2.35590944	6.93567116	16.67196864	27.0337809916
H	3.09104054	5.65705243	17.70200355	27.4607732819
H	1.93938908	6.84147172	18.41351973	26.3095766911
C	0.85553929	7.10026760	13.87350117	9.41773946571
C	-0.06684532	9.14664870	12.93391552	108.192408865
H	0.95456715	9.14212577	12.52769688	26.5049961348
C	-1.06158200	9.25358846	11.77529300	-14.1840061878
C	-0.21638676	10.38147184	13.85185739	139.50685316
H	-1.25953043	10.40365598	14.21176131	29.0962796144
C	0.05475953	11.64924299	13.03469663	149.775792633
H	1.05201819	11.59467682	12.56918392	29.8196186481
H	0.04368119	12.53826291	13.68068099	30.2469668438
H	-0.68712438	11.79083920	12.23523523	29.0992018544
C	0.73047962	10.28937307	15.04696848	153.035208139
H	0.52322655	9.39517475	15.65171324	29.6560779051
H	0.62489742	11.17752417	15.68680448	30.5525255463
H	1.77508942	10.23984668	14.70988963	30.212803068
O	19.34455045	1.14232023	1.55412199	223.97450272
O	20.27384324	-1.05854722	3.14755740	267.759838097
H	0.48894491	-0.44080391	3.25897646	23.8002133892
O	7.31408725	9.39125414	20.94980436	262.241322367
H	7.38015370	8.56788049	21.49128528	25.4309082299
O	7.86931315	15.87565717	1.18641958	269.833529408
O	6.92178594	16.26057402	3.77089063	155.184582124
O	6.52693821	14.61468856	5.32515025	44.0520897968
O	11.83290011	-1.10062566	6.51613950	-34.8077635298
N	4.90672101	16.14467695	4.73627656	119.196539739
H	13.79774269	-1.49838049	4.15507637	22.5825876117
N	12.84472883	-2.59739331	7.88244669	102.67845255
H	12.51101279	-2.11002623	8.71776588	21.4367765853
H	13.41152996	-3.43037074	8.03115069	22.801842824
C	18.58934682	0.01167960	0.97800596	79.4774319235
C	18.05208601	-0.73052213	2.23370170	114.716882535
H	17.08145452	-0.28141459	2.50162268	29.4448211448
C	8.77332966	16.22963006	2.24174414	90.7030010758
H	9.74361202	15.73456961	2.06122113	26.1828501382
C	8.27338324	15.76597049	3.62864412	93.0239218882
H	8.24617528	14.66735206	3.66374399	25.3511254489
C	9.15145883	16.27838663	4.77447802	145.433466779
H	10.12587384	15.77492025	4.71141712	28.4182455097
H	8.67971629	15.97417265	5.71828625	28.6297087903
C	18.47001798	-0.67248747	4.71204278	142.421720758
H	17.51922005	-0.13689580	4.85674442	29.2250034612
H	19.16600881	-0.35896472	5.50458235	28.8805784511
C	19.05262812	-0.33244344	3.34188703	86.2846117869
C	19.22796082	1.13537562	2.98871830	93.39456716
H	18.34696816	1.71836123	3.31665256	26.7596336456
H	-0.40102725	1.57570153	3.40561087	26.244609965
C	17.42952518	0.64748178	0.17896076	82.8592234521
H	16.88254402	1.29043875	0.89456206	26.3400442606
C	17.76811358	-7.20615676	20.29363524	145.431814888
H	18.52211526	-6.50035474	20.66738321	27.4174899786
H	18.25503970	-7.86258479	19.55501829	28.0688531322
C	16.62297877	-6.48862912	19.63958245	26.2443475894
H	15.99019761	-7.11031992	19.00195817	24.9778583925
C	16.27573172	-5.19983155	19.78398832	28.3340932799
C	17.00593265	-4.20153088	20.63051175	151.086429514
H	16.42509252	4.98524168	0.05895944	28.9358071757
H	17.40500950	-3.38809013	20.00420859	28.5037097868
H	17.83939426	-4.62979647	21.19759298	28.2765649821
C	15.05772852	-4.64968835	19.09814042	143.67215177
H	14.58555694	-5.39358550	18.44354320	29.2456920571
H	15.30361187	-3.76141469	18.49310142	29.1145866547
H	14.31349218	-4.31796606	19.84328199	28.7143253027
C	10.44059067	17.66837690	0.10379118	159.054549574
H	10.81871743	9.60029121	20.67006198	29.7815613701
H	9.75750385	8.19243910	20.82554808	28.9530402402
H	11.19752265	17.16804482	0.71898480	28.9642128718
C	7.72773372	14.47179700	0.97996530	112.85352024
H	8.71721814	13.98428508	0.91655020	27.715144133
H	7.20356754	14.33438780	0.02631590	26.8673720902
H	7.14380426	14.00229204	1.78893459	27.0151376698
C	6.14123585	15.58941050	4.67593958	9.89131514611
C	3.84395147	15.47941543	5.47457309	106.827951923
H	4.27590087	14.53696725	5.84146499	26.469935752
C	12.49849496	-2.13969422	6.67714131	-12.5570976225
C	2.62512299	15.14763347	4.59305789	140.085110252
H	2.20430024	16.10972475	4.25565940	28.474829921
C	1.58371574	14.40149885	5.43305530	149.046146408
H	2.03093869	13.49859960	5.87920795	29.9055489046
H	0.74560477	14.07269216	4.80256120	29.9442010757
H	1.18584792	15.02446605	6.24660303	29.1492895088
C	3.04056862	14.29863251	3.39169031	153.295820675
H	3.80111612	14.80591648	2.78138366	29.1650624381
H	2.17013420	14.07562034	2.75799648	30.2673329035
H	3.45590130	13.33636605	3.72777724	30.4382690999
