# Supplementary material for: Chemical shifts in molecular solids by machine learning
Source: Nat Commun. 2018 Oct 29;9:4501. doi: 10.1038/s41467-018-06972-x (PMC6206069; doi:10.1038/s41467-018-06972-x)
Supplement: Supplementary file 11 — Supplementary Data 9 [file 41467_2018_6972_MOESM11_ESM.zip › Supplementary_Dataset_9/RAYFEF_relaxed.xyz]

1584
Lattice="21.8346 0.0 0.0 -0.332976230711763 24.45763346768818 0.0 -0.9474260468445115 -3.300966365058428 25.343475392150015" Properties=species:S:1:pos:R:3:CS:R:1 pbc="T T T"
C	2.82528871	7.98741185	9.99577179	38.5979765271
C	17.72890901	13.16925525	15.34770360	38.5979774235
C	2.13913516	7.71769741	8.75693209	25.1045338843
C	18.41506256	13.43896969	16.58654330	25.1045343489
C	2.60387322	6.64385129	7.96929631	69.1133016059
C	17.95032450	14.51281581	17.37417908	69.1133005153
H	2.10146359	6.42665531	7.03547611	25.1976356293
H	18.45273413	14.73001180	18.30799928	25.1976355818
C	3.69670751	5.85628102	8.36770227	19.8961404924
C	16.85749021	15.30038609	16.97577313	19.8961392212
C	4.36577572	6.15486666	9.58890589	50.9306591913
C	16.18842201	15.00180045	15.75456950	50.9306577351
H	5.20591794	5.53727590	9.89200344	22.5039054967
H	15.34827978	15.61939120	15.45147195	22.5039054495
C	3.93301295	7.18653381	10.36145393	42.0966625203
C	16.62118478	13.97013329	14.98202146	42.0966633058
H	4.42741086	7.41509070	11.29956517	22.9077196719
H	16.12678687	13.74157641	14.04391022	22.9077198327
C	0.35709986	8.28028751	7.12488807	126.303583032
C	20.19709787	12.87637959	18.21858733	126.303583004
H	-0.09801239	7.27341347	7.10466294	28.000543665
H	20.65221011	13.88325363	18.23881245	28.0005437307
H	1.05347994	8.34032456	6.27000804	28.351313295
H	19.50071778	12.81634254	19.07346735	28.3513133254
C	21.11489840	9.34511462	7.00861174	143.16418762
C	-0.56070068	11.81155248	18.33486364	143.164189917
H	20.46633359	9.30330381	7.89935357	30.4227269217
H	0.08786414	11.85336329	17.44412183	30.4227271469
H	-0.24266622	10.34077100	6.99487071	29.772200559
H	20.79686394	10.81589610	18.34860469	29.772200594
C	20.26411832	9.18415011	5.76186487	139.782088161
C	0.29007940	11.97251699	19.58161052	139.78208472
H	19.80963210	8.17956830	5.76498526	29.7688050214
H	0.74456563	12.97709881	19.57849013	29.7688047046
H	20.91486044	9.24680052	4.87314208	30.1862452326
H	-0.36066272	11.90986658	20.47033331	30.1862450966
C	19.16039476	10.22322833	5.64481866	139.7165701
C	1.39380297	10.93343877	19.69865672	139.716571465
H	18.47399037	10.14580010	6.50427097	29.765258612
H	2.08020735	11.01086700	18.83920442	29.7652588398
H	19.59625238	11.23819077	5.67858300	29.7447468308
H	0.95794534	9.91847633	19.66489239	29.7447468163
C	18.35602307	10.08120563	4.36339008	136.241128906
C	2.19817464	11.07546148	20.98008531	136.241129289
H	17.86913944	9.09004000	4.34732329	30.0526991362
H	2.68505828	12.06662711	20.99615210	30.0526990657
H	19.04329606	10.09617534	3.49813920	29.8180457806
H	1.51090166	11.06049176	21.84533619	29.8180458039
C	17.29978465	11.15920892	4.18136533	136.146816098
C	3.25441307	9.99745819	21.16211006	136.146815479
H	16.55641173	11.09612425	4.99440758	29.9446310648
H	3.99778599	10.06054285	20.34906781	29.944631074
H	17.76543836	12.15848646	4.26995726	29.5887005564
H	2.78875936	8.99818065	21.07351813	29.5887005846
C	16.59052417	11.05554357	2.84077509	144.62214519
C	3.96367355	10.10112353	22.50270030	144.622143886
H	16.14949114	10.04762311	2.75734128	31.2859802465
H	4.40470659	11.10904400	22.58613411	31.2859799806
H	17.34552855	11.13438137	2.03634492	29.4898293645
H	3.20866917	10.02228573	23.30713047	29.489829269
C	15.51619578	12.09765672	2.63622307	156.355819071
C	5.03800194	9.05901039	22.70725232	156.355818532
H	15.04109647	11.97143332	1.65396526	29.748820178
H	5.51310125	9.18523378	23.68951013	29.7488201498
H	14.73035044	12.01911384	3.39907995	29.9752343133
H	5.82384728	9.13755326	21.94439544	29.9752342696
H	15.93261357	13.11445334	2.68101630	30.0357226915
H	4.62158415	8.04221376	22.66245909	30.0357225662
C	3.57590142	4.37968108	6.39032267	123.564375366
C	16.97829630	16.77698602	18.95315272	123.56437588
H	3.69152543	5.17901209	5.63945839	27.1853220782
H	16.86267229	15.97765502	19.70401701	27.1853220662
H	2.49379865	4.20803827	6.52820620	27.762054702
H	18.06039907	16.94862884	18.81526919	27.7620547153
C	4.22792308	3.10775952	5.88202894	141.131362452
C	16.32627465	18.04890758	19.46144645	141.131362471
H	4.05870919	2.29736114	6.61243212	29.4721361925
H	16.49548853	18.85930596	18.73104327	29.4721362455
H	5.31712579	3.25921099	5.81580926	29.927692037
H	15.23707194	17.89745611	19.52766613	29.9276921013
C	3.68014348	2.70409358	4.51896731	138.883606955
C	16.87405423	18.45257353	20.82450808	138.883603906
H	2.57614858	2.67084031	4.56780826	29.7880873768
H	17.97804915	18.48582679	20.77566713	29.7880870635
H	3.94457202	3.48150716	3.78162028	29.2884707897
H	16.60962571	17.67515994	21.56185511	29.2884706578
C	4.20479637	1.35276155	4.06499909	138.671004355
C	16.34940135	19.80390555	21.27847631	138.67100567
H	5.30263156	1.40655007	3.98349388	30.0099750305
H	15.25156617	19.75011703	21.35998151	30.009975207
H	3.97600765	0.60608728	4.84198146	29.4189288295
H	16.57819007	20.55057982	20.50149393	29.4189288272
C	3.64689890	0.84688025	2.73944617	140.203443353
C	16.90729883	20.30978685	22.60402922	140.203444003
H	2.56667062	1.07095970	2.67297570	29.5740501139
H	17.98752711	20.08570741	22.67049969	29.5740501454
H	3.73880076	-0.25400703	2.72534203	29.0996087848
H	16.81539696	21.41067413	22.61813336	29.0996088069
C	4.35720713	1.40263686	1.51730341	135.093193593
C	16.19699059	19.75403024	23.82617198	135.093194241
H	4.26450926	2.50566264	1.49538537	29.2183245594
H	16.28968847	18.65100447	23.84809002	29.2183246998
H	5.44030194	1.18214764	1.58678636	29.1706227123
H	15.11389578	19.97451947	23.75668904	29.1706226806
C	3.84273294	0.84716910	0.19783302	143.789566431
C	16.71146479	20.30949800	25.14564237	143.789567522
H	2.79645700	1.17073861	0.04795700	29.3826986435
H	17.75774072	19.98592849	25.29551839	29.3826987971
H	3.49925206	24.20022946	0.24287227	29.4153746437
H	17.05494566	-3.04356236	25.10060312	29.4153746834
C	3.74751799	-1.99853802	24.37545005	156.843600343
C	16.80667973	23.15520512	0.96802534	156.843598663
H	3.36577281	-2.40376058	23.42973098	29.4908516717
H	17.18842491	23.56042769	1.91374442	29.4908513991
H	3.75336767	-0.90062167	24.30835725	30.1672412169
H	16.80083005	22.05728877	1.03511814	30.1672410934
H	4.78691376	-2.33501161	24.50818113	29.9576598262
H	15.76728396	23.49167871	0.83529426	29.9576597187
N	1.08938473	8.46462235	8.36174350	118.911979358
N	19.46481299	12.69204475	16.98173189	118.911982304
H	0.80637569	9.19862131	9.01605877	21.0132288695
H	19.74782203	11.95804579	16.32741663	21.0132296134
N	4.15133921	4.81255857	7.65056737	114.663764236
N	16.40285851	16.34410853	17.69290802	114.663760364
H	4.95613853	4.29360140	8.01527644	23.2182433781
H	15.59805919	16.86306570	17.32819895	23.2182432233
N	2.44974867	8.99570776	10.88590809	-132.297609454
N	18.10444905	12.16095934	14.45756730	-132.297611088
O	1.45449440	9.75663455	10.61842683	-200.885639879
O	19.09970331	11.40003256	14.72504856	-200.885671414
O	3.08919539	9.14988660	11.95497770	-241.986020993
O	17.46500234	12.00678050	13.38849769	-241.986034927
C	8.00388473	2.13713951	9.99224969	38.5082440368
C	12.55031299	19.01952759	15.35122570	38.5082429447
C	8.38346830	0.99729318	9.19356030	24.7453319978
C	12.17072942	20.15937393	16.14991509	24.7453308756
C	9.39209731	0.15029119	9.69072845	69.7673390308
C	11.16210041	21.00637591	15.65274694	69.7673399315
H	9.67906545	-0.70556886	9.09518996	25.410699712
H	10.87513228	21.86223596	16.24828543	25.410699792
C	10.02021439	0.39025920	10.92202058	19.713298586
C	10.53398333	20.76640790	14.42145481	19.7132989478
C	9.61336189	1.51068168	11.70219057	50.2670169464
C	10.94083584	19.64598543	13.64128482	50.2670162334
H	10.09882232	1.68535276	12.65814110	22.5192192219
H	10.45537540	19.47131435	12.68533429	22.519219079
C	8.64371456	2.34390180	11.23867822	42.2827348121
C	11.91048317	18.81276531	14.10479717	42.2827343648
H	8.34303928	3.20821102	11.82324217	22.987628804
H	12.21115844	17.94845608	13.52023322	22.9876285819
C	8.14964797	-0.36424991	7.12735811	127.058758733
C	12.40454975	21.52091701	18.21611728	127.058757867
H	7.67949589	23.13087531	7.65215458	28.413463844
H	12.87470183	-1.97420820	17.69132081	28.4134636397
H	9.21496864	-0.30087841	6.83810933	28.0515094635
H	11.33922908	21.45754550	18.50536606	28.0515093561
C	7.26945727	-0.30940994	5.89249936	141.792958678
C	13.28474045	21.46607705	19.45097603	141.792957013
H	6.21163117	-0.40232666	6.19674232	29.7691372382
H	14.34256655	21.55899377	19.14673307	29.7691371923
H	7.37662796	0.67848045	5.41491610	30.7260504561
H	13.17756976	20.47818665	19.92855929	30.7260502683
C	7.26805591	23.06236107	4.88436433	141.422480223
C	13.28614181	-1.90569396	20.45911106	141.42248124
H	7.18019563	22.07766056	5.37608408	30.3097135644
H	13.37400209	-0.92099346	19.96739131	30.3097137015
H	8.32264828	23.16915292	4.57801186	29.9663906912
H	12.23154944	-2.01248582	20.76546353	29.9663907047
C	6.37077199	23.10994527	3.65697083	139.783113427
C	14.18342574	-1.95327817	21.68650456	139.783114148
H	5.31840154	22.95902681	3.96293410	29.770286766
H	15.23579618	-1.80235970	21.38054129	29.7702868807
H	6.41666866	24.11216230	3.19788034	29.9219867242
H	14.13752907	-2.95549520	22.14559505	29.9219867574
C	6.71301475	22.08060568	2.59258403	138.917362403
C	13.84118297	-0.92393857	22.75089136	138.91736302
H	7.74179768	22.25013124	2.23337129	30.1392723272
H	12.81240004	-1.09346413	23.11010410	30.1392723311
H	6.68830345	21.06996035	3.03329353	29.9838395118
H	13.86589428	0.08670675	22.31018185	29.983839571
C	5.77050201	22.11724235	1.39884407	135.811228227
C	14.78369571	-0.96057525	23.94463132	135.81122709
H	5.87226659	23.09003344	0.88322954	29.8482495539
H	14.68193113	-1.93336634	24.46024586	29.8482494034
H	4.72355393	22.05821058	1.75277369	29.965673136
H	15.83064380	-0.90154348	23.59070171	29.9656729768
C	6.02195101	20.99687710	0.40393346	145.335750092
C	14.53224672	0.15978999	24.93954193	145.335747859
H	7.07940151	21.00953815	0.09046651	31.4240744453
H	13.47479621	0.14712895	25.25300887	31.4240743098
H	5.84391341	20.02100112	0.89320603	29.5804419028
H	14.71028431	1.13566598	24.45026936	29.5804417758
C	4.19803370	17.79778710	24.52068417	155.469987014
C	16.35616403	3.35888000	0.82279122	155.469987388
H	4.41676445	16.97089566	23.83451721	29.9260794309
H	16.13743327	4.18577145	1.50895818	29.9260792993
H	3.13593416	17.75223826	24.79661930	30.0958800805
H	17.41826356	3.40442884	0.54685610	30.0958801962
H	4.38284788	18.74073963	23.98999478	30.1635536165
H	16.17134984	2.41592747	1.35348061	30.1635535943
C	11.19343474	22.90107912	10.71282533	124.42460937
C	9.36076299	-1.74441202	14.63065006	124.424610027
H	11.53760571	23.20179556	9.70691663	27.7736504745
H	9.01659201	-2.04512846	15.63655876	27.773650481
H	10.38412084	22.16422995	10.57666253	27.0856803514
H	10.17007688	-1.00756285	14.76681286	27.0856804912
C	12.34148056	22.26349129	11.47226551	141.252734397
C	8.21271716	-1.10682419	13.87120988	141.252736691
H	13.15129118	23.00244851	11.59642366	29.5196357792
H	7.40290654	-1.84578140	13.74705173	29.5196359173
H	12.00163408	21.98298213	12.48065516	29.9370253621
H	8.55256364	-0.82631503	12.86282024	29.9370256086
C	12.89223764	21.03169568	10.76588993	139.016539519
C	7.66196009	0.12497142	14.57758546	139.016537683
H	13.13114834	21.28767100	9.71740688	29.8822451114
H	7.42304938	-0.13100390	15.62606851	29.8822450119
H	12.10991241	20.25340440	10.73174203	29.266610167
H	8.44428532	0.90326271	14.61173337	29.2666099506
C	14.14056181	20.50012737	11.45194034	137.791316662
C	6.41363591	0.65653975	13.89153505	137.791315976
H	14.87297101	21.31770296	11.54852304	29.4438609752
H	5.68122671	-0.16103586	13.79495235	29.4438608155
H	13.88218963	20.18748750	12.47918362	30.0801983432
H	6.67200809	0.96917961	12.86429178	30.0801984553
C	14.82283443	19.34511450	10.73585831	138.798672908
C	5.73136329	1.81155260	14.60761708	138.798672769
H	14.81557406	19.51722324	9.64684136	29.65524398
H	5.73862366	1.63944386	15.69663404	29.655243775
H	15.87861744	19.29657334	11.05172894	29.1352350525
H	4.67558028	1.86009376	14.29174645	29.1352350111
C	14.20045325	17.98774204	11.01575667	136.52115183
C	6.35374447	3.16892506	14.32771872	136.521151602
H	13.15396186	17.99934988	10.65210130	29.0618892862
H	7.40023586	3.15731722	14.69137409	29.0618892553
H	14.14989273	17.85156382	12.11477679	29.2829157304
H	6.40430498	3.30510329	13.22869860	29.2829156998
C	14.97451233	16.84849126	10.37408030	144.61758358
C	5.57968540	4.30817584	14.96939509	144.617582968
H	14.83479026	16.86007329	9.27715484	29.4213013502
H	5.71940746	4.29659381	16.06632055	29.421301321
H	16.05884345	16.96662412	10.55993811	29.5281991497
H	4.49535427	4.19004298	14.78353729	29.5281990034
C	14.57264853	15.48030185	10.87824046	156.814710824
C	5.98154920	5.67636525	14.46523493	156.814709229
H	15.17196375	14.72040349	10.36483153	29.4695891931
H	5.38223397	6.43626362	14.97864386	29.4695889387
H	14.75204987	15.41310048	11.95823688	30.0113713399
H	5.80214785	5.74356663	13.38523851	30.011371147
H	13.51118358	15.30428416	10.67029997	29.9857713208
H	7.04301415	5.85238295	14.67317543	29.9857711191
N	7.80464468	0.73663665	8.00528534	117.974237105
N	12.74955304	20.42003045	17.33819006	117.974240784
H	7.07800754	1.39483318	7.71970221	21.5110384538
H	13.47619018	19.76183392	17.62377318	21.5110386694
N	11.00484246	-0.39019457	11.40549495	115.66082748
N	9.54935527	21.54686167	13.93798044	115.660825454
H	11.41380152	-0.13892710	12.31057558	22.88472852
H	9.14039621	21.29559421	13.03289981	22.8847286929
N	7.04009970	3.07088489	9.59924851	-132.201592017
N	13.51409802	18.08578221	15.74422689	-132.201592746
O	6.42209249	2.92759748	8.48797138	-215.294980144
O	14.13210523	18.22906962	16.85550401	-215.294992348
O	6.78779329	4.05394331	10.33808386	-242.564630804
O	13.76640443	17.10272379	15.00539153	-242.564624274
C	12.80520939	1.12936816	16.05676706	38.6468358756
C	7.74898834	20.02729895	9.28670834	38.6468369518
C	13.93886961	0.32772055	16.44448761	24.7505731891
C	6.61532811	20.82894656	8.89898778	24.7505714907
C	14.57559998	0.63787380	17.66127815	70.0816664921
C	5.97859774	20.51879330	7.68219724	70.0816645435
H	15.43756467	0.05453652	17.95662967	25.271868972
H	5.11663305	21.10213059	7.38684572	25.2718688392
C	14.12725128	1.67872850	18.48844684	20.0103175598
C	6.42694644	19.47793860	6.85502854	20.0103164132
C	12.99149470	2.44282294	18.09309508	51.1148726138
C	7.56270302	18.71384416	7.25038032	51.11487263
H	12.64386764	3.24776591	18.73267648	22.3559735137
H	7.91033008	17.90890120	6.61079891	22.3559735927
C	12.37210400	2.16756523	16.91371411	40.9227878638
C	8.18209372	18.98910188	8.42976128	40.922785502
H	11.50957565	2.74472422	16.59397442	22.8134590997
H	9.04462207	18.41194288	8.74950098	22.8134588207
C	15.46656289	-1.58604322	16.03440973	126.729180317
C	5.08763483	22.74271033	9.30906566	126.729180379
H	15.25964339	-2.05231270	17.01486939	27.9153241634
H	5.29455433	23.20897980	8.32860601	27.9153243782
H	16.40847894	-1.01704125	16.13427597	28.1298486162
H	4.14571878	22.17370835	9.20919942	28.1298485865
C	15.27737808	21.79964950	14.96729016	141.595858753
C	5.27681964	-0.64298239	10.37618523	141.59586
H	14.29707929	21.32109537	14.80552206	30.5001982188
H	6.25711843	-0.16442827	10.53795333	30.5001983525
H	15.56189181	22.28020774	14.01417845	29.5011457941
H	4.99230591	-1.12354063	11.32929694	29.5011458434
C	16.30713908	20.74104742	15.32879391	140.951022883
C	4.24705865	0.41561968	10.01468148	140.951023173
H	17.28527163	21.22449850	15.48797838	29.9652938161
H	3.26892609	-0.06783140	9.85549701	29.9652937226
H	16.01639713	20.26395376	16.27938039	29.7807634468
H	4.53780059	0.89271335	9.06409501	29.7807635666
C	16.45046296	19.66145814	14.26484759	140.483041199
C	4.10373477	1.49520896	11.07862780	140.483041599
H	16.70677278	20.14003439	13.30169041	29.5882677286
H	3.84742493	1.01663272	12.04178498	29.5882677828
H	15.47676449	19.16535675	14.11763788	29.8213450367
H	5.07743323	1.99131035	11.22583751	29.8213451802
C	17.49892464	18.60621644	14.58434129	138.432540475
C	3.05527308	2.55045066	10.75913410	138.432539143
H	18.49067104	19.07968326	14.69858669	29.8454702191
H	2.06352668	2.07698384	10.64488870	29.8454701791
H	17.27385940	18.12600584	15.55299891	29.9114289308
H	3.28033833	3.03066126	9.79047648	29.9114288632
C	17.60688289	17.51774009	13.52404756	137.176369904
C	2.94731483	3.63892702	11.81942783	137.17637072
H	17.71993285	17.98339102	12.52804762	29.6279814524
H	2.83426487	3.17327608	12.81542777	29.6279814095
H	16.66747878	16.93692029	13.49790845	29.7941256125
H	3.88671894	4.21974681	11.84556694	29.7941256716
C	18.77322096	16.57495333	13.76787526	144.989891185
C	1.78097677	4.58171377	11.57560013	144.989889115
H	19.71184566	17.15754466	13.80389446	29.725387403
H	0.84235205	3.99912244	11.53958093	29.7253870282
H	18.65408137	16.09450492	14.75340129	31.5626429895
H	1.90011636	5.06216219	10.59007410	31.5626427466
C	18.90573984	15.49872100	12.71623351	156.057002214
C	1.64845788	5.65794611	12.62724189	156.0570034
H	19.76245424	14.85500437	12.95240530	29.8948027237
H	0.79174348	6.30166274	12.39107010	29.8948027825
H	18.00644782	14.87114456	12.67865700	30.1974417317
H	2.54774990	6.28552254	12.66481840	30.1974419061
H	19.06715359	15.93941430	11.72329331	29.9687900021
H	1.48704413	5.21725281	13.62018208	29.9687901823
C	15.93044059	1.31633910	20.13030353	123.215128758
C	4.62375713	19.84032800	5.21317186	123.215127936
H	16.75052556	1.45584834	19.40316695	27.3898620907
H	3.80367216	19.70081876	5.94030844	27.3898620174
H	15.73315061	0.23165177	20.20065079	27.8049730917
H	4.82104711	20.92501534	5.14282460	27.8049729315
C	16.36295196	1.83603382	21.48722931	141.118252884
C	4.19124576	19.32063327	3.85624609	141.118253702
H	15.54384821	1.68936600	22.21216995	29.6131714257
H	5.01034951	19.46730111	3.13130544	29.6131713246
H	16.54840298	2.92061658	21.42484065	29.9662668747
H	4.00579474	18.23605052	3.91863474	29.9662670322
C	17.61106067	1.11642727	21.98052139	136.753520708
C	2.94313706	20.04023983	3.36295400	136.753518648
H	17.44036168	0.02835412	21.95571570	29.9198353614
H	3.11383604	21.12831298	3.38775969	29.919835313
H	18.44859953	1.33318033	21.29282068	29.4157695841
H	2.10559819	19.82348677	4.05065472	29.4157692956
C	17.98317463	1.50539344	23.40542285	137.334940845
C	2.57102309	19.65127367	1.93805254	137.334940549
H	17.06347081	1.54288059	24.00756449	29.7007411336
H	3.49072691	19.61378651	1.33591091	29.7007411546
H	18.36089877	2.54788237	23.36589052	29.4124584009
H	2.19329895	18.60878473	1.97758487	29.4124582636
C	19.01337248	0.60330648	24.07470368	137.558749371
C	1.54082524	20.55336062	1.26877171	137.558748221
H	18.84095455	0.50209282	25.16066305	29.2630009784
H	1.71324317	20.65457428	0.18281234	29.2630009146
H	19.05524254	-0.41482192	23.64646533	29.4154841715
H	1.49895518	21.57148903	1.69701006	29.4154839511
C	20.40742415	1.18588899	23.93339630	134.161706972
C	0.14677357	19.97077811	1.41007909	134.161708003
H	20.30504874	2.23451950	24.27707752	29.1569906692
H	0.24914899	18.92214761	1.06639787	29.1569907762
H	20.58823690	1.22488078	22.83927654	28.8651521816
H	-0.03403918	19.93178633	2.50419885	28.8651522245
C	-0.38256667	0.39420278	24.69701928	144.508757026
C	20.93676439	20.76246433	0.64645611	144.508757085
H	0.19451676	3.44154710	0.36980455	29.4989300447
H	20.35968097	17.71512000	24.97367084	29.4989299954
H	-0.19566705	-0.58022236	24.20375320	29.4712313879
H	20.74986477	21.73688947	1.13972219	29.4712313417
C	0.95276615	1.09158522	24.86353154	160.105682223
C	19.60143157	20.06508189	0.47994385	160.105681912
H	2.59464832	3.74839501	0.07683307	29.4356048828
H	17.95954940	17.40827209	25.26664232	29.4356049073
H	1.38021873	1.30959299	23.87896318	30.0638487276
H	19.17397899	19.84707411	1.46451221	30.0638486742
H	1.76228643	5.32773523	0.07730112	29.850417465
H	18.79191129	15.82893187	25.26617427	29.8504173283
N	14.38254019	-0.68950603	15.67916024	120.832752503
N	6.17165753	21.84617313	9.66431515	120.832749523
H	13.87306266	-0.82593415	14.80434477	21.6002941006
H	6.68113506	21.98260125	10.53913062	21.6002940688
N	14.73547840	1.98850819	19.64908834	117.016207492
N	5.81871932	19.16815891	5.69438705	117.016204061
H	14.35610248	2.75895712	20.20829864	23.0646066012
H	6.19809525	18.39770999	5.13517674	23.0646063514
N	12.08360809	0.94546478	14.87391941	-137.662094282
N	8.47058963	20.21120232	10.46955598	-137.662092574
O	12.41752305	0.02241070	14.05383307	-215.954660661
O	8.13667467	21.13425640	11.28964232	-215.954663001
O	11.10329057	1.68883667	14.62447356	-248.571970824
O	9.45090715	19.46783044	10.71900183	-248.571981063
C	12.57249088	6.08417498	22.05306784	38.6667918194
C	7.98170684	15.07249212	3.29040755	38.6667920399
C	13.23019777	6.32950063	23.31272909	25.0437638672
C	7.32399995	14.82716647	2.03074630	25.0437635164
C	12.77484476	7.41012254	24.09671843	68.1520947691
C	7.77935296	13.74654456	1.24675696	68.1520952734
H	13.26310918	7.59715067	25.04420454	25.07516488
H	7.29108854	13.55951643	0.29927085	25.0751648674
C	11.71406426	8.23060154	23.67937077	19.6952471806
C	8.84013346	12.92606557	1.66410463	19.6952489175
C	11.06712006	7.95140574	22.44182542	49.958495356
C	9.48707766	13.20526136	2.90164997	49.9584955941
H	10.24605217	8.58899866	22.12878586	22.4922282026
H	10.30814556	12.56766844	3.21468953	22.4922278544
C	11.49311482	6.91668846	21.66946894	41.8003334065
C	9.06108290	14.23997865	3.67400644	41.800330807
H	11.01425943	6.71358007	20.71701754	23.017219381
H	9.53993829	14.44308705	4.62645785	23.0172189189
C	14.96877652	5.72728624	24.98104607	127.444653388
C	5.58542120	15.42938086	0.36242932	127.444653525
H	15.21755578	8.96791895	0.49003729	28.3798981161
H	5.33664194	12.18874815	24.85343810	28.3798980824
H	15.43608428	6.72798409	25.01121302	28.1001436941
H	5.11811344	14.42868301	0.33226237	28.1001436692
C	16.03311785	4.65076872	25.08943483	142.919198499
C	4.52107987	16.50589838	0.25404057	142.919198199
H	15.54378485	3.66026821	25.09867196	29.8102682894
H	5.01041287	17.49639889	0.24480343	29.8102682631
H	16.67180478	4.68387713	24.19062003	30.4771364158
H	3.88239293	16.47278998	1.15285537	30.4771362409
C	17.84155004	8.09940013	0.98626773	140.027504778
C	2.71264769	13.05726697	24.35720766	140.027505475
H	17.19922509	8.03211145	1.88016497	30.2338745708
H	3.35497264	13.12455565	23.46331042	30.2338745765
H	18.29870923	9.10238549	0.98921916	29.8505967658
H	2.25548849	12.05428162	24.35425623	29.8505968518
C	18.94101382	7.05096583	1.07241279	141.068945831
C	1.61318391	14.10570127	24.27106260	141.068942927
H	19.57819274	7.12005759	0.17559440	29.8612402247
H	0.97600498	14.03660952	25.16788099	29.8612400269
H	18.48162003	6.04560683	1.05648409	29.8469151981
H	2.07257769	15.11106029	24.28699131	29.8469148758
C	19.80426525	7.19749919	2.31765059	139.041540096
C	0.74993248	13.95916791	23.02582480	139.041540915
H	20.27211837	8.19737854	2.31602606	29.9940685866
H	0.28207935	12.95928856	23.02744934	29.9940685293
H	19.15629313	7.16007452	3.21096797	29.9123051545
H	1.39790459	13.99659259	22.13250743	29.9123053073
C	20.89628484	6.14474023	2.45866533	137.55846358
C	-0.34208712	15.01192687	22.88481006	137.558463808
H	21.58842345	6.21901668	1.60017279	29.7807069885
H	-1.03422572	14.93765042	23.74330260	29.7807071059
H	20.44527156	5.13594025	2.40914582	30.0724486215
H	0.10892616	16.02072685	22.93432957	30.0724486438
C	-0.13844220	6.26421478	3.75170032	146.063519449
C	20.69263992	14.89245232	21.59177507	146.063518414
H	0.31049324	7.27153251	3.81115925	31.4174538941
H	20.24370448	13.88513458	21.53231614	31.4174536772
H	21.00883873	6.18365017	4.61580024	29.6267427332
H	-0.45464100	14.97301693	20.72767516	29.6267426905
C	0.94999187	5.21998459	3.87355100	156.323644729
C	19.60420585	15.93668252	21.46992439	156.323644986
H	1.50497654	5.33802665	4.81402027	29.8502798081
H	19.04922118	15.81864046	20.52945512	29.8502797839
H	0.53183811	4.20341093	3.85629607	30.0549115164
H	20.02235961	16.95325617	21.48717932	30.0549115606
H	1.67496297	5.29982990	3.05196475	29.9200257964
H	18.87923475	15.85683720	22.29151065	29.9200256358
C	12.77548142	13.01566014	0.31212542	124.093699379
C	7.77871630	8.14100697	25.03134997	124.093699762
H	13.86678778	13.12882896	0.20119584	27.8370131155
H	6.68740994	8.02783814	25.14227956	27.8370131028
H	12.59534098	12.23904223	1.07412788	27.1050410279
H	7.95885674	8.91762487	24.26934751	27.1050411843
C	12.17392989	14.33198313	0.76926771	141.544776382
C	8.38026783	6.82468397	24.57420768	141.54477636
H	11.08335966	14.21581918	0.87334371	29.9267007144
H	9.47083806	6.94084792	24.47013168	29.9267007694
H	12.33807497	15.09534325	-0.01124214	29.3086047951
H	8.21612275	6.06132386	25.35471753	29.3086049618
C	12.77450328	14.79927809	2.08815724	139.317052619
C	7.77969444	6.35738901	23.25531815	139.31705455
H	12.51491117	14.07679220	2.88161943	29.2354770496
H	8.03928656	7.07987490	22.46185597	29.2354772688
H	13.87684223	14.80214503	2.00859963	29.8443160892
H	6.67735550	6.35452208	23.33487576	29.8443163183
C	12.30403169	16.19152547	2.48037515	138.031031224
C	8.25016603	4.96514163	22.86310024	138.031031829
H	11.20581428	16.17249195	2.58974728	29.9472148973
H	9.34838344	4.98417515	22.75372811	29.9472149461
H	12.52629289	16.88490076	1.65190743	29.2691493057
H	8.02790483	4.27176635	23.69156796	29.2691494548
C	12.91966825	16.73574659	3.76219703	139.235193361
C	7.63452946	4.42092051	21.58127836	139.235194328
H	13.99924386	16.50334630	3.80509815	29.5525122777
H	6.55495386	4.65332080	21.53837725	29.5525124141
H	12.83780948	17.83708431	3.77224787	29.3295413055
H	7.71638825	3.31958279	21.57122752	29.3295413281
C	12.25736251	16.21060768	5.02630124	136.284082323
C	8.29683521	4.94605943	20.31717415	136.284082106
H	12.37270031	15.11025126	5.06480438	29.196786782
H	8.18149741	6.04641584	20.27867102	29.1967868646
H	11.16822509	16.40220187	4.96222909	29.3716314143
H	9.38597264	4.75446523	20.38124630	29.3716312421
C	12.81673091	16.83661091	6.29413875	144.666873605
C	7.73746682	4.32005619	19.04933664	144.666873111
H	13.86883193	16.52432143	6.43324736	29.3665033923
H	6.68536580	4.63234567	18.91022802	29.3665033828
H	12.82873657	17.93799240	6.19012605	29.3117295723
H	7.72546115	3.21867470	19.15334935	29.3117295338
C	12.02426699	16.46969275	7.53176328	158.888845583
C	8.52993074	4.68697435	17.81171211	158.888846801
H	12.46190872	16.94350826	8.41997085	29.5392750952
H	8.09228901	4.21315884	16.92350454	29.5392751737
H	10.98375492	16.80709558	7.42741212	29.9760886009
H	9.57044280	4.34957152	17.91606327	29.9760887921
H	12.02432634	15.38113293	7.67401992	30.1481145398
H	8.52987138	5.77553417	17.66945547	30.1481146097
N	14.24736041	5.55478169	23.73675869	117.906515486
N	6.30683731	15.60188541	1.60671670	117.906512934
H	14.51972662	4.80041456	23.10265136	21.3549308663
H	6.03447110	16.35625254	2.24082404	21.354930214
N	11.26994556	9.28636719	24.38499475	115.900045011
N	9.28425216	11.87029991	0.95848064	115.900046137
H	10.48601545	9.82864873	24.00813230	23.2209658079
H	10.06818228	11.32801837	1.33534309	23.2209652682
N	12.93936580	5.06734754	21.16899853	-133.06454208
N	7.61483192	16.08931956	4.17447686	-133.064540529
O	13.91444013	4.28541203	21.45278245	-204.879791856
O	6.63975758	16.87125507	3.89069294	-204.879775523
O	12.31242468	4.92600074	20.09046254	-241.469616179
O	8.24177304	16.23066636	5.25301286	-241.469594772
C	7.41449132	11.96570503	22.15099890	39.1746570509
C	13.13970641	9.19096208	3.19247649	39.1746579341
C	7.06415132	13.13092193	22.92450143	24.9757765303
C	13.49004640	8.02574517	2.41897397	24.9757770014
C	6.04226455	13.96723326	22.43260400	69.6701861992
C	14.51193317	7.18943384	2.91087139	69.6701861614
H	5.77260188	14.84597100	23.00402497	25.3084302547
H	14.78159584	6.31069610	2.33945042	25.308430242
C	5.38442943	13.69638710	21.22457496	20.0165318722
C	15.16976830	7.46028001	4.11890043	20.0165309543
C	5.75851433	12.54671338	20.47081694	50.6380025587
C	14.79568339	8.60995373	4.87265845	50.6380007508
H	5.24817289	12.34190065	19.53502934	22.5481757816
H	15.30602483	8.81476645	5.80844606	22.5481755354
C	6.73864511	11.72457659	20.93245503	42.268786247
C	13.81555261	9.43209051	4.41102036	42.2687875675
H	7.02468410	10.84233228	20.36935972	23.1312999632
H	13.52951363	10.31433482	4.97411567	23.1313001231
C	7.36596775	14.54312196	24.93855684	127.079774381
C	13.18822998	6.61354514	0.40491855	127.07977439
H	6.30347707	14.50200126	25.23799119	28.0988755656
H	14.25072066	6.65466584	0.10548420	28.0988755349
H	7.51964848	15.48832042	24.38930010	28.3923808059
H	13.03454924	5.66834668	0.95417529	28.3923807728
C	9.19751876	17.80801732	0.82527188	141.303698901
C	11.35667897	3.34864978	24.51820351	141.303697457
H	9.10944948	16.81853963	1.30278853	30.5895547002
H	11.44474824	4.33812747	24.04068686	30.5895546833
H	10.24996128	17.92761507	0.51510489	29.7484794932
H	10.30423644	3.22905203	24.82837050	29.7484793214
C	8.84588029	18.88698050	1.83302983	140.83313204
C	11.70831743	2.26968660	23.51044556	140.8331327
H	7.79946653	18.75089833	2.15560043	29.7565583241
H	12.75473119	2.40576877	23.18787496	29.756558413
H	8.90796467	19.87412838	1.34439374	30.3303521205
H	11.64623306	1.28253873	23.99908165	30.3303523381
C	9.76217496	18.85285104	3.04655555	139.276504036
C	10.79202276	2.30381607	22.29691984	139.276506463
H	9.69864066	17.86025140	3.52377574	29.7277013847
H	10.85555707	3.29641570	21.81969967	29.7277017163
H	10.80861568	18.97018583	2.70979462	29.8689967959
H	9.74558204	2.18648127	22.63368077	29.8689969078
C	9.45707378	19.91925139	4.08759935	139.262057831
C	11.09712394	1.23741571	21.25587605	139.262059491
H	8.42638077	19.78058102	4.45754180	30.1228303366
H	12.12781695	1.37608608	20.88593360	30.1228304676
H	9.48764081	20.91344853	3.60904424	29.9026093387
H	11.06655692	0.24321858	21.73443115	29.9026096018
C	10.41401822	19.90516239	5.27372374	136.801275184
C	10.14017950	1.25150472	20.06975165	136.801275651
H	10.31223679	18.94672655	5.81497665	29.7459988697
H	10.24196093	2.20994055	19.52849874	29.745999015
H	11.45725731	19.95343388	4.90732464	29.7712778093
H	9.09694041	1.20323322	20.43615075	29.7712778577
C	10.19316460	21.04512550	6.25565077	145.160235754
C	10.36103311	0.11154160	19.08782462	145.160236213
H	10.37771130	22.00957826	5.75027487	29.6803175322
H	10.17648643	-0.85291115	19.59320052	29.680317728
H	9.14551048	21.04120414	6.59726458	31.2539843493
H	11.40868724	0.11546296	18.74621081	31.2539843209
C	11.08696122	20.96836754	7.47313875	154.932633121
C	9.46723651	0.18829957	17.87033665	154.932630318
H	10.86931857	21.81969713	8.12882466	29.7869384765
H	9.68487916	-0.66303004	17.21465073	29.7869380866
H	10.90692079	20.04427090	8.03704202	30.0109157292
H	9.64727693	1.11239621	17.30643337	30.0109154068
H	12.14673189	21.01209157	7.18790972	30.0420504826
H	8.40746583	0.14457553	18.15556567	30.0420502125
C	3.91524869	15.67681577	21.39492642	123.255743177
C	16.63894904	5.47985134	3.94854898	123.255742249
H	4.73258069	16.41631574	21.46280769	27.1152939315
H	15.82161703	4.74035137	3.88066771	27.1152937537
H	3.61742525	15.42064430	22.42781848	27.7388802121
H	16.93677247	5.73602280	2.91565691	27.7388801503
C	2.73281420	16.28453739	20.66199202	141.128413073
C	17.82138352	4.87212971	4.68148337	141.128412937
H	3.01673037	16.51169315	19.62298104	29.9790197364
H	17.53746735	4.64497395	5.72049435	29.979019763
H	1.90513080	15.55696302	20.62839868	29.5828744252
H	18.64906692	5.59970408	4.71507671	29.5828744648
C	2.24442033	17.55841063	21.34204116	138.34722031
C	18.30977740	3.59825647	4.00143423	138.347220186
H	3.05608610	18.30618632	21.30325369	29.239417681
H	17.49811162	2.85048078	4.04022170	29.2394175321
H	2.05587115	17.33997473	22.40709066	29.9548246923
H	18.49832657	3.81669238	2.93638473	29.9548246357
C	0.96953550	18.10505155	20.71068800	138.207994911
C	19.58466222	3.05161556	4.63278739	138.207995633
H	0.24065227	17.28902460	20.59604333	29.6477083782
H	20.31354546	3.86764250	4.74743207	29.647708406
H	1.21030166	18.45010534	19.68582868	29.7114655289
H	19.34389607	2.70656177	5.65764671	29.7114656134
C	0.30510304	19.23666087	21.47772703	138.456027984
C	20.24909468	1.92000623	3.86574836	138.45602728
H	-0.76512874	19.31210433	21.22130045	29.2090028641
H	21.31932646	1.84456277	4.12217494	29.2090028483
H	0.38865655	19.10019327	22.56846408	29.5324188883
H	20.16554117	2.05647382	2.77501131	29.5324189142
C	0.91221992	20.58166070	21.14860646	132.816151711
C	19.64197780	0.57500640	4.19486894	132.816153811
H	0.87361222	20.67674402	20.04519454	29.3349735583
H	19.68058551	0.47992309	5.29828085	29.3349737848
H	1.98435745	20.52405632	21.42158020	29.0305803254
H	18.56984028	0.63261078	3.92189520	29.0305805604
C	0.54063226	-2.71123879	21.82540804	144.174927267
C	20.01356548	23.86790589	3.51806735	144.174927897
H	-0.56357721	-2.83466416	21.77689618	29.4677856733
H	21.11777494	23.99133127	3.56657921	29.4677857822
H	0.76515685	-2.69384303	22.91217881	29.2783074027
H	19.78904088	23.85051014	2.43129658	29.278307399
C	0.94151395	-1.40608550	21.18125992	155.899769367
C	19.61268378	22.56275260	4.16221547	155.899769169
H	0.46720689	-0.52720216	21.63628984	29.4786582313
H	20.08699084	21.68386927	3.70718556	29.4786583365
H	2.03163174	-1.28647435	21.24823333	30.2264583338
H	18.52256598	22.44314146	4.09524207	30.2264581858
H	0.67734258	-1.42815418	20.11351107	30.1461136786
H	19.87685514	22.58482128	5.22996433	30.1461135576
N	7.68318009	13.41626191	24.08478981	120.316597918
N	12.87101763	7.74040519	1.25868558	120.316601053
H	8.41528687	12.75668198	24.35778108	21.3010302816
H	12.13891085	8.39998512	0.98569431	21.3010304294
N	4.40186076	14.47685924	20.73580922	115.329988563
N	16.15233696	6.67980786	4.60766618	115.329992053
H	3.98436590	14.21431923	19.83891879	22.9591761481
H	16.56983182	6.94234788	5.50455660	22.9591766518
N	8.37552969	11.03236409	22.54547636	-132.834365004
N	12.17866803	10.12430301	2.79799904	-132.834365702
O	9.03238655	11.20280542	23.63110886	-213.617988965
O	11.52181118	9.95386169	1.71236653	-213.617990421
O	8.58873682	10.01820903	21.83607565	-243.984919648
O	11.96546091	11.13845807	3.50739973	-243.984947197
C	2.62168345	12.85590604	16.10348204	38.3159415756
C	17.93251428	8.30076106	9.23999335	38.3159427688
C	1.46933018	13.64038658	15.72710738	24.185686012
C	19.08486755	7.51628053	9.61636801	24.1856869243
C	0.84266128	13.33290932	14.50479985	69.054312189
C	19.71153645	7.82375778	10.83867554	69.0543161099
H	-0.03310270	13.90081818	14.22229395	25.2732156818
H	20.58730042	7.25584893	11.12118144	25.2732160724
C	1.31473410	12.31421678	13.66322161	20.1453009674
C	19.23946362	8.84245032	11.68025378	20.1453011079
C	2.47026289	11.57464628	14.04347504	51.6681117754
C	18.08393484	9.58202083	11.30000035	51.6681129849
H	2.83260791	10.79017806	13.38645512	22.462311999
H	17.72158981	10.36648904	11.95702027	22.4623121618
C	3.08252337	11.84391968	15.22785634	41.4004774345
C	17.47167435	9.31274743	10.11561905	41.4004775062
H	3.95771279	11.27961364	15.53398319	22.8915678957
H	16.59648493	9.87705346	9.80949220	22.8915680982
C	-0.10046389	15.52677312	16.15368617	128.010898915
C	20.65466161	5.62989398	9.18978922	128.010899314
H	20.79385385	14.95741900	16.04651336	28.3324380431
H	-0.23965613	6.19924810	9.29696203	28.3324381181
H	0.09588243	16.02046257	15.18460009	28.0172577695
H	20.45831529	5.13620454	10.15887530	28.0172578501
C	-0.25803533	16.58069105	17.23628247	141.857695067
C	20.81223305	4.57597606	8.10719292	141.857694956
H	0.71759576	17.06699836	17.40178619	30.5404513625
H	19.83660196	4.08966874	7.94168920	30.5404512469
H	-0.53221511	16.07950139	18.18127904	29.6965110753
H	21.08641283	5.07716572	7.16219635	29.696511041
C	20.53238559	17.63144152	16.89727396	140.329991058
C	0.02181213	3.52522558	8.44620143	140.329989359
H	20.80001667	18.12139010	15.94519587	29.7610489042
H	-0.24581895	3.03527700	9.39827952	29.7610488225
H	19.55341331	17.14534594	16.74632158	30.1213903701
H	1.00078442	4.01132116	8.59715381	30.1213902008
C	20.40435635	18.69383588	17.97947269	140.379060244
C	0.14984137	2.46283122	7.36400270	140.37906008
H	-0.44730540	19.16282955	18.14455360	29.9215801957
H	21.00150313	1.99383755	7.19892179	29.9215802749
H	20.11737556	18.20579256	18.92781388	29.7451070266
H	0.43682217	2.95087455	6.41566151	29.7451068981
C	19.39061565	19.78196427	17.66132517	138.929672047
C	1.16358208	1.37470283	7.68215023	138.929673311
H	18.39758392	19.32360136	17.50972275	29.857965587
H	2.15661380	1.83306574	7.83375263	29.8579657492
H	19.66361754	20.26772511	16.70810632	29.8011703794
H	0.89058018	0.88894200	8.63536908	29.8011704154
C	19.28517224	20.84795848	18.74488898	137.418119185
C	1.26902548	0.30870862	6.59858641	137.418118841
H	19.08200182	20.36637445	19.71964955	29.9157063839
H	1.47219590	0.79029265	5.62382584	29.9157063585
H	20.25349750	21.37150415	18.84130426	30.0084619885
H	0.30070022	-0.21483705	6.50217113	30.0084619623
C	18.19585529	21.87460829	18.47037823	147.201051845
C	2.35834243	-0.71794119	6.87309717	147.201053252
H	17.22180499	21.35487401	18.41078210	29.7183430844
H	3.33239273	-0.19820691	6.93269329	29.7183431637
H	18.70849849	-2.12477855	17.48324677	31.6721574943
H	1.84569923	23.28144566	7.86022862	31.6721577332
C	18.44721880	-1.49360507	19.51646997	156.77630658
C	2.10697892	22.65027217	5.82700542	156.776305983
H	17.64595683	-0.78742584	19.26104324	30.1978699298
H	2.90824089	21.94409294	6.08243215	30.1978698824
H	18.23045296	-1.90930389	20.51090755	30.1136361183
H	2.32374476	23.06597100	4.83256784	30.113636001
H	19.38701388	-0.92755191	19.57878144	30.3415583131
H	1.16718384	22.08421901	5.76469396	30.3415582478
C	-0.49908508	12.65432607	12.03757990	121.946523544
C	21.05328280	8.50234103	13.30589550	121.946522922
H	-0.31696874	13.73904605	11.92954214	27.8403913243
H	20.87116646	7.41762106	13.41393325	27.8403914125
H	20.53697490	12.53738843	12.79272175	27.3459099327
H	0.01722282	8.61927868	12.55075364	27.3459098574
C	20.84940607	12.09975902	10.71249367	143.481426474
C	-0.29520835	9.05690808	14.63098173	143.481429221
H	20.70418541	11.01085652	10.79778468	30.0449795911
H	-0.14998769	10.14581058	14.54569071	30.0449796922
H	-0.21916517	12.26402783	9.93648510	29.6269741289
H	20.77336289	8.89263928	15.40699028	29.6269744152
C	19.54875134	12.79265546	10.35700267	134.599237109
C	1.00544638	8.36401165	14.98647272	134.599236493
H	18.80979309	12.58132968	11.14811203	29.3903023685
H	1.74440464	8.57533742	14.19536336	29.3903022778
H	19.71026740	13.88487891	10.37103838	29.7340881427
H	0.84393032	7.27178820	14.97243701	29.734088151
C	18.91791913	12.43355716	9.02760194	141.026161028
C	1.63627860	8.72310995	16.31587346	141.02616094
H	18.86377958	11.33651816	8.91855729	30.5154825756
H	1.69041814	9.82014895	16.42491811	30.5154825333
H	19.55519330	12.79335012	8.19781106	29.5020983483
H	0.99900442	8.36331698	17.14566433	29.5020983226
C	17.52874022	13.04731152	8.93631268	135.253527697
C	3.02545750	8.10935558	16.40716272	135.253526456
H	16.90201677	12.67811572	9.76902542	29.4447646842
H	3.65218095	8.47855138	15.57444997	29.4447645476
H	17.59266887	14.14404504	9.06437190	29.7793277524
H	2.96152886	7.01262206	16.27910349	29.7793276849
C	16.80270147	12.76550480	7.63461498	136.780717522
C	3.75149626	8.39116230	17.70886042	136.78071808
H	16.64429763	11.67459764	7.55485057	29.304642916
H	3.90990009	9.48206946	17.78862482	29.3046429983
H	17.46396370	13.05873542	6.79942517	30.127857214
H	3.09023402	8.09793169	18.54405022	30.1278573242
C	15.47467435	13.49798813	7.53333995	146.160900843
C	5.07952337	7.65867897	17.81013545	146.160899974
H	14.82242395	13.21024079	8.37802281	29.7276722236
H	5.73177377	7.94642632	16.96545258	29.7276720393
H	15.64345401	14.58824117	7.62012190	29.5986578676
H	4.91074370	6.56842593	17.72335349	29.5986577617
C	14.73452721	13.23049066	6.24110847	155.895368799
C	5.81967051	7.92617644	19.10236692	155.895368704
H	13.78871603	13.78659117	6.23108571	29.6558805053
H	6.76548169	7.37007594	19.11238969	29.6558805529
H	15.33602401	13.54752022	5.37987576	30.1976677477
H	5.21817371	7.60914688	19.96359963	30.1976677751
H	14.51028115	12.16050574	6.14245634	30.032368344
H	6.04391656	8.99616137	19.20101906	30.0323682446
N	0.99699908	14.64014424	16.49988027	120.023845423
N	19.55719864	6.51652287	8.84359511	120.023850028
H	1.49753140	14.77262837	17.38069192	21.6153119223
H	19.05666632	6.38403874	7.96278347	21.615312569
N	0.71059037	12.00507808	12.50175278	117.952328682
N	19.84360735	9.15158902	12.84172261	117.952329222
H	1.09993808	11.24897339	11.93028068	23.0492031031
H	19.45425965	9.90769371	13.41319471	23.0492035865
N	3.33061604	13.03655254	17.29432726	-139.302178786
N	17.22358169	8.12011458	8.04914814	-139.302176173
O	2.97024137	13.94421648	18.12000417	-217.724851166
O	17.58395636	7.21245062	7.22347122	-217.72481487
O	4.32280281	12.31010732	17.54499760	-248.302041444
O	16.23139492	8.84655979	7.79847780	-248.302040773
C	18.10851535	1.81964330	8.58187249	38.1260121481
C	2.44568237	19.33702380	16.76160290	38.1260128096
C	17.70860488	2.94211056	9.39128966	24.6973607641
C	2.84559284	18.21455654	15.95218573	24.6973610254
C	16.67067197	3.76340665	8.91034333	69.0096992055
C	3.88352575	17.39326045	16.43313206	69.0096972036
H	16.36145613	4.61453542	9.50200726	25.4121024301
H	4.19274160	16.54213168	15.84146813	25.4121023765
C	16.01972307	3.50048167	7.69403902	19.8903507213
C	4.53447465	17.65618544	17.64943639	19.8903505147
C	16.42876994	2.37534571	6.91700072	50.0701274389
C	4.12542779	18.78132140	18.42647467	50.0701301117
H	15.92905495	2.16775475	5.97466237	22.2300955047
H	4.62514277	18.98891235	19.36881302	22.2300957545
C	17.43930459	1.57914532	7.35929343	41.7673888257
C	3.11489313	19.57752179	17.98418196	41.7673899341
H	17.75982034	0.71644569	6.78260741	23.2489905722
H	2.79437739	20.44022141	18.56086799	23.248990854
C	17.96245526	4.28231607	11.46587389	126.681021578
C	2.59174246	16.87435103	13.87760150	126.681021006
H	16.91160655	4.18743921	11.79344507	28.0472804988
H	3.64259117	16.96922789	13.55003032	28.0472804961
H	18.06542756	5.25111109	10.94810476	28.3587228643
H	2.48877016	15.90555601	14.39537064	28.3587227391
C	18.88007013	4.24653312	12.67365169	139.782216526
C	1.67412760	16.91013399	12.66982371	139.782217102
H	19.92401916	4.36889372	12.33481643	29.6132579606
H	0.63017856	16.78777338	13.00865897	29.6132577656
H	18.81188693	3.25364746	13.15017149	29.9167214664
H	1.74231079	17.90301964	12.19330390	29.9167215013
C	18.53775197	5.32572653	13.68369993	137.912366049
C	2.01644575	15.83094058	11.65977546	137.912364546
H	18.62344690	6.31351071	13.19857823	30.2975958931
H	1.93075083	14.84315639	12.14489716	30.2975957759
H	17.47998231	5.21753296	13.98412157	29.8535642993
H	3.07421541	15.93913414	11.35935382	29.8535642843
C	19.42389630	5.27881456	14.91926719	138.733331544
C	1.13030142	15.87785255	10.42420820	138.733332424
H	19.30492769	4.29825311	15.41073819	29.7448864695
H	1.24927003	16.85841399	9.93273720	29.7448866433
H	20.48003401	5.35452745	14.60499264	29.7367637527
H	0.07416371	15.80213965	10.73848275	29.7367637716
C	19.11810828	6.38346861	15.92091829	137.96295834
C	1.43608944	14.77319849	9.42255710	137.962958915
H	18.06426647	6.29900788	16.23487171	29.5304387072
H	2.48993125	14.85765923	9.10860369	29.5304387648
H	19.21508270	7.36007659	15.41632289	29.7088553361
H	1.33911503	13.79659051	9.92715250	29.7088553756
C	20.00343247	6.37863648	17.16230518	137.94241004
C	0.55076525	14.77803062	8.18117022	137.942410155
H	21.06037964	6.46917512	16.85524450	29.8166294188
H	-0.50618192	14.68749198	8.48823090	29.8166293895
H	19.90850025	5.40490152	17.67648202	29.7433759522
H	0.64569747	15.75176558	7.66699337	29.7433758626
C	19.66498056	7.49951661	18.13762363	144.537238896
C	0.88921716	13.65715050	7.20585176	144.537238069
H	19.71693300	8.46866794	17.60861871	29.4256324665
H	0.83726472	12.68799916	7.73485667	29.4256324233
H	18.62279317	7.37795861	18.48101844	30.1567645297
H	1.93140455	13.77870850	6.86245695	30.1567645009
C	20.55789351	7.57540458	19.35830589	155.71559297
C	-0.00369579	13.58126252	5.98516950	155.71559363
H	20.23208322	8.40851429	19.99466103	30.0140159784
H	0.32211451	12.74815282	5.34881436	30.0140160433
H	20.50282172	6.65482147	19.95249183	31.1438325082
H	0.05137600	14.50184563	5.39098356	31.1438325834
H	-0.23008381	7.75217768	19.07881086	30.2956795748
H	20.78428153	13.40448943	6.26466453	30.2956796108
C	14.52230265	5.47215268	7.87533510	125.21895571
C	6.03189507	15.68451443	17.46814029	125.218955698
H	15.33527008	6.21609105	7.93591411	27.0781623279
H	5.21892764	14.94057605	17.40756129	27.078162178
H	14.21924995	5.23511272	8.91097870	27.6784795301
H	6.33494777	15.92155438	16.43249669	27.6784794851
C	13.34288178	6.07688609	7.13290026	142.226888872
C	7.21131594	15.07978101	18.21057514	142.226888679
H	13.62883988	6.30299639	6.09347161	30.1149061946
H	6.92535784	14.85367071	19.25000378	30.1149063498
H	12.51450845	5.34862943	7.08894934	29.6105033845
H	8.03968927	15.80803768	18.25452604	29.6105033409
C	12.85537163	7.35053166	7.80860732	138.758206622
C	7.69882610	13.80613545	17.53486807	138.758207828
H	13.67583990	8.08846887	7.81678401	29.004660853
H	6.87835783	13.06819823	17.52669138	29.004660856
H	12.61303553	7.13069029	8.86372462	29.8377776037
H	7.94116218	14.02597682	16.47975078	29.8377778689
C	11.62535072	7.93769298	7.13348022	138.113326508
C	8.92884700	13.21897413	18.20999517	138.113326814
H	10.83472997	7.16971496	7.07496979	29.227190073
H	9.71946775	13.98695214	18.26850560	29.2271901252
H	11.88284654	8.21965167	6.09657478	30.2379110642
H	8.67135118	12.93701543	19.24690062	30.2379108876
C	11.05546525	9.15121350	7.84109530	134.942794916
C	9.49873246	12.00545361	17.50238009	134.942792767
H	10.01551859	9.32725319	7.51267615	29.2733692597
H	10.53867913	11.82941391	17.83079925	29.2733690494
H	11.02970464	8.99729033	8.93412420	29.6877187451
H	9.52449309	12.15937677	16.40935119	29.6877186689
C	11.83837850	10.42613008	7.59903294	138.212686234
C	8.71581923	10.73053702	17.74444245	138.2126861
H	11.86519346	10.59840224	6.50287356	29.3683624982
H	8.68900426	10.55826486	18.84060183	29.3683625012
H	12.87536387	10.27236253	7.93548158	28.8591318678
H	7.67883386	10.88430457	17.40799381	28.8591319186
C	11.21676006	11.58269645	8.36237246	143.032123648
C	9.33743766	9.57397065	16.98110293	143.032124599
H	10.46678634	11.22961215	9.08866862	29.8515918103
H	10.08741138	9.92705495	16.25480677	29.8515918546
H	11.98329804	12.16829169	8.87755045	29.2213355899
H	8.57089968	8.98837542	16.46592494	29.2213356738
C	10.47691702	12.57189843	7.49955260	152.447029289
C	10.07728071	8.58476867	17.84392280	152.447030195
H	10.11783867	13.33002130	8.19336333	29.8021235841
H	10.43635905	7.82664580	17.15011207	29.8021236856
H	11.19655823	12.97816822	6.78597703	30.0988582138
H	9.35763950	8.17849888	18.55749836	30.0988583741
H	9.65259965	12.04901383	7.01241577	29.7127571554
H	10.90159807	9.10765328	18.33105963	29.7127572345
N	18.30616514	3.19736508	10.57186114	114.968930472
N	2.24803258	17.95930203	14.77161426	114.968929728
H	19.04438103	2.53824155	10.83209510	20.6326328665
H	1.50981669	18.61842555	14.51138029	20.6326330237
N	15.01369691	4.26606538	7.22671609	116.028585067
N	5.54050081	16.89060172	18.11675930	116.028583089
H	14.57184689	3.98839904	6.34468461	22.8811130905
H	5.98235083	17.16826806	18.99879078	22.8811131093
N	19.11692089	0.92502512	8.94548019	-133.495393008
N	1.43727683	20.23164198	16.39799521	-133.495391684
O	19.73776098	1.06806895	10.05670408	-207.860214013
O	0.81643675	20.08859814	15.28677131	-207.860208884
O	19.41146386	-0.02752743	8.18349586	-247.290732716
O	1.14273386	21.18419454	17.15997953	-247.290721083
C	13.10089259	2.56596816	2.68363071	38.614086305
C	7.45330513	18.59069895	22.65984469	38.6140846297
C	11.99847674	3.40851528	2.28020332	24.9306921384
C	8.55572098	17.74815182	23.06327207	24.9306909129
C	11.34702265	3.10321022	1.06854930	70.9525036232
C	9.20717508	18.05345689	24.27492609	70.9525022064
H	10.51733660	3.72694547	0.76557876	25.4142850592
H	10.03686113	17.42972163	24.57789663	25.4142848468
C	11.74177225	2.02495110	0.26311552	18.1335843677
C	8.81242547	19.13171600	25.08035987	18.1335851369
C	12.83460624	1.21202099	0.68241609	50.5678088674
C	7.71959148	19.94464611	24.66105930	50.5678087349
H	13.13347771	0.37679139	0.05646027	22.5371036423
H	7.42072001	20.77987571	25.28701512	22.5371036356
C	13.47595778	1.48454072	1.84962360	40.1297828824
C	7.07823994	19.67212638	23.49385179	40.1297830377
H	14.30896983	0.86870507	2.17513981	22.9831477071
H	6.24522789	20.28796204	23.16833558	22.9831474486
C	10.52224796	5.36915930	2.64802948	127.033611474
C	10.03194977	15.78750781	22.69544592	127.033614209
H	9.57090586	4.81542242	2.56750734	29.9633249368
H	10.98329186	16.34124468	22.77596805	29.9633252752
H	10.72248951	5.82085064	1.65886838	28.3351416947
H	9.83170821	15.33581647	23.68460701	28.3351418724
C	10.39673893	6.46264487	3.69142642	142.244995267
C	10.15745879	14.69402224	21.65204897	142.244995146
H	10.14601572	5.99998366	4.66004688	30.6381372037
H	10.40818201	15.15668344	20.68342851	30.6381371978
H	11.37129469	6.96405722	3.80632111	30.7013294534
H	9.18290303	14.19260988	21.53715429	30.7013293434
C	9.33401794	7.48638266	3.33165310	141.377216001
C	11.22017978	13.67028445	22.01182229	141.377215557
H	8.36037639	6.97858940	3.23204023	30.6100695054
H	12.19382133	14.17807770	22.11143516	30.6100695459
H	9.57678240	7.92915536	2.35010231	29.9561158176
H	10.97741532	13.22751174	22.99337308	29.9561157327
C	9.22247370	8.59947080	4.36288494	139.271466653
C	11.33172402	12.55719630	20.98059045	139.271466348
H	10.16492495	9.17163714	4.38459075	29.7877396631
H	10.38927277	11.98502996	20.95888464	29.7877396404
H	9.10045669	8.15054974	5.36364957	29.9006499465
H	11.45374103	13.00611736	19.97982582	29.9006499362
C	8.06986098	9.56040270	4.11139715	139.159742981
C	12.48433674	11.59626440	21.23207824	139.159741634
H	7.11772009	9.00048586	4.12636605	29.9400611908
H	13.43647764	12.15618124	21.21710934	29.9400609969
H	8.16974618	9.99456422	3.10131925	30.18460978
H	12.38445154	11.16210288	22.24215614	30.1846097007
C	7.99351328	10.69160205	5.12690510	136.555996424
C	12.56068444	10.46506505	20.21657029	136.555995316
H	7.86714337	10.27121014	6.14344201	29.6418669436
H	12.68705436	10.88545697	19.20003338	29.6418668419
H	8.94492355	11.25134985	5.12895799	29.6107106136
H	11.60927417	9.90531725	20.21451741	29.6107104971
C	6.85916332	11.66982999	4.86938433	145.748279427
C	13.69503440	9.48683711	20.47409106	145.748279067
H	7.01058439	12.14657586	3.88701662	31.5876854978
H	13.54361333	9.01009125	21.45645877	31.5876855607
H	5.90459681	11.11762594	4.82466807	30.0188497362
H	14.64960091	10.03904117	20.51880733	30.0188496613
C	6.75981270	12.74904943	5.92305209	155.796118163
C	13.79438501	8.40761767	19.42042330	155.796118933
H	5.92901953	13.42365566	5.68309938	29.949210868
H	14.62517819	7.73301145	19.66037601	29.9492109291
H	6.57596692	12.31641003	6.91652127	29.9903081925
H	13.97823080	8.84025707	18.42695412	29.9903082241
H	7.67930809	13.34549034	5.97455009	30.122431894
H	12.87488963	7.81117676	19.36892530	30.1224319843
C	9.01502648	-0.90557610	23.92721679	124.687543182
C	11.53917124	22.06224320	1.41625860	124.687543191
H	9.22419939	0.17453169	23.83003167	27.6587603509
H	11.32999833	20.98213541	1.51344373	27.6587603215
H	8.19126306	-1.01905826	24.65551876	26.9847967399
H	12.36293466	22.17572536	0.68795663	26.9847966966
C	8.57932261	-1.45374824	22.57930052	140.392242716
C	11.97487511	22.61041535	2.76417487	140.392242258
H	8.47561149	-2.54807214	22.64268181	29.585534357
H	12.07858623	23.70473924	2.70079358	29.5855344582
H	9.34833877	-1.23962009	21.82038458	29.3929059097
H	11.20585895	22.39628719	3.52309082	29.3929057691
C	7.25339688	-0.86784777	22.13030816	135.641268098
C	13.30080085	22.02451487	3.21316723	135.641269581
H	6.47854224	-1.07533789	22.88973120	29.9112353932
H	14.07565548	22.23200499	2.45374419	29.9112355435
H	7.32665588	0.23407513	22.05901086	29.600594364
H	13.22754184	20.92259198	3.28446454	29.6005945272
C	6.76568856	-1.43744375	20.80514178	135.879178348
C	13.78850916	22.59411085	4.53833362	135.879180387
H	6.96751479	-2.51527601	20.74637672	28.9591291677
H	13.58668294	23.67194311	4.59709867	28.9591292868
H	7.32665948	-0.95994529	19.97878414	28.9064917756
H	13.22753825	22.11661239	5.36469125	28.9064919806
C	5.28322222	-1.14046832	20.59233284	144.889838008
C	15.27097550	22.29713542	4.75114255	144.889836538
H	4.79218573	-1.96344381	20.04642202	29.0887153515
H	15.76201200	23.12011091	5.29705338	29.0887151257
H	4.79460277	-1.09112317	21.58290378	29.1007616668
H	15.75959495	22.24779027	3.76057161	29.1007616035
C	5.15190811	0.22579283	19.90514599	136.079325099
C	15.40228961	20.93087428	5.43832941	136.079323632
H	6.18447456	0.57054583	19.73073917	28.6570068337
H	14.36972316	20.58612127	5.61273622	28.6570067044
H	4.68068924	0.92360360	20.61361438	29.2554438848
H	15.87350848	20.23306350	4.72986101	29.2554435961
C	4.42388321	0.34219590	18.57830307	146.194949608
C	16.13031451	20.81447121	6.76517232	146.194949506
H	4.80711590	-0.38118292	17.84317675	28.9403105533
H	15.74708182	21.53785002	7.50029864	28.9403106093
H	4.65806359	1.35100331	18.18993820	29.4519961442
H	15.89613413	19.80566379	7.15353720	29.4519959265
C	2.93395605	0.18740076	18.71792227	153.977202263
C	17.62024167	20.96926634	6.62555312	153.977201237
H	2.41943054	0.34666258	17.76253612	29.662603806
H	18.13476718	20.81000452	7.58093927	29.6626037195
H	2.67895227	-0.80701707	19.10359840	29.6328802302
H	17.87524546	21.96368418	6.23987699	29.6328799976
H	2.56237863	0.92933094	19.43148671	28.1159335275
H	17.99181909	20.22733616	5.91198868	28.1159334805
N	11.60084225	4.46825810	3.01038618	123.391696619
N	8.95335547	16.68840900	22.33308921	123.391697263
H	12.11474670	4.61937033	3.88004963	22.1829141209
H	8.43945102	16.53729677	21.46342576	22.1829140903
N	10.19663387	-1.58136811	24.43918954	115.476385752
N	10.35756385	22.73803521	0.90428585	115.476386925
H	10.58371606	-2.35819157	23.89400659	23.5087935981
H	9.97048167	23.51485867	1.44946880	23.5087939872
N	13.83913569	2.75676663	3.85219273	-135.358341244
N	6.71506202	18.39990047	21.49128266	-135.358343337
O	13.54145003	3.71322921	4.65085844	-210.814097911
O	7.01274770	17.44343790	20.69261695	-210.814104592
O	14.79784027	1.98737625	4.11878536	-239.912383956
O	5.75635745	19.16929086	21.22469003	-239.91238932
C	11.99522997	18.83865572	21.94341309	37.9275436647
C	8.55896775	2.31801139	3.40006230	37.9275435581
C	11.33350515	18.59894596	20.68382739	25.0183406211
C	9.22069257	2.55772114	4.65964801	25.0183402179
C	11.80106381	17.52785025	19.89628916	67.3647119864
C	8.75313393	3.62881686	5.44718623	67.3647120103
H	11.31701695	17.33650402	18.94835625	25.0895765615
H	9.23718077	3.82016308	6.39511915	25.0895766552
C	12.86628482	16.71194070	20.30520902	20.3260320704
C	7.68791290	4.44472641	5.03826637	20.3260309112
C	13.50688571	16.97604060	21.55061864	52.4796767304
C	7.04731202	4.18062651	3.79285675	52.4796752544
H	14.33749048	16.34830015	21.86126074	22.5601725412
H	6.21670724	4.80836696	3.48221465	22.5601722746
C	13.07296021	18.00558691	22.32705137	40.9727025814
C	7.48123751	3.15108019	3.01642402	40.9727033898
H	13.55008324	18.21237882	23.28018789	22.8675599322
H	7.00411448	2.94428828	2.06328750	22.8675599798
C	9.57390009	19.16442865	19.01985243	127.603016194
C	10.98029763	1.99223845	6.32362297	127.603016982
H	9.10589833	18.16288581	19.01469562	27.959072423
H	11.44829939	2.99378129	6.32877978	27.9590725258
H	10.25990288	19.21767759	18.15513045	28.414640834
H	10.29429484	1.93898952	7.18834494	28.4146410089
C	8.50391293	20.23516020	18.90434537	143.045759755
C	12.05028479	0.92150690	6.43913002	143.045759573
H	7.82270531	20.16524826	19.76697768	29.3849563872
H	12.73149241	0.99141884	5.57649771	29.3849563736
H	8.98062349	21.23066032	18.94346880	29.9325211133
H	11.57357423	-0.07399322	6.40000660	29.932521119
C	7.69576690	20.12432815	17.62653421	138.839494347
C	12.85843082	1.03233896	7.71694119	138.839496498
H	7.20539149	19.13727966	17.59605430	30.0798401294
H	13.34880623	2.01938744	7.74742109	30.0798403308
H	8.38010060	20.16610846	16.76203970	30.1660808118
H	12.17409712	0.99055864	8.58143569	30.166080966
C	6.64174377	21.21213847	17.49220312	138.986031087
C	13.91245395	-0.05547136	7.85127227	138.986030228
H	5.95884681	21.17394813	18.35795723	29.978554749
H	14.59535092	-0.01728103	6.98551816	29.9785546467
H	7.12883122	22.20419856	17.51863205	29.9597635939
H	13.42536650	-1.04753145	7.82484334	29.959763564
C	5.83539456	21.08079029	16.20955586	137.855223203
C	14.71880317	0.07587682	9.13391953	137.855223965
H	5.40288995	20.06693678	16.16398934	31.8041987011
H	15.15130777	1.08973032	9.17948605	31.8041989491
H	6.51834970	21.16282824	15.34629516	29.875215594
H	14.03584803	-0.00616114	9.99718023	29.8752156733
C	4.71906245	22.10297133	16.06158625	136.712405095
C	15.83513528	-0.94630423	9.28188915	136.712404457
H	4.02083092	22.01313856	16.91380777	30.0625091184
H	16.53336680	-0.85647145	8.42966762	30.0625090343
H	5.47421095	-1.33459885	16.11125850	29.7624208161
H	15.07998677	22.49126595	9.23221690	29.7624207261
C	3.93976579	21.95183864	14.76410159	147.039274192
C	16.61443193	-0.79517154	10.57937381	147.039275659
H	4.64042357	22.03678120	13.91401905	29.5762092041
H	15.91377416	-0.88011410	11.42945634	29.5762094071
H	3.51094843	20.93669614	14.71880969	30.1967976445
H	17.04324930	0.21997096	10.62466571	30.196797652
C	3.16114474	-1.49561782	14.58521049	158.423112776
C	17.39305299	22.65228492	10.75826490	158.423114012
H	2.65181284	-1.67395174	13.62895845	29.4388682982
H	17.90238488	22.83061884	11.71451694	29.4388684601
H	2.41711389	-1.57823409	15.38807951	29.8059180386
H	18.13708383	22.73490119	9.95539588	29.8059182624
H	3.55196632	-0.46934767	14.57793013	30.0889285332
H	17.00223140	21.62601478	10.76554526	30.0889287463
C	12.79266378	15.27514046	18.28051671	124.493164043
C	7.76153394	5.88152664	7.06295868	124.493164578
H	13.00410690	16.05854775	17.53229985	27.1521365765
H	7.55009083	5.09811935	7.81117554	27.1521366495
H	11.69500713	15.16916159	18.34307652	27.7322906346
H	8.85919059	5.98750551	7.00039887	27.7322906523
C	13.39387655	13.95965042	17.81817167	140.93114328
C	7.16032117	7.19701668	7.52530372	140.931145039
H	13.19981131	13.18541057	18.58028974	29.598271033
H	7.35438641	7.97125653	6.76318565	29.5982710676
H	14.48838578	14.06674256	17.74428835	29.8650156372
H	6.06581195	7.08992454	7.59918705	29.865015839
C	12.82023804	13.52985798	16.47411447	139.968052523
C	7.73395969	7.62680912	8.86936092	139.968054104
H	11.71898341	13.59648179	16.51206861	29.9701057035
H	8.83521431	7.56018532	8.83140679	29.9701059268
H	13.15657254	14.23640802	15.69570402	29.1614320812
H	7.39762519	6.92025909	9.64777137	29.1614322947
C	13.21193948	12.11102126	16.09268425	138.123500809
C	7.34225824	9.04564585	9.25079115	138.123500173
H	12.88211308	11.42322312	16.88903116	29.1964680461
H	7.67208464	9.73344398	8.45444423	29.1964680474
H	14.31277948	12.04781057	16.04525278	29.8060288464
H	6.24141824	9.10885654	9.29822262	29.8060288311
C	12.63668314	11.61777735	14.77380043	138.622641375
C	7.91751458	9.53888976	10.56967496	138.622641482
H	12.65841741	10.51361150	14.76055341	29.3492720543
H	7.89578032	10.64305560	10.58292198	29.3492722194
H	11.57911024	11.91825450	14.67105532	29.5715224684
H	8.97508749	9.23841260	10.67242007	29.5715223113
C	13.40166499	12.10886689	13.55897625	136.18947189
C	7.15253273	9.04780021	11.78449914	136.189472949
H	14.47014650	11.85284298	13.68557632	29.4128620465
H	6.08405123	9.30382412	11.65789907	29.4128622435
H	13.33318420	13.21078099	13.51085179	29.1753366711
H	7.22101352	7.94588611	11.83262360	29.1753367399
C	12.88588413	11.50853822	12.26335701	144.624963988
C	7.66831359	9.64812888	13.08011838	144.624963546
H	12.76450010	10.41677716	12.38895999	29.4693530044
H	7.78969763	10.73988994	12.95451540	29.4693529837
H	11.88364920	11.91969289	12.04543352	29.4813301837
H	8.67054852	9.23697421	13.29804187	29.4813302033
C	13.80308316	11.77292239	11.09037617	156.866564424
C	6.75111456	9.38374471	14.25309922	156.866564829
H	13.38493725	11.32143989	10.18324663	29.3506444912
H	7.16926048	9.83522721	15.16022876	29.3506444733
H	13.91793407	12.85189088	10.92818266	29.8505890243
H	6.63626365	8.30477622	14.41529273	29.8505890456
H	14.79722656	11.34208778	11.27663758	29.7768172574
H	5.75697117	9.81457932	14.06683781	29.7768174066
N	10.31039995	19.36288458	20.25502995	121.10779028
N	10.24379777	1.79378252	5.08844545	121.1077899
H	10.04122216	20.12903283	20.87401116	22.2612137015
H	10.51297556	1.02763428	4.46946423	22.2612137736
N	13.31643883	15.67243316	19.57567960	111.36743996
N	7.23775890	5.48423394	5.76779579	111.36743236
H	14.09379777	15.12756465	19.95722688	23.2047412627
H	6.46039995	6.02910245	5.38624851	23.2047405341
N	11.63345843	19.85952500	22.82888495	-132.511982679
N	8.92073928	1.29714211	2.51459044	-132.511982462
O	10.68447875	20.65575220	22.53457502	-213.599396632
O	9.86971897	0.50091490	2.80890038	-213.599371483
O	12.25510675	19.98310568	23.91417280	-240.796904929
O	8.29909097	1.17356142	1.42930259	-240.796903963
C	17.25413477	13.07679992	21.87656414	37.5032523691
C	3.30006295	8.07986718	3.46691125	37.5032512132
C	17.62307345	11.92977456	21.08525216	25.0012147893
C	2.93112427	9.22689255	4.25822323	25.0012138238
C	18.64781068	11.09460057	21.57120645	67.7718855529
C	1.90638704	10.06206654	3.77226895	67.7718888989
H	18.93761617	10.22868912	20.99040351	25.0983299037
H	1.61658155	10.92797798	4.35307188	25.0983302945
C	19.28844425	11.34408728	22.79469363	19.954945599
C	1.26575347	9.81257982	2.54878176	19.9549452157
C	18.89576859	12.47626695	23.56668992	52.7701674252
C	1.65842913	8.68040015	1.77678548	52.7701652153
H	19.40220042	12.66897075	24.50775184	22.2648930608
H	1.15199730	8.48769635	0.83572355	22.2648927614
C	17.91657703	13.30116004	23.10735789	42.1374619915
C	2.63762070	7.85550706	2.23611750	42.1374668504
H	17.61725490	14.17054618	23.68636203	22.8610522213
H	2.93694282	6.98612093	1.65711337	22.86105283
C	17.32914824	10.55197124	19.04365288	127.015889669
C	3.22504948	10.60469587	6.29982251	127.015890661
H	17.18209492	9.59694149	19.58285300	27.9427582465
H	3.37210280	11.55972561	5.76062239	27.9427583887
H	18.39155044	10.59676751	18.74173603	27.7932786831
H	2.16264728	10.55989959	6.60173936	27.7932787043
C	16.43427856	10.60579391	17.82010018	141.6535212
C	4.11991916	10.55087319	7.52337521	141.65352135
H	15.38059239	10.54778616	18.13912076	29.6540626539
H	5.17360533	10.60888094	7.20435463	29.6540626773
H	16.56373501	11.57856081	17.31790352	30.7019370451
H	3.99046272	9.57810629	8.02557187	30.7019370957
C	16.73514024	9.48558790	16.84142908	140.834680808
C	3.81905749	11.67107920	8.50204632	140.834678477
H	16.62791931	8.51820794	17.36383828	29.5853319286
H	3.92627841	12.63845917	7.97963711	29.5853316433
H	17.78953081	9.56123766	16.52617656	29.7377680922
H	2.76466691	11.59542944	8.81729884	29.7377678015
C	15.83374537	9.50502434	15.61864129	139.422392715
C	4.72045235	11.65164276	9.72483410	139.422392067
H	14.78013991	9.39738146	15.93394828	29.9564766521
H	5.77405782	11.75928565	9.40952712	29.9564765144
H	15.91304638	10.48304807	15.11418174	29.7607296531
H	4.64115134	10.67361903	10.22929365	29.7607295623
C	16.14194645	8.42037311	14.59904669	138.231864148
C	4.41225127	12.73629400	10.74442871	138.231865416
H	16.07884583	7.42976120	15.08167290	29.5672924834
H	4.47535189	13.72690591	10.26180250	29.5672925692
H	17.17805676	8.53722431	14.23723077	29.9293414013
H	3.37614097	12.61944280	11.10624462	29.929341669
C	15.19797020	8.44761803	13.40636850	135.606317472
C	5.35622752	12.70904908	11.93710689	135.606315764
H	14.15229305	8.37051021	13.76178440	29.8130260589
H	6.40190467	12.78615690	11.58169099	29.8130259674
H	15.28668998	9.42272984	12.89241984	29.8317560577
H	5.26750774	11.73393726	12.45105556	29.8317558071
C	15.45919452	7.33739739	12.40580128	145.202659313
C	5.09500320	13.81926972	12.93767411	145.202659423
H	16.50877992	7.37770207	12.07299335	31.1244479513
H	4.04541780	13.77896503	13.27048204	31.1244479456
H	15.29269012	6.35745242	12.88585102	29.6355928648
H	5.26150760	14.79921469	12.45762437	29.6355928412
C	14.57409065	7.42164798	11.18440701	155.493773786
C	5.98010707	13.73501912	14.15906838	155.493774467
H	14.82249372	6.59184607	10.51343864	29.8926112774
H	5.73170401	14.56482103	14.83003676	29.8926113084
H	13.51593616	7.34511049	11.46705044	30.1414839186
H	7.03826156	13.81155661	13.87642495	30.1414839896
H	14.73859286	8.36571154	10.65060847	30.0846964574
H	5.81560487	12.79095557	14.69286692	30.0846966913
C	20.78202937	9.38501010	22.57442626	123.470315689
C	-0.22783165	11.77165700	2.76904913	123.470315282
H	-0.67542028	9.68773480	21.57955710	27.8866496777
H	21.22961800	11.46893230	3.76391829	27.8866496946
H	19.96153197	8.66613464	22.39637075	27.7136349951
H	0.59266575	12.49053246	2.94710464	27.7136350032
C	0.06058447	8.70873871	23.35537373	141.215079126
C	20.49361325	12.44792839	1.98810166	141.215078947
H	0.85846872	9.43763985	23.57120718	29.3539979291
H	19.69572900	11.71902725	1.77226821	29.3539979286
H	-0.33188370	8.34864157	24.31905426	29.0294905348
H	20.88608142	12.80802553	1.02442113	29.0294905283
C	0.64956570	7.53545468	22.58317891	143.211604178
C	19.90463203	13.62121243	2.76029648	143.211606027
H	1.02100491	7.90892414	21.61197186	29.9256107621
H	19.53319281	13.24774296	3.73150353	29.9256107761
H	-0.15928794	6.82119544	22.36008492	29.8735649996
H	20.71348566	14.33547165	2.98339047	29.8735653432
C	1.77653072	6.83762839	23.32984967	137.818852791
C	18.77766700	14.31903871	2.01362572	137.818853401
H	2.52653438	7.58496807	23.63826856	29.5617475959
H	18.02766334	13.57169903	1.70520683	29.5617476279
H	1.37328352	6.39163099	24.25690479	29.2509988937
H	19.18091419	14.76503611	1.08657060	29.2509989863
C	2.48835612	5.74913013	22.53461743	141.470140131
C	18.06584160	15.40753697	2.80885796	141.470140598
H	2.87128710	6.18205986	21.59292879	29.3920292469
H	17.68291063	14.97460724	3.75054661	29.3920291736
H	3.35579250	5.40207265	23.11770010	29.048946193
H	17.19840523	15.75459445	2.22577529	29.0489462755
C	1.58759445	4.56536291	22.21633991	136.387427697
C	18.96660327	16.59130419	3.12713549	136.387424777
H	0.84537474	4.90352064	21.47179062	29.4474906997
H	19.70882299	16.25314646	3.87168478	29.4474904822
H	1.00857701	4.32930514	23.12917760	28.7758134914
H	19.54562072	16.82736197	2.21429779	28.7758130779
C	2.25649432	3.29404568	21.68658743	148.61859999
C	18.29770341	17.86262142	3.65688797	148.618596721
H	2.74901284	2.74721836	22.52012806	29.1656384484
H	17.80518488	18.40944875	2.82334733	29.1656380184
H	3.09705730	3.54954592	21.00547580	29.2404147931
H	17.45714042	17.60712117	4.33799959	29.2404145608
C	1.22855883	2.41843674	20.99031732	154.166468569
C	19.32563890	18.73823037	4.35315807	154.166468544
H	1.62918631	1.47768168	20.59948871	27.9002597323
H	18.92501141	19.67898542	4.74398668	27.900259704
H	0.40833998	2.13615782	21.66502118	29.6417372408
H	20.14585774	19.02050928	3.67845421	29.6417372266
H	0.76955363	2.94322724	20.13893334	29.7835029764
H	19.78464410	18.21343986	5.20454207	29.7835027029
N	17.01544228	11.66316387	19.91490152	116.511206899
N	3.53875544	9.49350324	5.42857387	116.511202145
H	16.28239691	12.32313026	19.64573350	20.9799250782
H	4.27180081	8.83353684	5.69774190	20.9799243654
N	20.26458745	10.54944620	23.27238432	118.023861339
N	0.28961028	10.60722090	2.07109107	118.023857966
H	20.69135399	10.79312104	24.17098665	23.0836115132
H	-0.13715627	10.36354607	1.17248874	23.0836114039
N	16.27750871	13.99846043	21.48713982	-132.265015657
N	4.27668901	7.15820667	3.85633558	-132.265016669
O	15.60951205	13.81364837	20.40991664	-213.941048465
O	4.94468568	7.34301874	4.93355875	-213.941049529
O	16.05862545	15.01110392	22.19530705	-253.912237339
O	4.49557227	6.14556319	3.14816834	-253.91224496
C	1.43092658	15.44636509	2.38282399	38.2814141831
C	19.12327114	5.71030201	22.96065140	38.2814144237
C	2.54247037	14.62939036	2.80833801	23.8426201065
C	18.01172736	6.52727674	22.53513739	23.8426203009
C	3.14162790	14.93484607	4.04379061	68.2491430204
C	17.41256982	6.22182103	21.29968478	68.2491429341
H	3.98612343	14.34152856	4.36818796	25.1592282502
H	16.56807429	6.81513854	20.97528744	25.159228341
C	2.68076139	15.98436001	4.84891890	19.0869183217
C	17.87343633	5.17230709	20.49455649	19.0869175204
C	1.56609633	16.76055022	4.42187298	51.7013974562
C	18.98810140	4.39611688	20.92160241	51.701397859
H	1.21099721	17.56798714	5.05333375	22.2133893702
H	19.34320051	3.58867996	20.29014164	22.213389463
C	0.98059451	16.49167818	3.22361332	42.6440219094
C	19.57360321	4.66498892	22.11986207	42.644020287
H	0.13598018	17.08048078	2.88204182	23.1257449317
H	20.41821755	4.07618632	22.46143357	23.1257446397
C	4.07220041	12.69581983	2.43882350	128.041921711
C	16.48199732	8.46084727	22.90465189	128.041921282
H	3.81371995	12.17427946	3.37935623	28.4235866788
H	16.74047778	8.98238764	21.96411916	28.4235866008
H	5.01699801	13.24092733	2.61003792	28.568808842
H	15.53719971	7.91573977	22.73343747	28.5688086594
C	4.24185838	11.68459160	1.31918803	142.246050814
C	16.31233934	9.47207550	24.02428736	142.246051348
H	4.53798526	12.22457822	0.40343582	29.8116913194
H	16.01621246	8.93208889	24.94003957	29.8116914111
H	3.26550642	11.21276032	1.12229938	30.7448979941
H	17.28869130	9.94390678	24.22117601	30.7448980498
C	5.26767254	10.61143323	1.62433130	140.594840931
C	15.28652519	10.54523387	23.71914409	140.594838776
H	5.02996985	10.14847956	2.59624517	31.3349010557
H	15.52422789	11.00818754	22.74723022	31.3349009079
H	6.26168022	11.07713800	1.72899589	30.1370330536
H	14.29251750	10.07952910	23.61447950	30.1370328469
C	5.32692593	9.52570978	0.56022103	139.246407226
C	15.22727179	11.63095733	24.78325437	139.246408357
H	4.69603487	6.66798386	24.94214015	29.509383709
H	15.85816285	14.48868324	0.40133524	29.5093837848
H	4.31504849	9.11687939	0.39917908	30.4899260827
H	16.23914923	12.03978771	24.94429631	30.4899261777
C	6.27221008	8.39276511	0.92697085	139.32649942
C	14.28198764	12.76390199	24.41650454	139.32649949
H	7.30346882	8.77846184	0.98835644	29.8085474015
H	13.25072890	12.37820527	24.35511895	29.8085474042
H	6.01954730	8.01337137	1.93059593	29.8730507683
H	14.53465043	13.14329574	23.41287946	29.8730506074
C	5.29981030	3.92393422	25.30032595	135.920181992
C	15.25438742	17.23273288	0.04314945	135.920182606
H	5.55304483	4.27840922	24.28339337	29.7774567242
H	15.00115289	16.87825788	1.06008202	29.7774568608
H	4.27152185	3.51987595	25.23710252	29.7696927433
H	16.28267587	17.63679115	0.10637287	29.7696928071
C	7.19106658	6.09268983	0.33411649	145.574443961
C	13.36313114	15.06397727	25.00935890	145.574444095
H	8.23956303	6.44818320	0.30357081	29.5049370499
H	12.31463469	14.70848390	25.03990458	29.504937042
H	7.00606624	5.77773812	1.37631919	29.2650699138
H	13.54813148	15.37892898	23.96715620	29.2650699058
C	6.07613279	1.61202077	24.74674565	155.801051834
C	14.47806494	19.54464633	0.59672974	155.8010522
H	6.75048268	0.78802764	25.01137574	29.498152328
H	13.80371505	20.36863946	0.33209965	29.4981523883
H	5.04273072	1.23910632	24.79311370	30.1083653464
H	15.51146700	19.91756079	0.55036169	30.1083654172
H	6.28086073	1.91226518	23.70909809	30.1046726984
H	14.27333699	19.24440192	1.63437730	30.1046727066
C	4.44513033	15.63398406	6.52143786	121.637789119
C	16.10906740	5.52268304	18.82203753	121.637788103
H	5.25600670	15.72985831	5.77724304	27.2775352873
H	15.29819102	5.42680879	19.56623236	27.2775350083
H	4.23754178	14.55374207	6.64165080	27.74399656
H	16.31665594	6.60292503	18.70182459	27.7439965128
C	4.91371363	16.19902030	7.84844193	144.7115968
C	15.64048409	4.95764680	17.49503346	144.711596682
H	4.11571366	16.09334966	8.60067169	29.2067439652
H	16.43848406	5.06331745	16.74280370	29.2067439264
H	5.12763897	17.27332374	7.73758548	30.0323623521
H	15.42655874	3.88334336	17.60588991	30.0323622785
C	6.16103128	15.46176351	8.28718665	134.234850424
C	14.39316645	5.69490360	17.05628875	134.234850491
H	5.95898504	14.37725902	8.29930555	29.7291550655
H	14.59521269	6.77940808	17.04416984	29.7291551156
H	6.95465765	15.62286989	7.53893233	29.2860105253
H	13.59954007	5.53379722	17.80454307	29.2860104193
C	6.74242439	15.82471244	9.63746702	140.48765658
C	13.81177333	5.33195466	15.70600837	140.487656556
H	6.07520945	15.48934623	10.45423748	29.7912445863
H	14.47898827	5.66732088	14.88923792	29.7912446509
H	6.83624090	16.91998463	9.74550779	30.6455271665
H	13.71795683	4.23668247	15.59796760	30.6455271709
C	8.09730184	15.16109814	9.75423762	133.77329976
C	12.45689588	5.99556897	15.58923777	133.7732993
H	8.00536332	14.06305385	9.66635770	29.7158905337
H	12.54883441	7.09361326	15.67711769	29.7158904458
H	8.76194753	15.49456381	8.93721009	29.6981414019
H	11.79225019	5.66210329	16.40626530	29.6981412886
C	8.84234900	15.42150597	11.03442324	135.194591529
C	11.71184872	5.73516114	14.30905215	135.194590849
H	8.22769547	15.06882961	11.88212290	29.9057965772
H	12.32650225	6.08783749	13.46135249	29.9057965808
H	8.98001283	16.51143421	11.14889330	29.4173037077
H	11.57418489	4.64523289	14.19458210	29.4173035477
C	10.18101728	14.71782144	11.02334843	143.728494367
C	10.37318044	6.43884566	14.32012696	143.728493188
H	10.04877109	13.63036691	10.86173966	29.5706163227
H	10.50542663	7.52630020	14.48173574	29.5706161073
H	10.80422082	15.08489833	10.18564566	29.6977857398
H	9.74997690	6.07176877	15.15782973	29.6977856762
C	10.89893661	14.94669478	12.32573659	153.649816498
C	9.65526112	6.20997232	13.01773880	153.64981694
H	11.86921634	14.44404382	12.32513567	29.4812183623
H	8.68498139	6.71262328	13.01833972	29.4812184222
H	11.04088501	16.02602354	12.46417058	30.0699854267
H	9.51331271	5.13064356	12.87930481	30.0699854404
H	10.27773218	14.56236578	13.14463160	30.4657558048
H	10.27646554	6.59430132	12.19884379	30.4657559313
N	3.00900841	13.60989493	2.06112131	120.536863613
N	17.54518932	7.54677218	23.28235409	120.536870253
H	2.53732505	13.47700427	1.16608652	21.6801370954
H	18.01687268	7.67966283	24.17738887	21.68013778
N	3.26042854	16.29904844	6.02055847	116.304800152
N	17.29376918	4.85761866	19.32291692	116.304798278
H	2.84722215	17.05099438	6.57934758	22.767226898
H	17.70697558	4.10567272	18.76412781	22.7672264351
N	0.74870168	15.26773665	1.17701689	-131.913461751
N	19.80549604	5.88893045	24.16645851	-131.913461509
O	1.06248732	14.30461145	0.39735564	-206.530435628
O	19.49171040	6.85205566	24.94611975	-206.530432167
O	-0.17845628	16.05461842	0.86575891	-252.576649762
O	20.73265400	5.10204868	24.47771648	-252.576655562
C	0.97732035	20.24514139	8.45335243	37.8595424288
C	19.57687737	0.91152571	16.89012296	37.8595428938
C	1.70289241	20.58035042	9.65303361	24.5861566881
C	18.85130532	0.57631668	15.69044178	24.586157324
C	1.25299233	21.69380311	10.38953982	68.3199635959
C	19.30120540	-0.53713601	14.95393557	68.3199642516
H	1.78984287	21.97819727	11.28437253	24.961492013
H	18.76435486	-0.82153017	14.05910286	24.961492028
C	0.13314261	22.44533749	9.99556290	20.8646788045
C	20.42105511	-1.28867039	15.34791249	20.8646792809
C	-0.58260961	22.07279186	8.82205400	53.7808290228
C	21.13680733	-0.91612476	16.52142139	53.7808287395
H	20.39070362	22.65820611	8.51670711	22.6975614607
H	0.16349411	-1.50153900	16.82676828	22.6975613506
C	-0.15958596	21.00608241	8.09147770	43.0759133689
C	20.71378367	0.15058469	17.25199769	43.0759110586
H	21.14605560	20.71230461	7.19039665	22.8776681146
H	-0.59185788	0.44436250	18.15307874	22.877667766
C	3.49442416	20.07089691	11.30656738	126.773627924
C	17.05977356	1.08577019	14.03690801	126.773628448
H	2.81008657	19.97982234	12.17045522	27.6446999584
H	17.74411116	1.17684476	13.17302018	27.6446999974
H	3.92762084	21.08623879	11.33700630	27.7679473252
H	16.62657689	0.07042831	14.00646909	27.7679474055
C	4.60304726	19.03945101	11.41704243	141.362595478
C	15.95115047	2.11721609	13.92643297	141.362596918
H	4.15748559	18.03160945	11.38528887	29.9720874657
H	16.39671213	3.12505765	13.95818652	29.9720875345
H	5.27027244	19.13684936	10.54695023	30.3312316015
H	15.28392528	2.01981774	14.79652516	30.3312316443
C	5.41167284	19.19074064	12.69253403	139.650254636
C	15.14252488	1.96592646	12.65094136	139.650252424
H	4.72768098	19.14995189	13.55781971	30.255364197
H	15.82651675	2.00671521	11.78565568	30.255364053
H	5.87797300	20.19085440	12.70046540	29.6518440074
H	14.67622472	0.96581270	12.64300999	29.6518439434
C	6.49135210	18.12938554	12.84403395	139.89294697
C	14.06284562	3.02728157	12.49944144	139.892948534
H	6.03393234	17.12319543	12.80399566	29.9203403524
H	14.52026539	4.03347167	12.53947973	29.9203404535
H	7.19676155	18.18637404	11.99790645	29.7564999362
H	13.35743618	2.97029306	13.34556894	29.7565000764
C	7.27321079	18.25658338	14.14237357	138.150971705
C	13.28098693	2.90008372	11.20110182	138.150973686
H	6.56760408	18.21047294	14.99029370	30.0609648919
H	13.98659364	2.94619416	10.35318169	30.060964976
H	7.74657656	19.25257417	14.17738446	30.0074070847
H	12.80762116	1.90409294	11.16609093	30.0074072845
C	8.34623415	17.19535052	14.33313026	136.760304558
C	12.20796358	3.96131658	11.01034513	136.760302717
H	9.08263804	17.25791876	13.51246142	30.030269651
H	11.47155967	3.89874834	11.83101397	30.0302694736
H	7.89292942	16.18781818	14.25992293	30.0910646249
H	12.66126830	4.96884892	11.08355246	30.0910646097
C	9.07078396	17.31936787	15.66360413	145.143191396
C	11.48341376	3.83729923	9.67987126	145.143191211
H	9.54105039	18.31444571	15.73393876	31.528738598
H	11.01314733	2.84222139	9.60953664	31.5287386449
H	8.34017905	17.25614697	16.48839133	29.9504894762
H	12.21401867	3.90052013	8.85508407	29.9504895886
C	10.13331605	16.26366291	15.86423043	155.675123673
C	10.42088167	4.89300420	9.47924497	155.675122509
H	10.61959473	16.40320683	16.83747166	29.8167042409
H	9.93460300	4.75346027	8.50600373	29.8167040377
H	9.69335166	15.25831594	15.83942688	30.2153246668
H	10.86084607	5.89835116	9.50404852	30.2153245848
H	10.90150821	16.32705352	15.08463870	30.1822266046
H	9.65268951	4.82961358	10.25883671	30.1822263375
C	0.69514312	-0.49796576	11.91500931	122.657145205
C	19.85905460	21.65463286	13.42846608	122.657142198
H	1.75697064	-0.27494472	11.70445433	27.8113144458
H	18.79722707	21.43161182	13.63902107	27.8113142147
H	0.68540554	-1.31155564	12.66219349	27.6712678237
H	19.86879218	22.46822275	12.68128190	27.6712676021
C	0.04284327	0.73178087	12.52018994	144.102526569
C	20.51135445	20.42488623	12.82328545	144.102526929
H	20.82635244	0.50941104	12.76365619	29.5285701128
H	-0.27215472	20.64725606	12.57981920	29.5285701301
H	0.05446132	1.55203990	11.78508059	29.208380467
H	20.49973641	19.60462720	13.55839480	29.2083804609
C	0.80122275	1.12820798	13.77238628	136.119628218
C	19.75297498	20.02845913	11.57108911	136.119629843
H	0.78963933	0.28767194	14.48386522	30.8432347804
H	19.76455840	20.86899516	10.85961018	30.8432349909
H	1.85789871	1.30257311	13.50773958	29.8420388679
H	18.69629902	19.85409399	11.83573582	29.8420389101
C	0.32044211	2.35441366	14.52138184	141.16220665
C	20.23375561	18.80225345	10.82209355	141.162202924
H	-0.70273422	2.19785503	14.90694404	31.2811083964
H	21.25693195	18.95881208	10.43653135	31.2811080515
H	0.27071674	3.23039907	13.84913898	30.1291461805
H	20.28348098	17.92626803	11.49433642	30.1291458666
C	1.26934568	2.63843103	15.67055166	133.610891753
C	19.28485204	18.51823607	9.67292373	133.610892298
H	1.35363218	1.75058622	16.32138057	30.1128802091
H	19.20056554	19.40608089	9.02209482	30.1128801563
H	2.28544606	2.84024864	15.28386274	29.4514759499
H	18.26875167	18.31641847	10.05961265	29.4514761135
C	0.85457360	3.81160208	16.52961426	136.985234182
C	19.69962413	17.34506503	8.81386113	136.985235283
H	-0.12516755	3.58121952	16.98273503	29.8865743466
H	20.67936527	17.57544758	8.36074036	29.8865745412
H	0.70867927	4.68627272	15.87071534	29.4156203938
H	19.84551845	16.47039438	9.47276005	29.4156203489
C	1.88773143	4.11469019	17.60310612	144.393388482
C	18.66646629	17.04197691	7.74036928	144.393389421
H	2.86465271	4.28891434	17.10728120	29.6263720032
H	17.68954502	16.86775276	8.23619419	29.6263722233
H	2.03805739	3.19920926	18.20845382	29.4131772773
H	18.51614033	17.95745785	7.13502158	29.4131772871
C	1.51129377	5.28480163	18.48292317	155.431930838
C	19.04290395	15.87186549	6.86055222	155.431928963
H	2.26793555	5.49245951	19.25483216	29.7149097823
H	18.28626217	15.66420759	6.08864324	29.7149096782
H	1.38768273	6.20229550	17.88901166	29.9332264512
H	19.16651500	14.95437160	7.45446373	29.9332262707
H	0.55480317	5.10550154	18.99632423	30.148471395
H	19.99939456	16.05116556	6.34715116	30.1484712245
N	2.76710734	19.86307721	10.06810208	119.680575
N	17.78709039	1.29358989	15.27537331	119.680573756
H	3.05783852	19.11266992	9.43768305	21.2200684285
H	17.49635920	2.04399718	15.90579234	21.2200682953
N	0.04038436	-0.94865348	10.70276240	117.406883556
N	20.51381336	22.10532059	14.64071299	117.406878147
H	21.06709223	-0.41773244	10.35918799	22.422701649
H	-0.51289451	21.57439954	14.98428740	22.4227012786
N	1.34012223	19.20535140	7.59397509	-137.080109337
N	19.21407549	1.95131570	17.74950031	-137.080109572
O	2.37170434	18.49195165	7.85249419	-196.696137153
O	18.18249338	2.66471545	17.49098120	-196.696136915
O	0.65835308	18.98322669	6.56592118	-237.195205422
O	19.89584465	2.17344042	18.77755421	-237.195205116
