# Supplementary material for: Chemical shifts in molecular solids by machine learning
Source: Nat Commun. 2018 Oct 29;9:4501. doi: 10.1038/s41467-018-06972-x (PMC6206069; doi:10.1038/s41467-018-06972-x)
Supplement: Supplementary file 11 — Supplementary Data 9 [file 41467_2018_6972_MOESM11_ESM.zip › Supplementary_Dataset_9/GOKXOV_relaxed.xyz]

945
Lattice="16.5058002020814 0.0 0.0 -0.3639198828554907 17.849289809529818 0.0 -4.586961876158421 -2.254494238001894 30.53216512100694" Properties=species:S:1:pos:R:3:CS:R:1 pbc="T T T"
O	10.08841408	6.68919818	23.37107079	-57.4820856088
O	10.72328678	10.06260469	23.04342358	-79.8323669854
O	14.49019872	4.53502933	23.33099714	-31.2789197328
O	9.83166957	5.57420555	26.24228690	-67.5166193493
N	11.05522847	7.48100969	21.46752292	99.1547744212
N	8.51635361	9.50167251	22.92665187	100.512965937
H	7.81416849	8.89041867	22.49338224	21.7640093461
N	8.53299537	8.26268264	25.41112269	102.739968748
H	8.80219964	7.80131746	24.53741516	22.1855845068
C	10.97264551	6.62001284	22.50053732	-8.94528970425
C	9.81130049	9.41869270	22.52715806	-6.20707712376
N	10.45631608	7.10674999	27.80162597	105.312582979
O	13.07189637	7.35550660	26.39952211	-39.1759937022
N	12.45792582	5.34418940	23.94758546	93.1894205124
H	11.76541179	5.46750387	24.69005144	23.0262031097
N	13.16635119	5.10242453	26.70760969	93.5147123268
H	12.89894952	4.29915643	27.31943843	19.7155112674
C	6.30920424	11.66678982	22.85587699	27.6353344441
C	9.59520632	6.61773850	26.87863083	-9.67678959514
C	13.68964679	4.88151465	24.22362741	-10.6273639411
C	10.32040991	8.33470342	28.62263526	124.412452675
H	9.64607233	8.14823735	29.47331756	26.9414797664
H	9.87844747	9.17043879	28.05791060	26.8390262613
O	8.15958757	10.23768204	26.48670326	-33.9432849147
C	8.31395735	9.59819953	25.43212833	-10.0809535616
C	10.04291465	8.54060950	21.28701353	109.196878073
H	9.09240912	8.06991619	20.98438864	26.7435144324
C	14.17588658	4.87036481	25.69306681	110.536214816
H	14.87125085	5.72903091	25.69821618	25.357605437
C	12.68993219	6.32315382	26.99381740	-6.89734930726
C	11.38399124	4.13648979	22.09278874	125.328292031
H	12.17560447	3.38111596	22.22512612	27.2922433011
H	10.55413513	3.89632481	22.77585402	27.8731450249
C	11.37434332	8.34278664	19.29242692	147.827637183
H	10.65732407	7.77890869	18.67869195	32.9006454714
H	12.13161594	8.78929468	18.63689158	31.5527638701
C	6.85071688	12.95828424	22.89746934	33.9436352941
H	7.58723597	13.21320284	23.66046118	22.1198622221
C	14.92254325	3.57115399	26.02346639	132.44302583
H	15.55165234	3.32387483	25.15427376	27.1498094588
H	14.17673233	2.76294769	26.12651368	27.0129216847
C	12.00087799	5.48199891	22.56695908	116.39952004
H	12.88292107	5.71849634	21.96174008	25.9013692372
C	10.63798710	9.37242545	20.14700479	139.589760243
H	11.35827781	10.08326359	20.57223617	30.0996939105
H	9.87848776	9.92588442	19.58881686	30.4542146743
C	8.12165924	10.30079824	24.06946302	113.425641746
H	8.73420007	11.21209868	24.11350602	25.3926002964
C	6.62794930	10.67069548	23.94375187	127.757979121
H	6.06166442	9.74126707	23.77181983	27.0799109214
H	6.31972456	11.09414107	24.91169205	27.3299611269
C	11.67538349	6.35074432	28.14909766	111.961589325
H	11.40021360	5.31956200	28.40584929	25.4826002962
C	12.00979743	7.41643629	20.33300371	122.903838885
H	12.99922937	7.78220180	20.65041634	30.4019135468
H	12.10253919	6.38406882	19.97002996	29.5301822389
C	7.09361747	6.53653203	26.40685803	130.024208005
H	6.29469217	7.19497272	26.02363392	27.9831626696
H	7.32646120	5.79409820	25.63102162	27.4332772541
C	6.44748035	13.92441585	21.97297808	37.0781958681
H	6.86235986	14.92810953	22.04417359	23.2409592095
C	5.40860473	11.35441019	21.83122734	37.3770007749
H	4.99620880	10.34582512	21.79803778	23.8623514027
C	10.89070203	4.11467319	20.66939561	26.9129136373
C	8.32706184	7.43774228	26.60345593	118.29841895
H	8.14428089	8.13380824	27.42876560	24.8305436258
C	5.01526096	12.31022569	20.88925380	36.9051416346
H	4.29027908	12.06617912	20.11394116	23.1373119108
C	5.52263678	13.60731154	20.97309474	36.7064820641
H	5.19343003	14.36526079	20.25946288	22.9519661688
C	15.78196120	3.64863196	27.26956362	27.916459223
C	11.72465617	3.73452782	19.61206117	34.4456407008
H	12.75670894	3.46286815	19.83428506	23.7995854181
C	6.58523445	5.84154115	27.64939582	25.7725225858
C	9.56089415	4.44036204	20.38514552	32.9759188918
H	8.91267233	4.71088732	21.21474776	23.3201632732
C	12.21648771	7.12281228	29.36847238	140.743692069
H	11.71903344	6.73696123	30.27211598	29.8399235363
H	13.29922578	7.03582653	29.50919957	29.5646138585
C	16.42312831	4.82161305	27.68231554	40.6224875796
H	16.29359235	5.74366129	27.11790268	23.1639874064
C	11.75416332	8.55860563	29.10281211	145.72783411
H	12.35624435	9.01331167	28.30126425	29.3159154638
H	11.79300918	9.19826038	29.99075900	29.4053001669
C	17.25645343	4.83394614	28.80255892	38.7914669453
H	17.75938209	5.75618028	29.09012888	23.8669876567
C	6.37142797	4.45845856	27.63828986	32.1723342129
H	6.67417379	3.88823917	26.75972255	24.0115557375
C	9.06625596	4.38264578	19.08063324	39.6315518943
H	8.01065525	4.59075211	18.89385086	23.846024652
C	11.24438191	3.68500277	18.29928588	39.8797072153
H	11.90596974	3.34601984	17.49976593	23.5191704196
C	5.64387876	5.92997780	29.89365311	36.78807933
H	5.37594390	6.51299561	30.77423119	26.3398745403
C	9.91101896	4.01123346	18.03013266	40.9093135081
H	9.52365710	3.95467832	17.01267128	23.8299416874
C	5.38365625	4.55800309	29.84154135	37.4661016068
H	4.90064486	4.06711863	30.68675242	24.018425042
C	16.00196006	2.48707873	28.02132939	37.8162231746
H	15.51055313	1.57028981	27.70572653	23.4751761343
C	17.46666782	3.66805497	29.53970966	40.5016311956
H	18.10821273	3.69116534	30.41997337	23.3915560302
C	16.83016757	2.49105417	29.14339022	41.6113805717
H	16.97950572	1.57596489	29.71667847	23.0561279884
C	5.77140739	3.81673359	28.72394104	36.2850517566
H	5.63878053	2.73683526	28.70263040	22.759439321
C	6.24465585	6.56202010	28.80334694	35.6697916954
H	6.44788410	7.63185462	28.85369554	23.1803021408
O	4.23043518	8.03495710	8.13192888	-53.2221821169
O	4.82267150	11.38244463	7.79990236	-56.665143609
O	8.58929460	5.88721623	8.22172599	-38.0394437781
O	3.90346511	6.75149174	11.13739722	-97.3528133627
N	5.12212346	8.84128420	6.19755952	99.228085812
N	2.61387029	10.79218270	7.76225620	98.7854981823
H	1.89742382	10.21087526	7.31345635	21.4974322393
N	2.52332833	9.42526732	10.18280729	103.107260389
H	2.85239831	9.00839120	9.30816172	22.5434492698
C	5.09501923	7.98823092	7.23824033	-9.12948385491
C	3.88790136	10.73603050	7.31053538	-6.19183459794
N	4.39697806	8.42233290	12.59265806	101.222807186
O	7.19638724	8.73747659	11.40556495	-44.7439542809
N	6.54109871	6.73283239	8.71665232	95.7694269392
H	5.81315108	6.89909378	9.41590522	22.6168124773
N	7.02355485	6.46618199	11.48163177	97.498312958
H	6.49277036	5.67970403	11.87560357	22.0886351024
C	0.51446845	13.02455766	7.69318355	27.966450745
C	3.58430749	7.81314231	11.68898743	-8.6880800939
C	7.74011577	6.24326590	9.06328368	-9.88780499779
C	4.13341316	9.62490823	13.40905228	123.238079305
H	3.46511090	9.36346624	14.24633406	27.4687387238
H	3.63307809	10.41660516	12.83347888	25.7676834644
O	2.13462912	11.35132029	11.33609396	-35.8292413334
C	2.33431627	10.76379638	10.26069303	-9.77458361743
C	4.08413904	9.88274808	6.04787730	109.941545764
H	3.13185905	9.39514445	5.77677249	26.4761375427
C	8.10390613	6.18327686	10.56186798	111.76757854
H	8.85079753	6.98877831	10.67374420	25.6929118623
C	6.67654901	7.70655761	11.87878597	-9.02903599964
C	5.62802903	5.52559084	6.79156276	126.816477425
H	6.42441683	4.79694309	7.00713761	27.3824749251
H	4.75458375	5.26192705	7.40660196	27.8051286495
C	5.39805244	9.73593747	4.03090496	148.320173366
H	4.69943443	9.15143513	3.41626637	33.0364324577
H	6.12975900	10.21699861	3.37069479	32.6149716019
C	1.10933530	14.29144856	7.72477098	33.8555828753
H	1.83972626	14.51903517	8.50153782	21.9014692296
C	8.75568942	4.83211667	10.90140529	131.553683728
H	7.98621908	4.04056302	10.92102380	27.5504166291
H	9.43568221	4.58558421	10.07354450	27.1207557184
C	6.16476822	6.88881831	7.31361193	114.919953094
H	7.07130926	7.17595952	6.76762447	26.1261913304
C	4.62971123	10.73457111	4.89589451	139.524161838
H	3.84226605	11.26128520	4.34869623	30.5936193155
H	5.32295386	11.47659466	5.31258487	30.3874708132
C	2.23475591	11.55107030	8.93432189	112.857801994
H	2.90531387	12.41419855	9.04549777	25.0953723675
C	0.77033789	12.02579793	8.79517405	127.328547636
H	0.14301157	11.13360957	8.63260040	27.0209203659
H	0.49495168	12.47724140	9.76034871	27.3574297903
C	5.63823263	7.74700000	13.00954316	111.004273654
H	5.40025840	6.71534242	13.30290287	25.7255897116
C	6.07477276	8.82924004	5.06140380	121.602670312
H	6.22003808	7.80871436	4.68354437	30.0816204123
H	7.04321024	9.24069888	5.38589510	30.0395349123
C	1.17418570	7.53279818	10.94564236	127.763413422
H	0.33238062	8.13038245	10.55959429	28.6156604661
H	1.56078211	6.90330175	10.13385476	27.6864561914
C	0.76448431	15.25914832	6.77856196	36.4308204023
H	1.23544693	16.23854643	6.83580536	23.2450767322
C	-0.39484496	12.74119833	6.66879370	37.2962094113
H	-0.84138894	11.74653788	6.65153818	23.9280071471
C	5.26818618	5.46209252	5.32983809	28.1462754289
C	2.27869323	8.53715582	11.32215321	116.610039082
H	1.95163877	9.18034998	12.14777440	24.9200654363
C	-0.74810518	13.70455622	5.71945690	35.6477695418
H	-1.49966239	13.48560985	4.96189846	22.7220804405
C	-0.17114556	14.97262812	5.77866860	37.1672362883
H	-0.44809277	15.72740092	5.04007346	23.2284186376
C	9.51540946	4.83191775	12.20249472	26.8669369043
C	6.21096873	5.06768072	4.37313852	35.2908282271
H	7.22115596	4.81995611	4.69862215	23.4846663606
C	0.67370230	6.65198515	12.06460272	24.772338005
C	3.96694082	5.75426794	4.90039049	33.562123264
H	3.21711130	6.02695687	5.64070765	23.4636816838
C	6.13124144	8.60207507	14.19972395	142.190676358
H	5.71498557	8.19787945	15.13310713	29.6623539642
H	7.22374425	8.62287490	14.29749365	29.906703912
C	10.52354546	5.76995047	12.46713907	37.0854328924
H	10.73539482	6.55986922	11.74414803	23.2260806931
C	5.52093011	9.98503858	13.93905336	147.063181137
H	5.44938770	10.60521768	14.83942884	28.4433958887
H	6.10506465	10.51850016	13.17441864	29.2342586251
C	11.27203413	5.69532094	13.64435761	39.2657009492
H	12.06172124	6.42549053	13.83024130	23.4188113164
C	0.97602642	5.28322650	12.09022483	32.8025156429
H	1.65633366	4.88552233	11.33963285	22.9617514019
C	0.40258002	4.43836628	13.04440086	39.2730341634
H	0.62373653	3.36939519	13.02589607	22.6022072596
C	3.61485382	5.63725557	3.55291643	39.7777574976
H	2.58594190	5.83144259	3.24703022	24.6200843005
C	5.86776238	4.94994999	3.02247572	39.1462760897
H	6.61658070	4.61193802	2.30368989	23.6494729254
C	4.56231582	5.23465041	2.60888275	39.4540881558
H	4.27411745	5.10557999	1.56483849	24.1982117366
C	-0.16020757	7.17061854	13.06476157	36.0169593622
H	-0.40199367	8.23427371	13.06033306	24.2964121485
C	9.26055025	3.84407936	13.15540603	37.348055155
H	8.46229441	3.12879146	12.96339866	23.5224701576
C	11.02099150	4.68557076	14.57879096	39.6439136671
H	11.59736686	4.64489225	15.50458124	23.0267846464
C	10.00493948	3.75808532	14.33331438	40.8835457186
H	9.77381182	2.97175468	15.05273218	23.5449357713
C	-0.72042653	6.33997008	14.03769064	38.099319418
H	-1.37008786	6.76472626	14.80380260	25.7874193311
C	-0.46075618	4.96722897	14.00989592	38.2357358038
H	-0.92588082	4.31286807	14.74810723	23.9939316049
O	1.85532384	5.87823267	21.95158529	-55.6857841155
O	2.56260536	2.66810595	22.12530854	-71.5594120768
O	6.25683803	7.94640283	21.96891386	-42.4434732603
N	0.27949206	4.48792869	19.81522856	96.2135573811
H	0.47818529	4.92865642	20.71600105	22.4354508248
N	0.31997984	3.08177157	22.23833448	105.469404939
H	-0.42757159	3.60061723	22.71233495	21.986465591
N	2.80693656	5.04272683	23.84232232	98.599617774
N	4.93524308	7.44294128	18.58964528	94.740674061
H	4.65737646	8.27336331	18.02818870	20.4769261641
N	4.20832790	7.19274199	21.35677802	99.2627364338
H	3.52358304	7.01171122	20.61655205	22.6688692184
C	5.45273908	7.62309722	21.07757893	-10.5353295274
O	4.79903209	5.18214948	18.76770086	-54.9275076939
C	2.74729505	5.91268270	22.81781668	-9.16072530818
C	3.78967441	7.02935542	22.75133530	117.216524129
H	4.68367653	6.76917306	23.32812456	25.7655932241
O	1.77713548	7.04736339	19.07535584	-84.4390647936
C	5.94072027	7.61616918	19.61196906	114.555610202
H	6.59426001	6.72498451	19.60479416	25.0067193379
C	4.45131264	6.24109803	18.22179314	-9.40182176801
N	2.21415311	5.58760839	17.39227952	101.538948889
C	1.59714962	3.20648675	22.67782392	-8.32572099871
C	-1.74317458	0.83870609	22.05906046	27.5436750895
C	1.76981120	4.00237720	23.97924379	110.284242432
H	0.81563295	4.48217939	24.25293952	26.422995478
C	-2.51269583	1.11723966	23.18990362	37.5941857374
H	-2.83332042	2.14764969	23.34405933	23.3392743472
C	3.19500632	8.36179598	23.28594976	125.676240862
H	3.96699674	9.12653967	23.11468023	27.2718336608
H	2.31253683	8.60386568	22.67338018	27.7254891541
C	-1.46518771	1.91321919	21.04420496	126.820152577
H	-2.08896965	2.79795289	21.25609235	27.5203662828
H	-1.71081394	1.54410126	20.03928505	27.265884834
O	0.21830921	2.54333704	18.63260343	-48.6091577962
C	-0.75887265	8.40233828	17.53174762	34.1148087403
H	0.18258809	8.58189102	18.04881013	22.6089204024
C	-1.23790777	9.30893333	16.58233536	38.1872050647
H	-0.66362776	10.20885546	16.35102119	22.7187223129
C	-2.46437892	9.07757189	15.95262026	39.322574231
H	-2.85618712	9.80319322	15.23999028	22.6968446738
C	-3.19777880	7.92901853	16.26163149	38.7739700474
H	-4.16167574	7.74220855	15.78774784	23.3213703374
C	3.45421729	6.30413786	17.06150960	112.220598003
H	3.22975537	7.36156372	16.87753394	25.8909461075
C	6.74329214	8.87454459	19.28440923	132.080363767
H	7.34123024	9.13324314	20.16940989	27.4953545282
H	6.04191183	9.71547165	19.12743606	27.9392728206
C	0.10848945	5.35471509	18.64945409	117.502028429
H	-0.13794969	4.70135352	17.80584585	25.7796457188
C	7.64684290	8.74951691	18.07736971	29.433674848
C	3.81309581	4.99012816	24.92791385	125.002692358
H	4.03471006	5.99634331	25.30842209	29.8654406025
H	4.74272860	4.53252363	24.55316563	30.772419261
C	0.22573119	3.14312439	19.72024442	-7.72249662754
C	0.01076003	2.35722420	21.02412158	113.825604312
H	0.66069197	1.47519345	20.95048151	26.0291528584
C	1.42851709	6.08142649	18.37875283	-10.5587050548
C	2.81860568	8.34805900	24.74525907	26.6251956581
C	3.12904836	4.10977990	25.97492014	147.502934399
H	2.46589427	4.72127822	26.60259616	32.3394061246
H	3.85649240	3.60420311	26.62272569	31.0708276168
C	1.96570533	4.44878031	16.47633967	122.35281221
H	1.24939230	4.75841794	15.70209675	27.8671544432
H	1.54586877	3.58553578	17.00795450	26.1986568762
C	7.92789136	7.53866738	17.43126952	41.7644016716
H	7.43480771	6.62294593	17.75302848	23.4550661241
C	-1.24229417	-0.45828178	21.88827135	31.8614337157
H	-0.55556190	-0.67631309	21.06894200	21.4737035572
C	2.29425000	3.13523552	25.13539181	141.897864229
H	2.93405942	2.33791190	24.73403017	30.6853429885
H	1.48020661	2.68020838	25.71026838	31.6066602947
C	-2.84364069	0.11484552	24.10174114	38.4447816302
H	-3.44267845	0.35225175	24.97782933	23.6269241068
C	3.92399250	5.60300416	15.76917396	144.13348668
H	3.44198917	6.12921618	14.93091596	29.6335805717
H	5.00847323	5.60757887	15.60850312	28.6035489606
C	1.50724429	8.06305129	25.14074880	33.33475979
H	0.76109739	7.86773023	24.37278081	23.4488403052
C	3.34523798	4.18936157	15.87569474	147.364587105
H	3.93453258	3.57583498	16.57189191	28.6461152161
H	3.29683843	3.66707284	14.91145821	27.9143132364
C	-2.71094887	7.02342313	17.20934445	31.5115125735
H	-3.29617524	6.14367133	17.48706777	24.175746056
C	-2.41439745	-1.19330191	23.87511629	36.5308388104
H	-2.69349246	-1.98054068	24.57577390	23.1317270124
C	1.14459074	8.07156529	26.48961381	37.7487287356
H	0.10027826	7.91077012	26.76285358	23.8171997684
C	9.46441143	8.64760116	15.92748442	39.4747895855
H	10.15486554	8.60371029	15.08432672	23.6087351571
C	-1.59600248	-1.47452537	22.77693298	33.2915941088
H	-1.20260198	-2.47637966	22.62224537	22.893590109
C	8.82975242	7.48408368	16.36202357	38.1125851554
H	9.02822210	6.53421828	15.86127314	24.6260093947
C	-1.49535875	7.25332386	17.86436772	25.7579294326
C	2.10447247	8.33761687	27.47050865	39.8395770255
H	1.82583979	8.35307714	28.52517077	23.3790177375
C	9.18404125	9.86412055	16.55640079	38.8119466504
H	9.66921022	10.78265694	16.23115023	23.6613042058
C	-1.04481232	6.32526830	18.96380853	127.037631723
H	-1.88764657	5.69101736	19.27632715	28.8226180326
H	-0.73167013	6.92377942	19.82999467	27.6429229309
C	8.27853947	9.90969960	17.61371895	34.2472527559
H	8.07607351	10.85848444	18.11238941	24.8695099334
C	3.76337642	8.64208714	25.73661831	35.3271213874
H	4.78104638	8.89207173	25.43700800	23.3999598684
C	3.41765190	8.62838909	27.09012609	39.2054088024
H	4.17208567	8.86589361	27.84069759	23.7251828646
O	12.52202580	7.17375176	6.77599642	-41.9159230534
O	13.14117941	3.83956647	7.13300487	-76.9165556368
O	16.87946553	9.28775851	6.77158399	-39.9773270073
N	10.87531243	5.82554736	4.71502886	102.249623792
H	11.19784007	6.22212092	5.60395775	22.310105442
N	10.92936553	4.42886997	7.12135784	102.50674697
H	10.20068312	4.99062207	7.57445939	22.4265054166
N	13.43954637	6.35614978	8.69591031	98.826014239
N	15.40563464	8.75161358	3.48446187	93.2156626176
H	14.95410531	9.57558635	3.07950380	22.0792630501
N	14.83044531	8.51260345	6.20260027	101.909761817
H	14.11012020	8.37853450	5.49000244	22.9832238223
C	16.05706376	8.96641380	5.89341026	-10.9256170829
O	15.53235577	6.47962020	3.47071131	-62.7568054124
C	13.39951018	7.21139545	7.65947022	-9.01515214358
C	14.45041125	8.32119808	7.59745262	117.189180629
H	15.36161398	8.03897543	8.13640657	25.887896574
O	12.18833422	8.56486326	3.76387215	-102.819921812
C	16.48531391	8.97107399	4.41619038	116.249808287
H	17.14537094	8.08769060	4.36239467	25.2145405826
C	15.03263942	7.53222389	3.04305123	-7.18919203542
N	12.73557011	6.85287329	2.37482004	104.386651039
C	12.19727434	4.47509734	7.60518375	-8.26427287559
C	8.94691064	2.08224354	7.11450118	27.6861676446
C	12.38636914	5.33385733	8.86753904	108.787345026
H	11.43878178	5.83793158	9.12574354	26.0657668078
C	8.09821110	2.33380765	8.19228775	35.9026204071
H	7.66581535	3.33246115	8.24711459	23.6481403368
C	13.88647573	9.65497216	8.16234964	126.411175026
H	14.66437233	10.41019901	7.98154533	27.3398050731
H	13.00396580	9.92165819	7.55985296	27.741180694
C	9.14343698	3.13029743	6.05173391	126.618079812
H	8.47787407	3.98679652	6.25307502	27.3277700485
H	8.87685404	2.70890372	5.07165703	27.0256962924
O	10.36944565	3.93992975	3.54054900	-45.9852649265
C	13.96044785	7.54691684	1.94277709	108.710623917
H	13.71263770	8.58832473	1.70841586	25.899797871
C	17.27685149	10.23295977	4.05328093	133.499893398
H	16.58942287	11.08838423	3.92535884	27.4569534573
H	17.90193215	10.48128597	4.92460735	27.5778009433
C	10.59931666	6.73752487	3.60170308	116.529175695
H	10.28772378	6.10528085	2.76040096	25.3394703504
C	18.16934187	10.11635701	2.83318851	27.8682984311
C	14.44717112	6.32460917	9.78249989	121.141097256
H	14.65926986	7.33932175	10.14360077	30.2624406067
H	15.37715172	5.86441407	9.41333957	30.0852627319
C	10.63481699	4.49687136	4.61769886	-10.1206217283
C	10.58017999	3.68039219	5.92872624	113.163487417
H	11.29501045	2.85493490	5.80302077	25.6664780459
C	11.89594866	7.48162871	3.24325318	-9.08219749505
C	13.52596139	9.64957903	9.62422301	28.3578709455
C	13.77557857	5.46214032	10.84927903	147.723237613
H	14.51035796	4.95742293	11.49087353	32.4060279525
H	13.13364284	6.09400597	11.47700397	31.4684163903
C	12.46110588	5.65156442	1.55460524	120.833240947
H	11.70067044	5.89658673	0.79830148	27.6922424629
H	12.06284134	4.82225722	2.15621507	26.2261579658
C	18.53854847	8.89636638	2.25094084	41.5927491688
H	18.11081729	7.96765809	2.62510364	23.3207335419
C	9.54051936	0.81906760	7.01429006	33.1838995365
H	10.24262556	0.61759453	6.20366941	21.8687062554
C	12.91898842	4.48809817	10.03499312	141.781762032
H	12.11201611	4.04126909	10.62538590	31.2887065113
H	13.54826191	3.68362414	9.62982125	30.4160201213
C	7.80068621	1.34848625	9.13494569	39.4793512062
H	7.10652356	1.59169270	9.94010945	23.7675404467
C	14.40009253	6.76390222	0.68752929	141.139829054
H	15.48943461	6.74127087	0.55148329	28.5409203214
H	13.94345319	7.22689028	-0.19976098	29.5844545825
C	12.24884101	9.25654554	10.03982307	32.808635779
H	11.51993253	8.97301111	9.28336256	23.1724374292
C	13.81135627	5.36203146	0.90107880	146.816320023
H	14.44999337	4.78929000	1.58890044	28.9426051008
H	13.67497809	4.80301831	-0.03284370	28.7310972821
C	7.85294557	8.13061573	2.11017333	34.4374082686
H	7.44804280	7.13359275	2.28675235	23.8883439421
C	8.35713873	0.07394008	9.00457532	37.3411927422
H	8.10903749	-0.70775636	9.72732316	22.4524342139
C	11.88678681	9.28418638	11.38829638	38.8107838013
H	10.87270169	9.00322687	11.67973870	24.021173118
C	20.01545288	10.03119036	0.70343545	38.9463147872
H	20.73306714	10.00089599	-0.11918676	23.3093987002
C	9.23897302	-0.17888417	7.94462959	34.2837921325
H	9.70240801	-1.15641036	7.82298951	22.8965395923
C	19.45835247	8.84945103	1.19540944	36.7826924569
H	19.73061026	7.88630474	0.75823101	24.3834327281
C	8.91216391	8.57584908	2.91002463	27.3087323655
C	12.81352032	9.70513518	12.34786725	39.1650796371
H	12.52710692	9.75974299	13.39851243	23.4699810936
C	19.63763209	11.25626144	1.26140039	39.4148240202
H	20.06186229	12.18803488	0.88880675	23.5067064712
C	9.46383320	7.69908923	4.00724055	127.027193151
H	8.65194786	7.06645406	4.39972309	28.7468956649
H	9.83646853	8.33075911	4.82389346	27.5019766179
C	18.72272846	11.29475780	2.31337497	31.3054373712
H	18.42932790	12.24780943	2.74859016	23.4060510338
C	14.44481099	10.06515145	10.59693666	35.8223869665
H	15.43592322	10.39413585	10.28655239	23.6236027157
C	7.27512038	8.95937466	1.14596148	38.3176898594
H	6.43196602	8.58428286	0.56392777	23.0823081815
C	9.38781597	9.87992030	2.71259005	32.6614338309
H	10.20147328	10.23086330	3.34606578	23.1548592596
C	14.09560001	10.09267505	11.94986808	39.6531466055
H	14.82953556	10.43100536	12.68460945	24.0718250067
C	7.74942896	10.26239902	0.96901815	38.7549684934
H	7.28678962	10.91807744	0.22867158	22.8046055932
C	8.80983981	10.72444001	1.75865881	40.327978163
H	9.17839398	11.74858873	1.66775130	22.7843245131
O	13.72684887	13.28742559	22.78297943	-42.4367787955
O	9.02952514	13.39732245	25.45149129	-76.543754715
O	9.20049683	15.03016744	23.12798310	-51.8820826384
O	9.89736681	18.02368798	23.97986493	-28.4391190891
N	10.24227276	16.34033994	21.60550813	96.6608276815
N	7.66498992	17.66562106	23.60819468	101.413745113
H	6.95990724	17.40355736	22.91169998	21.8151782899
N	12.15392853	12.39136164	25.91671446	98.8338575558
H	11.94202893	11.37808678	25.86810728	19.9622735147
C	14.39086327	11.80797309	25.11698406	131.902297141
H	13.95752810	10.83088175	24.85983625	28.0495964994
H	15.08728830	12.08448550	24.31607995	27.8400113437
N	7.52928718	15.71817462	25.67362826	102.179190586
H	8.06245011	15.52258107	24.81706091	22.1213811105
C	9.20587551	17.37399270	21.75121435	110.248000829
H	8.27028704	17.00879156	21.29671205	26.68774136
C	12.87330560	13.26635949	23.68081985	-10.3247590349
N	11.60169758	13.66517759	23.46888458	107.997166305
H	10.88083086	13.56632504	24.18676617	22.765135788
C	13.26912314	12.85934903	25.11942070	110.884061463
H	13.64057932	13.79309210	25.57426324	25.3217633753
C	10.13807987	15.21395602	22.33252916	-10.5213960105
C	11.18189307	14.11730481	22.14511014	119.615633662
H	12.07243665	14.50137195	21.63782465	25.9519231577
C	8.95848435	17.70328668	23.23288155	-11.3642232311
C	6.12985551	20.16752076	23.94982819	29.1783336265
C	10.58460122	12.92852722	21.34480615	127.345767375
H	11.31180779	12.10760168	21.42141138	27.9293066925
H	9.66649564	12.61088203	21.86362435	28.2527164282
C	10.29417957	13.23491405	19.89679040	29.5588125894
C	5.30121475	20.48136411	22.86917208	34.5800473171
H	4.48852693	19.81282370	22.59550241	23.2842402502
C	15.11950646	11.72585118	26.43248091	26.7571596892
C	5.90740048	18.90836152	24.74564169	130.408766204
H	5.14473713	18.29048250	24.24569438	27.4252296365
H	5.53448099	19.14769408	25.75106735	26.7873190649
C	7.18407182	18.06551557	24.91570385	112.30166735
H	7.97443807	18.66615089	25.39672193	25.316434098
C	8.59610723	13.74310114	26.56466975	-8.99961677883
C	11.27001473	13.03602078	18.91133915	34.52292094
H	12.25363464	12.66158204	19.19030931	23.0015791732
C	9.77248532	18.54917375	20.93904018	141.400845415
H	8.98773517	19.18001721	20.50791923	31.4265171628
H	10.40997023	19.17010572	21.58135185	31.0509645337
C	6.46597778	22.56553405	22.53075710	37.7985335663
H	6.59553026	23.50744844	22.00114757	22.8178137991
C	10.99761821	13.29405170	17.56474915	37.6928755179
H	11.77989789	13.11443655	16.82467268	22.6802633311
C	5.47658211	13.22692458	27.65728487	27.4033055128
O	11.78668395	14.37390017	26.98051659	-19.0159735832
C	7.36304740	14.64519896	26.65645429	115.279440802
H	7.30647525	15.13017467	27.63837128	25.0299014426
C	11.27527278	16.69750797	20.61334190	122.233531466
H	11.49913834	15.84487105	19.95712078	29.6178090029
H	12.20138716	17.00483888	21.12667355	30.2097291731
C	5.45827810	21.67393150	22.15840369	39.1384048277
H	4.78381065	21.89872888	21.33101775	23.4937509633
C	11.49908810	13.18008702	26.78666647	-10.8547224208
C	6.03963152	13.86419682	26.41257284	130.173969787
H	5.31243535	14.60025651	26.04152879	28.2171342193
H	6.20151529	13.12643333	25.61311621	27.7710431546
C	7.15537781	21.05868934	24.29274594	40.3765271072
H	7.82119651	20.82521927	25.12526332	23.0392792398
N	9.19979482	13.35680448	27.70076316	97.1764818135
C	7.32824463	22.24815973	23.58683149	35.9616078848
H	8.13914062	22.92381268	23.86297424	21.9912304373
C	6.92812585	16.90552784	25.90033412	-11.5077002487
C	8.76009322	13.98212692	18.15561987	40.5995211011
H	7.77082221	14.35385271	17.87547777	23.4881609036
O	6.21257649	17.10702761	26.90103737	-47.0397476009
C	14.96772921	10.61157231	27.26161314	36.773647293
H	14.30058548	9.81215444	26.94544278	23.5495126439
C	9.74111264	13.77261400	17.17929010	38.2593915672
H	9.53092189	13.96776680	16.12623920	23.1211084767
C	9.03804087	13.71281631	19.49991750	34.4300759525
H	8.26765371	13.85151639	20.25680893	23.9251038649
C	10.62461330	17.86217291	19.86331671	147.078312827
H	11.36771274	18.53508203	19.41817184	31.8946421703
H	9.98019838	17.47193228	19.06112631	31.5296045658
C	15.96951645	12.75823272	26.85332645	36.8918643412
H	16.08662743	13.64875395	26.23194811	24.2022276506
C	4.67509697	13.99265884	28.51709553	33.6069393711
H	4.48350257	15.03512590	28.26396079	23.5339285358
C	10.38765622	12.49694138	27.59669908	108.949193793
H	10.08135326	11.56273631	27.10345949	25.6993385572
C	8.77403940	13.57687534	29.09361436	122.314865887
H	7.67722139	13.56123604	29.16064884	28.4099395604
H	9.15289520	14.54616941	29.45493408	27.2982278092
C	4.12235799	13.43930404	29.67229105	37.0424096187
H	3.49855547	14.06031431	30.31890803	23.4196523937
C	16.52568718	11.52780223	28.86798283	39.8795132921
H	17.07910787	11.45219451	29.80607854	22.9498728138
C	10.77708625	12.26512251	29.06801724	138.982050747
H	11.47420487	13.04794362	29.40079953	29.4391327404
H	11.25895552	11.29301857	29.21844600	28.5556588413
C	16.66921399	12.66027176	28.05813976	38.6168060588
H	17.33700735	13.46879269	28.35881446	24.2925597066
C	15.65841893	10.50760265	28.47118587	38.6227054327
H	15.51337043	9.62407340	29.09419363	22.7436754703
C	4.38106407	12.10458226	30.00207987	36.5094488298
H	3.99057036	11.68863749	30.93315624	22.3054248016
C	9.44295181	12.40693966	29.81849306	145.255866675
H	8.83009379	11.50424720	29.66502974	29.0653195815
H	9.57445185	12.59085488	30.89429093	28.3143603712
C	5.73089207	11.89274304	27.99104607	34.4723922014
H	6.37767957	11.29770568	27.34549074	22.2492179038
C	5.17986174	11.33139850	29.15015473	39.5171383622
H	5.38812803	10.28614441	29.39142786	23.0349347553
O	8.07581294	14.60546199	7.62707712	-15.6187816974
O	3.11717310	14.61355930	10.36611735	-88.7551034098
O	3.54788866	16.32240321	7.98921767	-59.2331263348
O	4.24194716	19.46308574	8.63632077	-30.7957962562
N	4.55568923	17.59410774	6.40043474	100.469062677
N	2.01131511	19.01833049	8.36966503	99.600937491
H	1.27612236	18.73229195	7.71160431	21.5705130731
N	6.46034250	13.78386016	10.78124145	106.375018761
H	6.12357382	12.80647386	10.76948431	20.489005724
C	8.62830350	12.96633326	9.92914312	131.911891897
H	8.13477833	12.03157947	9.62727630	28.4003188341
H	9.35486509	13.21864563	9.14542597	28.1811205377
N	1.76398640	17.16808333	10.48372005	101.285753101
H	2.19457213	16.92161307	9.58601820	22.565840225
C	3.52792167	18.64117649	6.49909593	110.606822938
H	2.58399959	18.27617397	6.05875606	26.6470288794
C	7.20770999	14.54792448	8.51812932	-9.85283815578
N	5.93995691	14.93177210	8.30013250	108.550490774
H	5.22244959	14.82015506	9.01788463	22.9389651897
C	7.59722752	14.11050907	9.94452724	111.198029497
H	8.07603757	15.00554548	10.37379801	25.7153850277
C	4.46915336	16.49399832	7.17411344	-9.86776674479
C	5.51679939	15.39935757	6.98708912	120.000924217
H	6.40951633	15.78419399	6.48432277	26.0441789096
C	3.28974677	19.06161783	7.95048638	-10.9501769528
C	0.43108920	21.52097998	8.63046745	28.6385723826
C	4.91323110	14.21852442	6.18377524	127.398437845
H	5.63018312	13.38965482	6.26061389	27.9076093998
H	3.99620698	13.90587326	6.70606335	28.1775752696
C	4.62885909	14.52294916	4.73665805	29.1257997107
C	-0.58439865	21.85363337	7.72842495	33.9574560933
H	-1.46933670	21.22631382	7.64111646	23.1305542348
C	9.31442395	12.79328034	11.26057052	27.0687156503
C	0.29190123	20.30186593	9.50335564	127.19158314
H	-0.45610650	19.62390336	9.06196038	27.4041751118
H	-0.05306931	20.59446957	10.50574328	26.6856190471
C	1.59665758	19.50841696	9.66679468	113.548255296
H	2.39998508	20.15164182	10.05926554	25.1451360085
C	2.85178060	15.20453345	11.42171998	-9.85095247805
C	5.59432761	14.26833145	3.75433088	34.567504355
H	6.56420986	13.86046857	4.03269620	22.6226676542
C	4.13007834	19.79581528	5.68062022	140.122768642
H	4.75706374	20.40686759	6.34454346	30.5858373437
H	3.36122339	20.43280617	5.22938042	31.3617523425
C	0.60557217	23.85103086	7.06679226	38.6998194032
H	0.67890641	24.75901627	6.47166009	23.0341414069
C	5.32576370	14.51083903	2.40475903	36.7639845865
H	6.09775001	14.28865632	1.66528303	22.649003102
C	-0.15115651	14.57872807	12.53459518	29.3486496969
O	6.22395386	15.87468243	11.68398020	-64.0138352386
C	1.62856313	16.12914219	11.50585105	119.081521066
H	1.59574665	16.64824864	12.46934774	25.8402873906
C	5.61626290	17.92356513	5.42746589	121.732147209
H	5.82987772	17.06094572	4.78319252	29.549651164
H	6.53806100	18.21424423	5.95917075	30.0027610884
C	-0.50154199	23.00995587	6.94913707	37.2251797503
H	-1.31551455	23.25530980	6.26652847	23.7029133983
C	5.87806742	14.68842422	11.59873478	-7.94563446352
C	0.30329696	15.34411410	11.31332780	128.850792204
H	-0.46070477	16.08859286	11.04810109	28.5785520338
H	0.42986005	14.67669132	10.44504668	27.6487469991
C	1.54048773	22.36931701	8.73264565	41.1750118017
H	2.34807317	22.14836531	9.43048865	22.6897365847
C	1.62866000	23.52732277	7.96257470	37.2582983727
H	2.48998279	24.18493592	8.08737822	21.9681611261
C	1.41600857	18.43875748	10.75309427	-10.8739108644
C	3.11552062	15.29378128	2.98933111	38.0274638988
H	2.12915411	15.66073532	2.69805896	22.7136398779
O	0.94583842	18.79844273	11.85691878	-24.9370850255
C	8.99109681	11.70839587	12.08025720	34.9347210693
H	8.25754724	10.98791643	11.72600309	23.2951606533
C	4.08662494	15.03047612	2.01742425	38.9849548314
H	3.86942738	15.20787721	0.96235117	22.8682517852
C	3.38978757	15.03959448	4.33649567	34.6370446828
H	2.61968932	15.20056561	5.08935542	23.7661240489
C	5.00997252	19.08985522	4.64353709	146.797363776
H	4.38619546	18.69699315	3.82813876	31.5238306204
H	5.77665918	19.74563345	4.20960113	31.6021502145
C	10.26998253	13.71212013	11.71487673	36.1088042239
H	10.52598953	14.56932559	11.09006928	23.8789073241
C	-1.32794275	14.94730530	13.19947897	34.2938933274
H	-1.91020155	15.78408364	12.81344621	24.2596914348
C	-1.76304638	14.25561821	14.33372624	37.6066709171
H	-2.67241460	14.57573968	14.84653307	23.4275230995
C	10.58820299	12.43774710	13.74825121	38.6239486474
H	11.09492966	12.29221223	14.70505625	22.6055356427
C	10.90724181	13.53951806	12.94727654	39.6206310554
H	11.65013634	14.26420303	13.28494292	23.7233362191
C	9.61378086	11.53470341	13.31946224	38.827909501
H	9.32757216	10.69470064	13.95214945	23.1233467787
C	-1.02195877	13.17847071	14.83015068	36.9918057576
H	-1.35517127	12.65194001	15.72614633	21.8428748817
C	0.14637527	12.79286962	14.16407887	39.1556836339
H	0.72378432	11.93549652	14.52058543	22.7577590414
C	3.45731583	15.70637706	13.83945932	122.93313173
H	2.61104716	15.25313756	14.38208387	28.2186198331
H	3.25991760	16.77993586	13.72678274	27.3834308385
C	5.20664875	14.06578533	13.96762818	141.418073185
H	4.66869857	13.25024013	14.47143819	28.372595715
H	6.28294572	13.88171809	14.07575700	29.117812348
N	3.62171353	15.06083718	12.52643321	105.79617795
C	4.76217641	14.13443499	12.49077091	111.515253112
H	4.42904550	13.16161681	12.10885045	25.7891484673
C	4.78506606	15.42423370	14.54696376	146.66714774
H	5.52755341	16.19432765	14.28930871	29.5253023002
H	4.64811829	15.40316461	15.63580411	29.4079239964
C	0.57559371	13.48510683	13.02611241	34.4489576712
H	1.44968436	13.13867553	12.48067135	22.1009990089
O	5.49873415	17.00115331	21.77704149	-27.5974204929
O	0.88001731	15.32130370	21.90125487	-73.6466090812
O	0.51014194	16.78267269	19.45396951	-55.6643630675
O	1.78385856	12.19974039	20.95335077	-29.3227130081
N	2.14293304	13.99565589	23.23098352	99.406667287
C	-2.74772470	9.72385193	22.23713679	33.1380123489
H	-3.64464196	10.32959092	22.34312133	23.1874185904
C	0.84980186	12.54635174	21.68976844	-10.5311247075
C	1.90997332	15.14966337	22.56931423	-9.9311058841
N	-0.44286198	12.56810218	21.31152270	96.1511030844
H	-1.16631386	12.87680887	21.97191066	21.1353442191
N	-0.74972898	14.36487107	19.17640339	110.011388533
H	-0.22991398	14.60987439	20.02478107	22.6054896741
N	3.64619519	17.92907299	18.81308329	94.9985494679
H	3.44394687	18.93568471	18.87917390	21.241354721
N	3.28847102	16.71023521	21.31026152	109.617556984
H	2.51641721	16.83140269	20.65003617	23.3144327127
C	-1.07788361	15.44259722	18.24473240	117.733197783
H	-1.13248832	15.01094546	17.23669552	26.1610063288
C	6.25602977	19.84544932	15.83956136	37.1406296006
H	5.87003994	20.67118584	15.23545711	22.2165844892
C	7.54086464	17.80004505	16.01136297	39.0141631413
H	8.16921316	17.03425689	15.55091944	23.1548087471
C	7.08036050	18.88106920	15.25021200	36.9572142062
H	7.34568615	18.95389696	14.19324706	22.7182030683
O	-1.98038650	12.83027733	18.02553222	-61.8220362033
C	4.54979651	17.05020113	20.97455990	-8.69480381982
C	-0.90368264	12.05028695	20.03740234	114.002099585
H	-0.07148846	11.47741090	19.59865185	25.2384021306
C	-2.11553265	11.13264253	20.26071922	129.620374417
H	-2.94474977	11.74288374	20.65314026	27.3881921879
H	-2.41752077	10.74194146	19.27864663	27.9048247978
C	-1.41870358	7.84886082	22.96837719	37.4729412566
H	-1.25266289	7.00514360	23.63695661	22.8582221319
C	2.88432646	17.16589648	18.00333685	-9.01050112115
O	3.09694057	15.96388077	17.78050939	-15.4550654633
C	0.05813910	16.46303433	18.33967926	-8.14710287757
C	-1.83624522	10.00568288	21.21762998	27.2576428982
C	3.28025701	13.64807856	24.10182392	124.176920863
H	3.54101689	14.50422213	24.73828303	28.4672753479
H	4.15367234	13.36071361	23.49536270	30.7841197928
N	0.56944816	16.98520476	17.21240691	93.7094249314
C	-3.03059410	17.05800727	17.67608560	30.9585767032
C	2.93153318	16.29157054	22.66623473	118.007857973
H	3.85455239	15.96282728	23.15261879	25.4935031449
C	1.70718760	17.90256826	17.34577516	109.568159838
H	1.41272825	18.74100237	17.98854209	25.1763764811
C	-2.55368801	8.64875966	23.10763320	37.6413291234
H	-3.29039486	8.44310096	23.88424052	23.3462959662
C	-2.45760796	16.04345668	18.63151028	129.05755071
H	-3.14663565	15.18914711	18.71391970	27.9146683023
H	-2.34619073	16.48651902	19.63302504	27.2574639212
C	2.31262332	17.50237345	23.40593331	127.79855771
H	3.06087638	18.30935732	23.38166431	27.7066587104
H	1.45126334	17.82836419	22.80547442	28.421084946
C	4.82119168	17.44225543	19.50468306	109.629486062
H	5.12563725	16.50437610	19.00701838	25.274436996
C	1.13805290	12.92259137	23.15107094	107.540835961
H	0.21262725	13.25543842	23.64891244	27.0854392314
C	-0.68719587	9.21198970	21.10578082	39.4540340318
H	0.05148428	9.41187099	20.32973723	23.1232349507
C	-2.46720824	18.33381699	17.53565582	34.447536566
H	-1.57542235	18.59925809	18.10240482	22.7166818503
C	-1.25952728	13.12668802	18.99374250	-8.24772449461
C	0.10739413	16.84558130	15.82655362	124.168581859
H	-0.98445645	16.74488555	15.79608722	28.998091824
H	0.56115901	15.96402658	15.34371353	29.656376716
C	-0.47969108	8.13834498	21.97273269	37.2050029107
H	0.40981663	7.51653862	21.85556773	21.7693811545
C	1.80060942	11.76212067	23.91794972	140.358580772
H	1.07371311	11.11478397	24.42159272	31.1834859878
H	2.38793989	11.15780523	23.21282755	30.2160655985
C	-4.17442984	16.75349460	16.92788694	34.9455287141
H	-4.62962616	15.77005026	17.04294727	23.9738759251
C	2.73983651	12.46389276	24.90847839	147.077473451
H	3.53834501	11.80076477	25.26896049	31.1144069599
H	2.17064800	12.83155735	25.77482996	31.6042388117
C	1.96262051	18.37145261	15.90105941	141.410237107
H	2.74010581	17.75258040	15.43702512	29.2162256271
H	2.29426820	19.41300169	15.85251017	28.2272963923
C	0.61080470	18.14540368	15.19856590	145.000186358
H	-0.09469626	18.94696922	15.46880375	28.9818937632
H	0.69276593	18.09313850	14.10396548	27.3518438171
C	-3.02720588	19.27185970	16.66400294	40.1121575301
H	-2.55459848	20.25191512	16.57351580	23.2041051668
C	1.86349964	17.23450187	24.81797566	27.4269772763
C	2.78185965	17.03642066	25.86022002	34.5211734687
H	3.85375717	17.09520532	25.67102842	23.1571001777
C	-4.74829480	17.69161349	16.06743677	39.8062450407
H	-5.64864992	17.42631757	15.51084116	23.5637427244
C	-4.17265705	18.95770963	15.92364286	39.298419513
H	-4.61479932	19.68917278	15.24485412	23.2807063328
C	0.49693396	17.18547554	25.11735935	33.5605994365
H	-0.23146812	17.34515315	24.32493209	25.8978149203
C	2.34197790	16.79666040	27.16472772	39.4355911305
H	3.07793868	16.66837672	27.95978789	23.3930210702
C	0.97450778	16.72705886	27.44564875	39.6597570805
H	0.63146728	16.53537917	28.46273131	22.252490019
C	7.19434603	17.69799063	17.36091186	36.218708315
H	7.53648905	16.84821120	17.95513939	23.7477967498
C	5.94820900	18.49194601	19.40189273	130.372302573
H	5.56976681	19.43571600	19.82464982	27.844224906
H	6.78522876	18.16795911	20.03258977	27.6528006679
C	6.38478388	18.66488972	17.96944730	26.0657276785
C	0.05307924	16.91722323	26.41303968	39.399664342
H	-1.02055338	16.83373039	26.59674963	23.6376358551
C	5.91898885	19.73193986	17.19403280	34.9289247943
H	5.26248345	20.45886784	17.66894666	23.1877468029
O	16.22164344	18.30307705	6.78623514	-32.837635879
O	11.68129883	16.56074373	6.76134254	-66.0648946155
O	11.30628664	18.15996344	4.39617298	-60.9115023042
O	12.58924983	13.27458122	5.93015915	-37.1924303261
N	12.94833961	15.26280372	8.12851017	96.6873472106
C	7.87946278	10.97881553	7.10519919	33.1919303362
H	6.95997756	11.56007890	7.12586667	23.1789384416
C	11.67696497	13.71695025	6.63808069	-9.51547958256
C	12.69440355	16.40522188	7.45936055	-10.7765326142
N	10.38554861	13.79601713	6.26433809	95.897610532
H	9.68020032	14.15165905	6.92236044	20.7616848299
N	10.09859568	15.62675446	4.17594237	106.970619879
H	10.60539446	15.86005735	5.03680950	22.4849779598
N	14.40947257	19.24773924	3.78369894	95.3115290992
H	14.01325105	20.19099161	3.93074107	20.6654659717
N	14.02386057	18.04984425	6.26976954	112.262013374
H	13.25465255	18.16699331	5.60642153	23.1388135605
C	9.77360804	16.69743800	3.24201119	116.509921352
H	9.71959833	16.23947022	2.24758745	25.8102275133
O	8.76752535	14.16223763	3.04455292	-75.9465409189
C	15.28985485	18.39820421	5.96955189	-9.62430785332
C	9.89520240	13.30408232	4.99279753	117.212342516
H	10.71181736	12.73217536	4.52637609	24.8795732437
C	8.66519681	12.41541891	5.21516762	127.59458727
H	7.84703199	13.05207829	5.58492629	27.3265163715
H	8.36553388	12.02212619	4.23377202	27.1810047866
C	9.17864389	9.15233425	7.98741122	39.2082732673
H	9.29806952	8.32495212	8.68381726	22.8047811413
C	13.81803866	18.45007720	2.88983152	-11.3898025883
O	14.23431713	17.30434718	2.59256635	9.86770864115
C	10.91297475	17.71328012	3.30374204	-7.98186821494
C	8.88566135	11.29203862	6.18832530	27.6162166282
C	14.08507956	14.98336413	9.02966526	123.468146645
H	14.30560256	15.85971065	9.65400164	29.3063508457
H	14.97853438	14.71790609	8.44132881	30.7141851621
N	11.49258720	18.07664029	2.14379073	91.6429917081
C	7.85672315	18.21945267	2.49985922	30.6800286762
C	13.68154487	17.56627043	7.60337375	119.111736706
H	14.61521096	17.23786919	8.06720601	25.6322012581
C	12.60294481	19.03698800	2.17792159	110.459441691
H	12.27935343	19.94985145	2.69932004	25.7652416363
C	8.01242897	9.91789545	8.00166005	36.5271337023
H	7.20986932	9.70252159	8.70690439	23.673589815
C	8.39479756	17.32114393	3.58278601	130.492402733
H	7.70936816	16.47589361	3.73130120	27.9297760779
H	8.49238507	17.86049279	4.53818651	27.48460415
C	13.04488135	18.70812411	8.43780523	127.058664678
H	13.72684567	19.56904841	8.38499406	27.7036981082
H	12.10363968	18.99760629	7.94490976	27.8449902972
C	15.59470596	18.89456541	4.53998715	110.652005337
H	16.07988201	18.03863996	4.04139194	25.4775977189
C	11.97179766	14.16180882	8.08087746	107.052887979
H	11.03723031	14.49722582	8.56187395	26.8710004643
C	10.05804672	10.52430229	6.19272751	40.2388286416
H	10.86748936	10.73701156	5.49347403	23.0113370756
C	8.41052390	19.48581837	2.28045554	34.0383845762
H	9.20688283	19.84470102	2.92841341	22.3155284498
C	9.53717394	14.40902178	3.98436148	-11.199461684
C	11.02638501	17.79940380	0.77403786	120.840972984
H	9.93242843	17.72839561	0.74483498	28.7079448348
H	11.45804749	16.85548112	0.40525274	28.4808868632
C	10.19688159	9.45711775	7.08090393	36.9644792495
H	11.09586368	8.84204034	7.03490084	22.008198722
C	12.66407957	13.05144502	8.88886377	139.565509965
H	11.94644794	12.39986426	9.39813471	31.1750540512
H	13.27373617	12.45077421	8.20112264	30.0913706349
C	6.80408616	17.79711941	1.67701675	34.6802641474
H	6.34950119	16.82321768	1.85931693	23.7745738791
C	13.57788723	13.80493907	9.86318624	147.204098867
H	12.99816088	14.17566119	10.72080552	30.9397551838
H	14.39696226	13.17917084	10.24343199	30.8954842413
C	12.88572273	19.31013426	0.69250592	141.13731935
H	13.65999568	18.62810730	0.31836639	28.416679796
H	13.21709794	20.33932445	0.52385819	28.6526200064
C	11.55069148	19.00472010	0.00235520	144.828650464
H	10.85195674	19.84484901	0.13188751	29.1264648725
H	11.67900154	18.80077754	-1.06662959	27.561563205
C	16.58659715	20.07337761	4.57539098	131.305772059
H	16.07511417	20.96509375	4.96616889	28.4708729601
H	17.36576788	19.80557781	5.30028039	27.7585364226
C	7.94744000	20.30985490	1.25078827	39.3340535161
H	8.39962531	21.29360997	1.10510533	22.5607618682
C	12.79741527	18.31699895	9.87180992	27.137923835
C	13.79648109	18.45671637	10.84407824	36.2669565954
H	14.75489737	18.89303020	10.56904403	23.0976793877
C	6.32979344	18.62038310	0.65039633	40.9239269115
H	5.49944855	18.27887855	0.02864933	22.6513949648
C	16.78543909	21.45604383	2.46978366	34.3013904005
H	16.04456931	22.13864585	2.87995735	23.0289989559
C	18.15229670	19.49028608	2.68400320	35.0174713859
H	18.48678852	18.63265176	3.27258402	23.8276489642
C	17.18639643	20.35060505	3.22382246	26.0673841622
C	6.91032376	19.87071960	0.42054246	40.54321444
H	6.55474105	20.50220379	-0.39561778	22.6180643495
C	18.70147632	19.73029334	1.42318449	37.3008443597
H	19.45852725	19.05137802	1.02614073	23.6628082554
C	17.32704955	21.70346095	1.20519055	38.0558935207
H	16.98682962	22.56361800	0.62422694	22.6728339141
C	11.32955818	17.38454905	11.57652329	41.7925289053
H	10.35546315	16.97439313	11.85023317	23.6747864707
C	12.33797460	17.52049158	12.53479442	38.2799203572
H	12.16271749	17.22532702	13.56762836	23.0561457262
C	18.28851799	20.84031466	0.67719316	34.3049590815
H	18.68378211	21.00717139	-0.32449247	22.5065996559
C	11.56342533	17.78376242	10.25904915	34.838671878
H	10.77353253	17.71260598	9.51473986	24.0310049202
C	13.56974908	18.07028279	12.16615133	37.2737921618
H	14.36492398	18.19563260	12.90271451	23.7442974502
O	11.76552861	9.64487605	25.98245259	246.409184587
O	3.47226446	2.92067640	18.95996193	259.367294821
O	3.17797424	13.17698728	17.90995267	279.14411543
O	11.65724766	2.56092750	25.30965467	277.71743366
O	3.94625723	9.69734222	17.10967931	262.946597868
O	2.81429214	10.10415248	19.54819510	265.652213483
O	11.38504984	-0.98013639	26.28539729	273.221066776
O	16.41004122	13.42440506	2.20300552	282.946857172
O	3.48114137	2.43155590	12.89342160	289.868829104
O	-3.98435972	3.12587852	28.63111724	272.291359166
O	10.00274242	3.03989982	27.61327773	274.063768515
O	-3.19688250	0.25109567	27.79899471	280.156711847
O	5.76954350	11.03168833	10.82013784	249.470524576
O	14.00806006	4.13935757	4.16576565	256.67988515
O	13.76575326	14.60196777	2.98690120	274.95144211
O	5.56329062	3.70942579	10.08024853	271.912490955
O	14.92080642	10.81577624	1.54410459	269.415135612
O	13.81312715	11.40588324	4.30913439	271.980176381
O	5.20384660	0.42748746	12.01181651	280.954477302
O	5.46238173	12.09212472	16.79935813	277.729201222
O	5.65313087	4.21069891	13.05370484	277.480265254
O	7.79199644	1.37972527	28.39019818	274.686983434
O	0.03654006	16.48567399	1.55751971	276.629615689
O	9.63956239	-0.75545034	28.54598571	245.461932358
O	-4.39014389	-1.78084607	29.69640936	290.366718006
O	12.20940348	10.92945663	0.60969928	292.474200041
O	11.39886681	13.67005271	1.61848469	281.939868129
H	12.26793306	8.79129986	26.12400561	23.2900872384
H	10.93242739	9.50405657	26.46926331	29.2307881907
H	3.91845330	3.78050069	18.73729791	23.5865775175
H	2.53069533	3.13304206	18.97808818	30.4384075624
H	3.04940124	14.09528523	18.25507695	26.0013788245
H	2.45915304	13.09424077	17.25827832	30.3287428137
H	12.08896754	2.42206870	24.44931810	29.5064114769
H	11.00581402	1.83799810	25.34113384	28.8989168075
H	4.54229606	10.48586455	17.03782995	25.1073534651
H	3.36888011	9.92626581	17.88734856	23.7840760966
H	3.59343078	9.96147077	20.11020283	29.0987888465
H	2.41389500	10.91895305	19.93971443	24.0947817771
H	11.68846647	-1.92132829	26.31484489	24.4258838134
H	11.02498553	-0.76484979	25.39637896	25.7001536614
H	16.49998276	14.32160836	1.81325733	27.9982727455
H	15.74273187	13.57123161	2.90146308	28.1093395086
H	4.07212427	1.67819016	12.63482207	24.6510415752
H	2.57514555	2.14833379	12.66421460	27.1982983782
H	-3.57369383	2.25173367	28.43593733	27.2375352964
H	-4.95694059	2.99524672	28.45475526	23.6832149518
H	10.00511089	3.79728840	26.98527475	26.1799388694
H	9.06102020	2.81296295	27.80162207	26.4862183039
H	-2.44283430	-0.16654040	27.35355311	29.7313992248
H	-3.95508345	-0.01190873	27.21676105	24.4939253547
H	6.30813377	10.21441310	10.98807507	25.1866211324
H	4.91096746	10.83162932	11.23975975	29.3479627307
H	14.76547924	4.75353047	4.25397705	27.3882721186
H	13.32166179	4.73191547	3.81374461	29.857496473
H	13.95721446	15.56961066	2.87365722	25.6747488415
H	12.80268746	14.58976019	3.18776228	29.2069063056
H	6.37068143	3.79518911	9.53942467	29.2594326086
H	5.08304747	2.96001999	9.64000120	24.4107447518
H	15.88812319	10.93243674	1.50755619	30.6607502729
H	14.60903016	11.67535525	1.88460104	29.0857020001
H	14.49138536	11.29993836	4.99854108	29.5380610626
H	13.22835461	12.08421959	4.72440223	25.444269875
H	5.78482187	0.57637936	11.23894924	28.350672129
H	5.38426337	-0.51114489	12.24280725	26.1530417186
H	6.20761993	12.36610596	17.36295977	30.1247918925
H	4.69559571	12.61462427	17.14706134	25.0273629828
H	6.05186019	3.60576298	12.40047591	29.3479172742
H	4.70991352	3.93793576	12.97168929	26.4473768594
H	8.56473216	0.77409587	28.51217400	25.6050283029
H	7.14366634	0.77187398	27.97227558	27.0518888897
H	0.69832794	17.19752160	1.62139795	30.6876559362
H	-0.78117029	16.87054691	1.97189152	24.3601644422
H	10.54473932	-0.79021368	28.93606019	26.9352961286
H	9.80502363	-1.00615407	27.59101537	24.9852511318
H	-3.94231628	-1.89671164	28.84170437	29.6836145174
H	-4.39864942	-2.66378750	30.11405602	29.1153272494
H	13.09166949	10.58485846	0.84958578	27.9549579605
H	11.68534196	10.82667750	1.42663056	29.1318129344
H	12.32690426	13.38478471	1.55750029	29.6756696924
H	11.07313831	13.57056028	0.70485584	29.3806784881
