# Supplementary material for: Chemical shifts in molecular solids by machine learning
Source: Nat Commun. 2018 Oct 29;9:4501. doi: 10.1038/s41467-018-06972-x (PMC6206069; doi:10.1038/s41467-018-06972-x)
Supplement: Supplementary file 11 — Supplementary Data 9 [file 41467_2018_6972_MOESM11_ESM.zip › Supplementary_Dataset_9/HEJBUW_relaxed.xyz]

816
Lattice="12.81969993830897 0.0 0.0 1.7367360294424696 25.03102819634555 0.0 1.769208329386206 8.54963736465739 24.488895905654402" Properties=species:S:1:pos:R:3:CS:R:1 pbc="T T T"
O	14.80386028	29.45414269	20.78497016	28.3458158371
O	1.52178508	4.12651734	3.70392484	28.3458060698
O	13.28802779	12.34070915	19.41321118	143.581537538
O	3.03761757	21.23995089	5.07568382	143.581533998
O	14.06838072	13.62540036	21.19258633	148.682772212
O	2.25726465	19.95525967	3.29630867	148.682778304
O	11.05710746	31.91969607	23.28774756	230.26366684
O	5.26853791	1.66096396	1.20114744	230.263668776
O	8.92246006	3.45055248	3.50403709	182.609053093
O	7.40318530	30.13010755	20.98485791	182.609051537
N	14.48100440	31.48293332	21.77009602	147.807449413
N	1.84464096	2.09772672	2.71879898	147.807448841
H	14.90164499	32.35089508	22.09303830	27.6617210473
H	1.42400036	1.22976496	2.39585670	27.6617205675
N	3.80578785	30.60082877	21.58114388	144.595249425
N	12.51985751	2.97983126	2.90775112	144.595251123
H	4.13540780	31.38264503	22.14196696	28.4287110718
H	12.19023756	2.19801500	2.34692804	28.4287113114
C	15.28202755	30.45292014	21.35225764	10.0882721863
C	1.04361782	3.12773989	3.13663736	10.0882722148
C	13.09500578	31.54130003	21.29746089	133.19394944
C	3.23063958	2.03936000	3.19143410	133.193948771
H	12.50803470	30.74354330	21.76916429	25.861937666
H	3.81761066	2.83711673	2.71973071	25.8619377575
H	13.06630601	31.35821528	20.20966034	26.6096935726
H	3.25933936	2.22244475	4.27923466	26.6096934237
C	10.78135518	7.85648908	21.62788549	44.1772976241
C	5.54429019	25.72417095	2.86100950	44.1772975108
C	9.81526895	7.99348656	22.61496501	6.94002298188
C	6.51037642	25.58717347	1.87392999	6.94002677118
C	9.30480871	9.26804414	22.94215831	49.7635006055
C	7.02083665	24.31261591	1.54673669	49.7635038312
H	8.51511377	9.34956345	23.69059924	23.0415093257
H	7.81053159	24.23109658	0.79829576	23.0415092852
C	9.83844853	10.39727065	22.36059914	42.8459407742
C	6.48719684	23.18338939	2.12829586	42.845937593
H	9.43730728	11.36382298	22.64021582	22.2727256555
H	6.88833808	22.21683705	1.84867918	22.2727255231
C	10.89833314	10.32672395	21.42197368	41.9400906995
C	5.42731222	23.25393608	3.06692133	41.9400897906
C	11.56954525	11.48922518	20.92617025	39.3464704064
C	4.75610011	22.09143485	3.56272475	39.3464709922
C	12.53330126	11.31800202	19.93895513	9.57168533442
C	3.79234410	22.26265801	4.54993987	9.57168509219
C	12.82059032	10.04650424	19.39117850	52.0928441414
C	3.50505506	23.53415579	5.09771650	52.0928423757
H	13.52903145	9.97669158	18.56544079	24.9564045526
H	2.79661392	23.60396846	5.92345421	24.9564043235
C	12.24457359	8.92116959	19.92434125	44.293953211
C	4.08107178	24.65949044	4.56455375	44.2939534496
H	12.51545230	7.94753857	19.51932530	24.5090325259
H	3.81019306	25.63312146	4.96956970	24.5090324695
C	11.30264472	9.01978460	20.98423635	40.6370579548
C	5.02300064	24.56087543	3.50465865	40.6370578447
C	11.34004738	12.89029185	21.48921647	133.723130604
C	4.98559798	20.69036818	2.99967853	133.723130205
H	10.28341687	13.03169520	21.74361071	25.4667677876
H	6.04222849	20.54896483	2.74528429	25.4667678017
C	11.75244221	13.91369323	20.42738753	141.481819072
C	4.57320315	19.66696680	4.06150747	141.481819774
H	11.13858853	13.82900702	19.52023869	28.4666019395
H	5.18705683	19.75165301	4.96865631	28.4666019451
H	11.67586408	14.93537144	20.81152387	27.9921984784
H	4.64978129	18.64528859	3.67737113	27.9921984337
C	13.18807673	13.61506450	20.05608105	69.575656458
C	3.13756864	19.96559554	4.43281395	69.5756548342
H	13.62983722	14.31972837	19.34087570	21.9720171731
H	2.69580815	19.26093166	5.14801931	21.9720168557
C	13.55219567	13.42292321	22.45583733	11.3358575666
C	2.77344969	20.15773683	2.03305766	11.3358605526
C	14.48601942	13.54786166	23.50921123	52.0088501307
C	1.83962594	20.03279837	0.97968377	52.0088513752
H	2.69836008	13.80447418	23.26636995	23.8952601324
H	13.62728528	19.77618585	1.22252505	23.895260095
C	12.33296110	4.75645996	0.31813360	40.8286573392
C	3.99268426	28.82420007	24.17076140	40.8286574411
H	13.08068518	4.81430726	1.10759307	24.3383321661
H	3.24496018	28.76635277	23.38130193	24.3383321376
C	10.98195483	4.44609275	0.63856889	41.8960107648
C	5.34369053	29.13456728	23.85032611	41.8960102214
C	10.57746268	4.14774525	1.97277981	43.0222363323
C	5.74818269	29.43291479	22.51611519	43.0222353825
C	9.24035906	3.85703101	2.23849343	5.73494381733
C	7.08528631	29.72362903	22.25040157	5.73494299
C	8.27140106	3.99098180	1.21731184	54.5331775016
C	8.05424431	29.58967823	23.27158316	54.5331791787
H	7.21299042	3.86970804	1.43822477	23.6652609239
H	9.11265494	29.71095199	23.05067022	23.6652611272
C	10.43014141	12.83070659	24.41841541	41.680748818
C	5.89550395	20.74995345	0.07047959	41.6807485801
H	9.65482133	12.98797802	23.67227388	23.0689417122
H	6.67082403	20.59268201	0.81662112	23.0689416641
C	11.79085742	12.97556261	24.05771177	42.3123053936
C	4.53478794	20.60509743	0.43118323	42.3123049724
C	12.22375756	13.11481070	22.70356671	38.9576062369
C	4.10188779	20.46584933	1.78532829	38.9576072626
C	11.59791071	4.10387821	3.07887510	133.425392829
C	4.72773465	29.47678183	21.41001990	133.425390789
H	12.20190309	5.02395909	3.08371153	26.2283413671
H	4.12374228	28.55670094	21.40518348	26.228341224
H	11.09553977	4.04501413	4.05466906	26.6409081828
H	5.23010560	29.53564591	20.43422593	26.640907714
C	11.94453242	31.48239304	24.35235288	96.898335689
C	4.38111294	2.09826699	0.13654212	96.8983367246
H	10.19820379	23.71269554	0.64415933	28.692218787
H	6.12744157	9.86796449	23.84473567	28.692218868
H	12.96909530	31.38014387	23.95533630	28.6311355705
H	3.35655007	2.20051616	0.53355870	28.631135802
C	9.68886682	21.61530475	0.42984757	138.614923041
C	6.63677854	11.96535528	24.05904743	138.61492322
H	11.51465644	29.37324831	24.15421695	29.078075081
H	4.81098893	4.20741172	0.33467805	29.0780751184
H	8.63028617	21.71777818	0.71841349	28.5813095817
H	7.69535919	11.86288186	23.77048151	28.5813096429
C	10.52093927	21.21306344	1.65151892	147.851571435
C	5.80470610	12.36759660	22.83737608	147.851569612
H	11.58355214	21.16760287	1.35930989	30.4347100164
H	4.74209322	12.41305716	23.12958512	30.4347097933
H	10.44818269	22.00361265	2.41659595	30.2148747138
H	5.87746269	11.57704739	22.07229905	30.2148746843
C	10.09026407	19.86756092	2.23568311	158.720632737
C	6.23538129	13.71309911	22.25321188	158.720634345
H	10.71110185	19.59719292	3.10384688	29.2713258176
H	5.61454352	13.98346711	21.38504811	29.2713259576
H	9.04277981	19.90709862	2.57639796	30.1524616674
H	7.28286555	13.67356141	21.91249704	30.1524618041
H	10.17145833	19.06956519	1.48290998	28.7981497041
H	6.15418703	14.51109483	23.00598502	28.7981498716
C	7.57273024	3.03333711	3.77458918	98.9956237292
C	8.75291513	30.54732292	20.71430582	98.9956237281
H	7.22024648	2.35289192	2.98034146	26.6546497669
H	9.10539889	31.22776811	21.50855354	26.6546497946
H	6.90814670	3.91591267	3.78369352	26.9458941692
H	9.41749866	29.66474736	20.70520148	26.9458942688
C	7.58318692	2.32692270	5.11619519	140.728222664
C	8.74245844	31.25373733	19.37269981	140.728222879
H	10.02194399	26.51144470	5.05063081	29.4938701492
H	6.30370137	7.06921533	19.43826419	29.4938701249
H	7.98098244	3.00637224	5.88754637	29.6787312529
H	8.34466292	30.57428779	18.60134863	29.6787312251
C	7.94428428	26.83377548	5.52779329	150.823303023
C	8.38136108	6.74688455	18.96110171	150.823302632
H	7.54833367	26.17728579	4.73558675	31.0218711795
H	8.77731170	7.40337424	19.75330825	31.0218711138
H	5.49634848	2.64057048	5.61894574	30.1484257115
H	10.82929688	30.94008955	18.86994926	30.1484257042
C	8.00789586	26.06761148	6.84814489	155.955418402
C	8.31774950	7.51304855	17.64075011	155.955419726
H	7.02076501	25.67765675	7.13078498	31.4263800544
H	9.30488035	7.90300328	17.35811002	31.4263802023
H	8.70118597	25.21753715	6.76730961	30.3742351816
H	7.62445940	8.36312288	17.72158539	30.3742353556
H	8.36181716	26.71489896	7.66397270	30.3568272009
H	7.96382820	6.86576108	16.82492230	30.3568274137
O	11.88391598	23.60642270	4.06605274	156.850366193
O	4.44172939	9.97423733	20.42284225	156.850372166
C	11.61588431	20.09327057	7.54289483	155.502452515
C	4.70976106	13.48738947	16.94600017	155.502453007
H	12.15049760	19.25875887	8.01942202	29.9612829905
H	4.17514776	14.32190116	16.46947298	29.961283036
H	11.32713178	20.81043076	8.32761755	30.1802075161
H	4.99851358	12.77022927	16.16127745	30.1802074915
H	10.68855318	19.68542201	7.11153317	30.2526227634
H	5.63709218	13.89523803	17.37736183	30.2526228573
C	12.47165053	20.76041059	6.46784360	148.30215185
C	3.85399483	12.82024944	18.02105140	148.302151952
H	13.40791095	21.13532660	6.91293853	28.9927709744
H	2.91773442	12.44533342	17.57595647	28.9927710183
H	12.77599726	20.00678796	5.72569832	28.8608025339
H	3.54964810	13.57387207	18.76319668	28.8608025292
C	11.74846478	21.91991933	5.77954623	139.26572089
C	4.57718058	11.66074070	18.70934877	139.265720244
H	10.78753790	21.57229016	5.36817521	29.3280910237
H	5.53810746	12.00836987	19.12071979	29.328091035
H	11.52522636	22.70906343	6.51521612	29.0519841941
H	4.80041900	10.87159660	17.97367888	29.0519841797
C	12.58964589	22.49547784	4.65961935	97.536899672
C	3.73599948	11.08518219	19.82927566	97.5368999485
H	13.56587547	22.84507876	5.03496035	26.444382609
H	2.75976990	10.73558127	19.45393465	26.4443826048
H	12.78266024	21.73196053	3.88665242	26.5603451734
H	3.54298512	11.84869951	20.60224258	26.5603451778
C	12.44602163	24.16205431	2.95401569	6.28105309148
C	3.87962374	9.41860573	21.53487931	6.28105291758
C	13.64982112	23.77732893	2.39793888	63.9030211139
C	2.67582424	9.80333110	22.09095612	63.9030214731
H	14.25760960	22.99013439	2.84055336	25.4193222971
H	2.06803577	10.59052564	21.64834164	25.4193224254
C	14.12345304	24.40141563	1.20520087	39.6188338824
C	2.20219232	9.17924440	23.28369413	39.6188347441
C	2.51381176	24.01945475	0.60278137	41.9662882488
C	13.81183360	9.56120528	23.88611363	41.9662875716
H	3.11466600	23.22655202	1.05531575	26.7715932228
H	13.21097936	10.35410801	23.43357925	26.7715932452
C	11.59499923	0.41010639	0.58171395	39.8507993294
C	4.73064612	33.17055364	23.90718105	39.8507995227
C	10.36900716	0.79589426	1.20940079	36.4188409559
C	5.95663820	32.78476577	23.27949421	36.4188392076
H	9.77162641	1.58490979	0.74915210	26.2913785963
H	6.55401896	31.99575024	23.73974290	26.2913783661
C	11.68128752	25.21467642	2.35982140	44.8017082573
C	4.64435784	8.36598361	22.12907360	44.8017057006
H	10.74623921	25.50559525	2.83997953	23.791787616
H	5.57940616	8.07506478	21.64891547	23.7917872816
O	10.26898661	9.10189361	11.53400503	15.0906110776
O	6.05665876	24.47876642	12.95488997	15.0906253574
O	3.36369417	8.73087646	17.09336591	128.003159958
O	12.96195119	24.84978357	7.39552909	128.003163979
O	4.69288651	6.85180657	16.80336935	145.788065752
O	11.63275886	26.72885346	7.68552565	145.788067507
O	9.44156472	5.51440988	15.01567329	176.776425484
O	6.88408065	28.06625015	9.47322171	176.776441047
O	3.17693754	24.82207926	16.99504999	191.77489699
O	13.14870783	8.75858076	7.49384501	191.774887548
N	11.29517533	7.50061293	12.81318457	154.247319752
N	5.03047004	26.08004711	11.67571043	154.247319432
H	11.78246533	6.60896560	12.82072251	28.6197833287
H	4.54318002	26.97169443	11.66817249	28.6197832047
N	11.54018617	7.50460896	10.50456046	155.4312045
N	4.78545919	26.07605107	13.98433454	155.43120522
H	12.00128762	6.60296991	10.58708119	27.1932221577
H	4.32435774	26.97769012	13.90181381	27.1932221999
C	10.98421899	8.08767160	11.61431877	8.15764535924
C	5.34142637	25.49298843	12.87457623	8.15764533712
C	10.55412251	7.84713918	14.02877686	138.016450561
C	5.77152285	25.73352085	10.46011814	138.016451537
H	9.49303747	7.58225169	13.91460086	25.6836726111
H	6.83260789	25.99840835	10.57429414	25.6836725749
H	10.60279843	8.93615029	14.16807462	25.8199202766
H	5.72284694	24.64450975	10.32082038	25.8199205576
C	11.15729607	7.11579889	15.19899623	47.7989944066
C	5.16834929	26.46486114	9.28989876	47.7989941805
C	10.56388484	5.94359708	15.66608878	3.15517734134
C	5.76176052	27.63706295	8.82280621	3.15517970727
C	12.85554845	30.29413781	16.77463252	55.3347295022
C	3.47009691	3.28652222	7.71426248	55.3347297529
H	12.33867748	29.43837530	17.20494199	23.7825540262
H	3.98696787	4.14228474	7.28395301	23.7825539117
C	14.05680489	30.69980455	17.31730747	41.883513282
C	2.26884047	2.88085548	7.17158753	41.8835137895
H	14.45130414	30.14475812	18.16428952	22.0615712905
H	1.87434123	3.43590191	6.32460548	22.0615714157
C	13.02677448	6.78368079	16.80277145	43.5419899224
C	3.29887088	26.79697924	7.68612355	43.5419907951
C	1.51405693	7.14194132	17.26563154	39.2286307617
C	14.81158843	26.43871871	7.22326346	39.2286315465
C	2.09723184	8.29362866	16.75279805	11.3956669775
C	14.22841353	25.28703137	7.73609694	11.3956690317
C	1.43244045	9.11356844	15.81281752	52.3820993512
C	14.89320491	24.46709159	8.67607747	52.3821002558
H	1.92612454	10.02298843	15.46603279	25.2251944362
H	14.39952082	23.55767160	9.02286221	25.2251942988
C	13.02876886	8.74105339	15.31610679	44.2738166521
C	3.29687649	24.83960664	9.17278821	44.2738121378
H	12.56139276	9.36534520	14.55676140	24.4179757378
H	3.76425261	24.21531483	9.93213360	24.4179753978
C	12.38538405	7.55623371	15.77069243	39.8061839619
C	3.94026131	26.02442634	8.71820257	39.8061842043
C	4.05511768	31.29030656	18.21939229	133.451492928
C	12.27052768	2.29035347	6.26950271	133.451494634
H	3.40498396	30.85659602	18.98502712	26.3046384933
H	12.92066140	2.72406401	5.50386789	26.304638657
C	3.40002885	7.11025643	18.88910496	139.596299488
C	12.92561652	26.47040361	5.59979004	139.596297576
H	2.96820073	7.89341650	19.52417381	29.3677617067
H	13.35744464	25.68724353	4.96472119	29.3677615088
H	5.80594766	31.52177856	19.49955599	28.4834500247
H	10.51969770	2.05888147	4.98933901	28.4834499727
C	4.17332901	7.78233637	17.77424993	72.1480654929
C	12.15231635	25.79832366	6.71464507	72.1480666379
H	5.03915085	8.35536865	18.12539942	24.142013068
H	11.28649452	25.22529138	6.36349558	24.1420132657
C	5.89562367	30.61548967	16.72182650	10.8235978184
C	10.43002169	2.96517037	7.76706850	10.8235993181
C	6.55815084	29.73704394	15.83589867	52.1325879784
C	9.76749452	3.84361609	8.65299633	52.1325893259
H	7.41566315	30.10880450	15.27383417	23.61000654
H	8.90998221	3.47185553	9.21506083	23.6100065153
C	6.10278889	28.44898442	15.66682542	43.2997940638
C	10.22285648	5.13167561	8.82206958	43.2997922991
H	6.59264110	27.80607537	14.93783891	24.0639221143
H	9.73300426	5.77458467	9.55105609	24.0639218187
C	5.02830074	27.94245559	16.44915803	41.0191217422
C	11.29734462	5.63820443	8.03973697	41.0191217732
C	4.60594176	26.58164126	16.35069393	44.2737595531
C	11.71970361	6.99901877	8.13820107	44.2737574793
C	3.60008939	26.10820003	17.19170131	4.56169497823
C	12.72555598	7.47246000	7.29719369	4.56169448681
C	3.04290545	26.96102047	18.17465148	56.353389046
C	13.28273991	6.61963956	6.31424352	56.3533890039
H	15.12931010	26.58345326	18.88507080	23.3304486283
H	1.19633526	6.99720677	5.60382420	23.330448648
C	3.41612070	28.28434199	18.25123110	39.9543643798
C	12.90952466	5.29631804	6.23766390	39.9543658378
H	2.97401061	28.87755590	19.05070987	20.3645373587
H	13.35163476	4.70310413	5.43818514	20.3645374776
C	4.38650886	28.83588391	17.37738037	43.4673212544
C	11.93913651	4.74477612	7.11151463	43.4673214941
C	4.77523648	30.20909397	17.43278414	39.5434542612
C	11.55040888	3.37156606	7.05611086	39.5434540814
C	11.10034984	7.90460347	9.16789532	133.913374297
C	5.22529552	25.67605657	15.32099968	133.913374479
H	11.38219635	8.94829094	8.98429381	25.5378007236
H	4.94344901	24.63236910	15.50460119	25.5378008027
H	9.99801823	7.86009218	9.11189177	26.7661795857
H	6.32762713	25.72056785	15.37700323	26.7661796649
C	10.66871168	29.22952884	15.28773365	99.2323654185
C	5.65693368	4.35113119	9.20116135	99.2323672665
H	10.04491227	29.25287449	16.20024009	26.6773841128
H	6.28073309	4.32778555	8.28865492	26.6773843819
H	11.50429814	28.53229196	15.45340522	26.909601597
H	4.82134723	5.04836808	9.03548978	26.9096018179
C	9.86939511	28.78465395	14.07762388	137.716272154
C	6.45625025	4.79600608	10.41127112	137.716272061
H	10.52778794	28.82230667	13.19467551	30.2189155815
H	5.79785742	4.75835337	11.29421949	30.2189156143
H	9.04950799	29.49725739	13.89112533	29.5436333955
H	7.27613737	4.08340264	10.59776967	29.5436334013
C	9.31158900	27.37103480	14.23895497	148.462269487
C	7.01405636	6.20962523	10.24994003	148.462270233
H	10.14595675	26.66490685	14.37486299	29.2984185714
H	6.17968862	6.91575318	10.11403201	29.298418751
H	8.70480383	27.31813031	15.15821310	29.5687197871
H	7.62084153	6.26252973	9.33068190	29.5687198538
C	8.48106727	26.94261652	13.03156341	158.552408303
C	7.84457809	6.63804351	11.45733159	158.552408743
H	8.08408499	25.92525662	13.14961821	29.1855692092
H	8.24156037	7.65540341	11.33927679	29.1855693005
H	7.63159281	27.62569824	12.87206006	30.4666290646
H	8.69405255	5.95496179	11.61683494	30.4666291658
H	9.09392975	26.96697798	12.11774611	30.2270282694
H	7.23171562	6.61368205	12.37114889	30.2270283925
C	15.25120221	24.15134683	18.02991475	106.503985146
C	1.07444315	9.42931321	6.45898025	106.503984354
H	14.93777186	23.21728534	17.54661601	26.8439954639
H	1.38787350	10.36337470	6.94227899	26.843995458
H	14.34423841	24.72650934	18.28404096	26.2996837503
H	1.98140695	8.85415069	6.20485404	26.2996835984
C	3.27193712	23.86169983	19.27195012	140.684909276
C	13.05370824	9.71896021	5.21694488	140.684907148
H	3.42667582	24.78632788	19.84869105	28.5812108311
H	12.89896954	8.79433215	4.64020394	28.5812105661
H	2.67913081	23.18797301	19.91380774	29.2861750307
H	13.64651456	10.39268702	4.57508725	29.2861748531
C	4.63041679	23.22056321	18.96079123	150.496563093
C	11.69522857	10.36009682	5.52810376	150.49656428
H	5.15541343	23.05237840	19.91555715	29.489174968
H	11.17023193	10.52828163	4.57333785	29.4891750956
H	5.24272218	23.93782189	18.39086415	29.8861383193
H	11.08292318	9.64283814	6.09803085	29.8861382788
C	4.52613266	21.91777076	18.16956230	160.666194506
C	11.79951270	11.66288927	6.31933270	160.666194789
H	5.50728960	21.43430058	18.05882153	31.1358981356
H	10.81835577	12.14635945	6.43007347	31.1358984887
H	3.85168351	21.20102526	18.65969177	31.1826119131
H	12.47396185	12.37963477	5.82920323	31.1826120895
H	4.13398582	22.09375483	17.15994961	32.2264235339
H	12.19165954	11.48690520	7.32894538	32.2264240676
O	4.50466987	7.81607735	12.15963602	158.159388032
O	11.82097549	25.76458268	12.32925898	158.159389043
C	7.27547182	10.75830780	14.97927773	155.03153585
C	9.05017355	22.82235223	9.50961727	155.03153562
H	7.48786714	11.10231203	16.00123690	29.7016077007
H	8.83777822	22.47834800	8.48765810	29.701607622
H	8.19269644	10.30352486	14.57551383	29.6935310357
H	8.13294892	23.27713518	9.91338117	29.6935308739
H	7.04450152	11.64476354	14.36741537	29.9475262414
H	9.28114384	21.93589649	10.12147963	29.9475261751
C	6.12839601	9.75151229	14.95205838	148.730547622
C	10.19724934	23.82914774	9.53683662	148.730547376
H	5.22319478	10.18858369	15.40405123	29.0392644673
H	11.10245058	23.39207634	9.08484377	29.0392643993
H	6.38914691	8.87843311	15.57189276	29.2403487689
H	9.93649846	24.70222692	8.91700224	29.2403488136
C	5.81581014	9.28682084	13.52825457	139.380547686
C	10.50983522	24.29383919	10.96064043	139.380547904
H	5.46900932	10.13724796	12.92036398	28.8759810432
H	10.85663604	23.44341208	11.56853101	28.8759813603
H	6.73117123	8.89777586	13.05451571	29.5148571772
H	9.59447413	24.68288418	11.43437929	29.5148571787
C	4.75134816	8.21038200	13.52440234	97.6190073365
C	11.57429721	25.37027803	10.96449266	97.619007561
H	5.07574019	7.33187308	14.10807146	26.3778592833
H	11.24990517	26.24878695	10.38082354	26.3778592889
H	3.80981105	8.57629645	13.97031222	27.3727917256
H	12.51583431	25.00436358	10.51858277	27.3727918066
C	3.53914913	6.87752295	11.95330744	4.60361471221
C	12.78649623	26.70313708	12.53558756	4.60361450709
C	2.85307549	6.21456357	12.94970680	64.9454495011
C	13.47256987	27.36609646	11.53918820	64.9454494709
H	3.04952611	6.40576651	14.00305587	25.9225792628
H	13.27611925	27.17489352	10.48583913	25.9225792332
C	1.86553507	5.24330545	12.61368541	38.921415557
C	14.46011029	28.33735458	11.87520959	38.9214166456
C	2.90400909	29.56231415	13.60278232	40.2053532665
C	13.42163627	4.01834588	10.88611269	40.2053491391
H	3.11223838	29.76217813	14.65713424	26.3250901089
H	13.21340699	3.81848190	9.83176075	26.3250894682
C	1.57083591	4.97470516	11.22188761	40.0915196328
C	14.75480945	28.60595487	13.26700739	40.0915197307
C	2.29367865	5.69886555	10.22436953	37.115427284
C	14.03196672	27.88179448	14.26452547	37.1154283536
H	2.07129557	5.50174424	9.17353791	25.0972926385
H	14.25434979	28.07891579	15.31535709	25.0972927292
C	3.25041976	6.61204361	10.57763015	44.2158098369
C	13.07522561	26.96861642	13.91126485	44.2158090549
H	3.80943745	7.16266784	9.81992007	23.6847368598
H	12.51620791	26.41799220	14.66897493	23.6847368654
O	14.73331566	15.53556129	18.02832214	18.3749167034
O	1.59232971	18.04509874	6.46057286	18.3749127716
O	3.28536856	10.95252791	11.69661072	151.922664275
O	13.04027681	22.62813212	12.79228428	151.922663448
O	3.02104840	10.85487819	9.39313454	129.487926257
O	13.30459696	22.72578184	15.09576046	129.487927681
O	10.19112867	13.44976727	16.10785250	214.391966185
O	6.13451670	20.13089276	8.38104249	214.391972343
O	10.22955759	16.17801304	8.80923637	169.155406276
O	6.09608777	17.40264700	15.67965863	169.155389013
N	13.62094530	15.20922211	16.05219212	147.209732131
N	2.70470007	18.37143792	8.43670288	147.209733074
H	13.55364652	15.42864542	15.06147037	28.1083851042
H	2.77199884	18.15201461	9.42742463	28.1083851602
N	2.55933306	16.72353043	16.19468340	148.000009608
N	13.76631231	16.85712960	8.29421160	148.000013471
H	2.42650457	16.94834332	15.21273861	27.9031724306
H	13.89914080	16.63231671	9.27615639	27.903172263
C	14.58389316	15.80924702	16.82174559	8.98090547253
C	1.74175220	17.77141301	7.66714941	8.98090533105
C	12.97205125	13.98542377	16.51996573	130.791514085
C	3.35359411	19.59523626	7.96892927	130.791513707
H	12.13346595	14.22621632	17.18832941	25.4840847982
H	4.19217942	19.35444372	7.30056559	25.4840846068
H	13.69851396	13.40854777	17.11317976	25.9683924907
H	2.62713140	20.17211226	7.37571524	25.9683924188
C	12.46829308	13.16627697	15.36317887	44.2433981753
C	3.85735228	20.41438306	9.12571613	44.2433963065
C	11.11065200	12.92900469	15.21388877	5.00424443051
C	5.21499337	20.65165534	9.27500623	5.00424391711
C	10.62374181	12.14277539	14.14696433	49.8050857235
C	5.70190356	21.43788464	10.34193067	49.8050881157
H	9.55408815	11.94252985	14.09594310	23.2080802667
H	6.77155721	21.63813018	10.39295190	23.2080805718
C	11.48030860	11.64161412	13.19457746	40.029527205
C	4.84533677	21.93904591	11.29431754	40.0295279037
H	11.07505736	10.99333481	12.41958508	20.9762602581
H	5.25058801	22.58732522	12.06930991	20.9762605107
C	12.87752030	11.88981410	13.26760102	42.5549253984
C	3.44812506	21.69084593	11.22129398	42.5549251259
C	13.78640319	11.39800208	12.28424680	37.4709468163
C	2.53924218	22.18265795	12.20464820	37.4709472597
C	2.33017787	11.48124947	12.53286624	9.30888931695
C	13.99546750	22.09941056	11.95602876	9.30888876338
C	2.83240257	12.13969955	13.67633776	51.129638069
C	13.49324280	21.44096049	10.81255723	51.1296353215
H	3.91173343	12.18985907	13.82316410	23.5070972788
H	12.41391193	21.39080096	10.66573090	23.5070969283
C	1.96584425	12.73076657	14.56645475	41.3907671633
C	14.35980111	20.84989346	9.92244025	41.3907677195
H	2.37093574	13.26798032	15.42142581	23.7145067779
H	13.95470962	20.31267971	9.06746919	23.7145067858
C	13.37868348	12.61711212	14.40458771	41.3886916445
C	2.94696188	20.96354791	10.08430729	41.3886917664
C	13.38578581	10.78600443	10.95338261	131.866814332
C	2.93985956	22.79465560	13.53551239	131.866816645
H	12.33859937	10.46363461	10.95467635	24.9931131647
H	3.98704599	23.11702543	13.53421865	24.99311332
C	1.47868208	9.57254276	10.73902391	140.931813144
C	14.84696328	24.00811726	13.74987109	140.931811397
H	1.41884614	8.88128763	11.58960290	30.0960772098
H	14.90679922	24.69937240	12.89929210	30.0960770548
H	1.22268188	9.02957190	9.82090327	28.8012194819
H	15.10296348	24.55108813	14.66799173	28.8012192988
C	2.88617928	10.11009180	10.59503076	71.0293435088
C	13.43946608	23.47056823	13.89386423	71.0293449572
H	3.65811888	9.33761298	10.54168045	23.8123317502
H	12.66752649	24.24304705	13.94721456	23.8123320035
C	2.02240633	11.78045920	9.16117999	10.8880784241
C	14.30323903	21.80020083	15.32771501	10.888080473
C	2.33921975	12.73244274	8.16742066	51.7028623286
C	13.98642561	20.84821729	16.32147434	51.7028725573
H	3.29029196	12.64222931	7.64253373	23.2139160177
H	13.03535341	20.93843072	16.84636126	23.2139164404
C	1.49006685	13.77752071	7.91781638	43.3237792348
C	14.83557852	19.80313932	16.57107861	43.3237668873
H	1.77506332	14.52523605	7.18177593	22.7003868234
H	14.55058204	19.05542398	17.30711907	22.7003869085
C	13.07355669	13.89107321	8.60859507	39.0774907561
C	3.25208868	19.68958638	15.88029993	39.077497102
C	12.21871131	15.00632918	8.39187152	45.6439026957
C	4.10693405	18.57433085	16.09702348	45.6439376592
C	10.97964521	15.06289793	9.02905772	5.28836315001
C	5.34600015	18.51776210	15.45983727	5.28835980005
C	10.56402288	13.99194521	9.85613729	57.6680624132
C	5.76162248	19.58871482	14.63275771	57.6680639327
H	9.57438717	14.00686004	10.30950755	23.9245197774
H	6.75125819	19.57379999	14.17938745	23.9245198195
C	11.41200436	12.93213673	10.10712192	41.4413015921
C	4.91364101	20.64852330	14.38177308	41.4413045175
H	11.05991615	12.13237956	10.75090819	22.1604288154
H	5.26572921	21.44828047	13.73798681	22.160428949
C	12.70601416	12.85569850	9.53549256	41.8954685449
C	3.61963121	20.72496153	14.95340244	41.8954404421
C	13.63239276	11.80565522	9.84280763	40.2415097736
C	2.69325260	21.77500481	14.64608737	40.2415130375
C	3.61970821	17.41722929	16.92478003	134.52355534
C	12.70593716	16.16343074	7.56411497	134.523561596
H	4.44120309	16.72444540	17.14984462	25.8231968194
H	11.88444227	16.85621463	7.33905038	25.8231963457
H	3.21938181	17.75673714	17.89249172	25.8809242178
H	13.10626355	15.82392288	6.59640327	25.8809235964
C	9.88661603	12.53823186	17.18547699	98.6178743148
C	6.43902934	21.04242818	7.30341801	98.6178747758
H	10.77965939	12.42115156	17.82908912	27.8636803736
H	5.54598597	21.15950847	6.65980588	27.8636802616
H	9.65177652	11.54576576	16.76501315	27.8221006208
H	6.67386885	22.03489427	7.72388185	27.8221007124
C	8.71270945	13.09150001	17.97135430	139.623338276
C	7.61293591	20.48916002	6.51754070	139.62333725
H	7.82131374	13.09460786	17.32357143	28.9141522833
H	8.50433163	20.48605218	7.16532357	28.914152133
H	8.92339396	14.14273972	18.22478615	28.8506410867
H	7.40225140	19.43792031	6.26410885	28.8506410718
C	8.42848135	12.29269198	19.24837867	148.773017023
C	7.89716402	21.28796804	5.24051633	148.773017655
H	9.28593744	12.38998060	19.93027203	29.4745892854
H	7.03970792	21.19067943	4.55862297	29.4745892449
H	7.56901324	12.75239520	19.76086717	29.2007214141
H	8.75663212	20.82826483	4.72802783	29.2007215701
C	8.15903825	10.80619195	19.00705865	159.02835475
C	8.16660712	22.77446808	5.48183636	159.028355142
H	7.86455644	10.30468136	19.93951868	30.7823981817
H	8.46108892	23.27597867	4.54937632	30.7823981731
H	7.34727668	10.66558089	18.27743541	30.0250996111
H	8.97836868	22.91507914	6.21145959	30.0250997966
H	9.05168667	10.29110075	18.62470725	31.4065535538
H	7.27395870	23.28955928	5.86418775	31.40655369
C	8.91611592	16.28736693	9.38799724	100.574023223
C	7.40952944	17.29329310	15.10089776	100.574023175
H	8.98042421	16.15461091	10.48205085	26.6430360289
H	7.34522115	17.42604912	14.00684415	26.6430360104
H	8.26645058	15.49032273	8.98873524	26.2538800259
H	8.05919479	18.09033730	15.50015976	26.2538799541
C	8.40331568	17.67133562	9.02200187	136.505678211
C	7.92232968	15.90932442	15.46689313	136.505676777
H	8.57858850	17.81953962	7.94533733	28.6150234452
H	7.74705686	15.76112041	16.54355767	28.615023378
H	7.31215613	17.70242566	9.15752738	28.5030507422
H	9.01348924	15.87823437	15.33136762	28.5030505544
C	9.05458525	18.80097407	9.82964931	149.132876203
C	7.27106011	14.77968596	14.65924569	149.132877882
H	10.14693760	18.65729482	9.84062567	29.3380218576
H	6.17870777	14.92336521	14.64826933	29.3380221908
H	8.86547035	19.75349207	9.31387370	29.1054001568
H	7.46017501	13.82716797	15.17502130	29.1054003768
C	8.51452229	18.88928853	11.25784657	157.166569283
C	7.81112308	14.69137150	13.23104843	157.166569709
H	9.03342974	19.66187446	11.84228304	29.9911726041
H	7.29221562	13.91878557	12.64661196	29.9911726037
H	7.44033022	19.13226981	11.24867820	29.9089382071
H	8.88531514	14.44839023	13.24021680	29.9089383873
H	8.64824513	17.94171298	11.80251224	29.9071081515
H	7.67740023	15.63894705	12.68638276	29.9071082204
O	5.92343439	14.57817446	10.39365482	148.921680128
O	10.40221097	19.00248557	14.09524018	148.921693881
C	7.99924335	10.26988913	9.19434474	157.066892588
C	8.32640202	23.31077090	15.29455026	157.066893433
H	7.82589627	9.19758223	9.02425873	29.5752716099
H	8.49974909	24.38307780	15.46463627	29.575271716
H	8.38472541	10.70286264	8.25773814	30.4200059626
H	7.94091995	22.87779739	16.23115685	30.42000616
H	8.78212483	10.35333798	9.96142412	28.792082776
H	7.54352054	23.22732205	14.52747088	28.7920829389
C	6.71039528	10.97141093	9.62329750	148.648928832
C	9.61525008	22.60924910	14.86559750	148.648930022
H	6.32150587	10.50699138	10.54462689	29.2297105284
H	10.00413949	23.07366865	13.94426811	29.2297105996
H	5.93085762	10.83533329	8.85556937	29.0621088523
H	10.39478774	22.74532674	15.63332563	29.0621089222
C	6.92494580	12.46745206	9.86217293	136.654539686
C	9.40069956	21.11320798	14.62672207	136.654539068
H	7.66527433	12.61215790	10.66605463	28.9111998033
H	8.66037104	20.96850213	13.82284037	28.9111999031
H	7.34366036	12.92799568	8.95378976	29.4110077504
H	8.98198499	20.65266435	15.53510524	29.4110076674
C	5.63736785	13.17534135	10.23494107	97.8645742095
C	10.68827751	20.40531868	14.25395393	97.8645738579
H	4.86827263	13.04416405	9.45466392	26.367744196
H	11.45737273	20.53649598	15.03423108	26.3677441865
H	5.21938432	12.77527136	11.17479561	26.5371029186
H	11.10626104	20.80538867	13.31409939	26.5371029163
C	4.92187266	15.36540563	10.87986354	6.42474176172
C	11.40377271	18.21525440	13.60903145	6.42474582906
C	3.63005249	14.94807021	11.12910300	65.1651745044
C	12.69559287	18.63258982	13.35979200	65.1651760929
H	3.31038831	13.92712044	10.92517214	25.6861133718
H	13.01525706	19.65353959	13.56372286	25.6861132469
C	2.67652938	15.85903453	11.67560713	38.9047298836
C	13.64911598	17.72162551	12.81328787	38.9047285991
C	14.18265069	15.46228639	11.97636428	42.4576002496
C	2.14299468	18.11837364	12.51253072	42.4576008818
H	13.87345636	14.43311465	11.77711126	26.583512022
H	2.45218900	19.14754538	12.71178374	26.5835121051
C	3.06846452	17.22601143	11.95162204	39.8841117982
C	13.25718084	16.35464860	12.53727296	39.8841104332
C	4.40986684	17.61900321	11.64820032	39.0245540678
C	11.91577852	15.96165682	12.84069466	39.0245559134
H	4.71125374	18.64961953	11.84871142	25.4321861094
H	11.61439162	14.93104050	12.64018358	25.4321861918
C	5.30506131	16.71891382	11.13585048	46.4466032928
C	11.02058406	16.86174622	13.35304452	46.4466017626
H	6.33189995	17.01099221	10.92011755	24.3305135603
H	9.99374541	16.56966783	13.56877745	24.3305132399
O	4.53995181	7.22291365	0.56470068	34.5501525644
O	11.78569356	26.35774638	23.92419432	34.5501545727
O	12.47948727	17.33067172	20.91569550	154.650556866
O	3.84615810	16.24998831	3.57319950	154.650559241
O	14.12308441	18.87538964	20.38810731	132.667272698
O	2.20256095	14.70527039	4.10078769	132.667275085
O	8.88301219	6.88108464	3.72125848	157.944740422
O	7.44263317	26.69957540	20.76763652	157.944740693
O	11.45340930	14.49750249	2.39034763	170.862037448
O	4.87223606	19.08315754	22.09854737	170.862045755
N	6.34387709	8.30183883	1.48231071	152.363354172
N	9.98176828	25.27882120	23.00658428	152.363353525
H	6.79183896	9.18753352	1.70105337	27.7774638129
H	9.53380640	24.39312651	22.78784163	27.7774637045
N	4.47024490	9.49609561	0.81409444	159.67633642
N	11.85540046	24.08456442	23.67480056	159.67633615
H	4.96986164	10.35410552	1.02478298	27.9607507721
H	11.35578372	23.22655451	23.46411202	27.9607507129
C	5.08721642	8.27518489	0.92862827	14.1244321398
C	11.23842895	25.30547514	23.56026673	14.1244322465
C	7.14691079	7.08690016	1.56889055	134.988199136
C	9.17873457	26.49375987	22.92000445	134.988198181
H	6.82492560	6.41735417	0.75906177	25.7079383878
H	9.50071976	27.16330586	23.72983323	25.7079384188
H	6.95579487	6.55644581	2.51176465	26.3236710677
H	9.36985049	27.02421422	21.97713035	26.323671071
C	8.61256914	7.40763639	1.44498580	43.750509211
C	7.71307622	26.17302364	23.04390920	43.7505098917
C	9.44586383	7.31606854	2.55732902	4.26141772703
C	6.87978153	26.26459150	21.93156598	4.26141871029
C	10.82320900	7.62309357	2.44629805	53.4614013558
C	5.50243637	25.95756646	22.04259694	53.4614022333
H	11.47810840	7.48909498	3.30706526	24.1656805344
H	4.84753696	26.09156506	21.18182974	24.165680556
C	11.34584196	8.04894066	1.24476507	42.4208018649
C	4.97980340	25.53171937	23.24412993	42.4208043006
H	12.41855041	8.22442886	1.18057386	22.9415487437
H	3.90709496	25.35623118	23.30832114	22.9415491439
C	10.53940273	8.19263891	0.08686266	43.6180874482
C	5.78624263	25.38802112	24.40203234	43.6180868027
C	12.82659367	17.18313061	23.32086997	37.8580573596
C	3.49905170	16.39752943	1.16802503	37.8580578641
C	12.02414867	17.08695339	22.19430750	11.3829653188
C	4.30149670	16.49370664	2.29458750	11.3829663452
C	10.66105942	16.72906038	22.29080584	51.9910877888
C	5.66458594	16.85159966	2.19808916	51.9910890999
H	10.05218986	16.72413612	21.38547977	23.4791594975
H	6.27345550	16.85652391	3.10341523	23.4791594836
C	10.11522403	16.41879718	23.51326670	41.9683138107
C	6.21042133	17.16186285	0.97562830	41.9683116667
H	9.05376037	16.18457136	23.57823881	23.7207733096
H	7.27188500	17.39608867	0.91065619	23.7207729822
C	9.15242346	7.82360673	0.19458949	40.4611895508
C	7.17322191	25.75705331	24.29430551	40.4611895212
C	14.20964280	17.75493577	23.08006444	134.179760527
C	2.11600257	15.82572426	1.40883056	134.179760273
H	14.87815970	17.57926735	23.93027100	26.2537774255
H	1.44748567	16.00139268	0.55862400	26.2537773944
C	14.75793401	17.05137852	21.83294385	141.608182954
C	1.56771135	16.52928151	2.65595115	141.608182712
H	2.97248666	17.35421163	21.62267629	28.7996463077
H	13.35315870	16.22644841	2.86621871	28.7996463312
H	14.71305556	15.96071996	21.94066749	28.4944885894
H	1.61258981	17.61994007	2.54822751	28.4944885764
C	13.89504296	17.49971925	20.67128514	70.0159650794
C	2.43060241	16.08094078	3.81760986	70.0159639499
H	14.10340561	16.96862874	19.73414051	23.1641063515
H	2.22223975	16.61203130	4.75475449	23.1641061128
C	14.04882151	19.70601784	21.49360008	11.3255626164
C	2.27682386	13.87464219	2.99529492	11.3255643562
C	13.88860026	21.07493437	21.18604093	51.4530631483
C	2.43704511	12.50572567	3.30285406	51.4530612787
H	13.87340374	21.36708616	20.13472894	23.734411584
H	2.45224163	12.21357387	4.35416606	23.734411114
C	13.71133900	21.99555501	22.18789458	42.7510397241
C	2.61430636	11.58510502	2.30100042	42.751039712
H	13.54839593	23.04157338	21.93208292	23.3886761428
H	2.77724944	10.53908665	2.55681208	23.3886760826
C	13.71220370	21.59702823	23.55315674	38.6806079335
C	2.61344166	11.98363180	0.93573826	38.6806085919
C	11.71168481	13.98684799	0.10779686	42.9645216952
C	4.61396055	19.59381204	24.38109814	42.9645206513
C	11.71248259	13.55897548	1.43384936	6.82133289601
C	4.61316277	20.02168456	23.05504564	6.82133458736
C	11.98658117	12.20757144	1.74037956	60.3723815854
C	4.33906420	21.37308859	22.74851544	60.372383133
H	12.03831208	11.87979772	2.77634907	25.4601489769
H	4.28733328	21.70086231	21.71254593	25.4601489455
C	12.20640091	11.29555781	0.73286285	41.7217356329
C	4.11924445	22.28510222	23.75603215	41.7217358834
H	12.41635152	10.26871982	1.01126706	23.8415528166
H	3.90929385	23.31194021	23.47762794	23.8415528654
C	13.93651974	20.21027426	23.85657897	43.779724235
C	2.38912562	13.37038576	0.63231603	43.7797237932
C	14.09396123	19.25341078	22.80490207	40.1519960161
C	2.23168413	14.32724925	1.68399293	40.1519954555
C	13.18609334	23.97322269	24.26298999	134.54977555
C	3.13955203	9.60743734	0.22590501	134.549775714
H	11.46421840	16.05351485	0.67009673	25.3979520777
H	4.86142697	17.52714518	23.81879827	25.397952007
H	13.94375378	24.36110542	23.55633073	26.9189180321
H	2.38189158	9.21955462	0.93256427	26.9189179705
C	9.53829820	7.15310161	4.97261292	103.85429428
C	6.78734716	26.42755842	19.51628208	103.85429429
H	9.97474859	8.16604401	4.94473313	27.0691454286
H	6.35089677	25.41461602	19.54416187	27.0691454223
H	10.35262622	6.42820628	5.14150920	28.419032135
H	5.97301914	27.15245375	19.34738580	28.4190321255
C	8.47337187	7.05555330	6.05379145	138.750251906
C	7.85227349	26.52510673	18.43510355	138.750251019
H	8.03664611	6.04307949	6.02073135	29.9838394546
H	8.28899925	27.53758055	18.46816365	29.9838391646
H	8.96859314	7.15088475	7.03375268	30.0268043166
H	7.35705222	26.42977528	17.45514232	30.0268042347
C	7.37115270	8.10834852	5.89864882	151.319898046
C	8.95449266	25.47231151	18.59024618	151.319897068
H	7.01574496	8.10247381	4.85688596	29.2518236643
H	9.30990040	25.47818622	19.63200905	29.2518234232
H	7.79948619	9.10854285	6.07792682	29.9675444583
H	8.52615918	24.47211718	18.41096818	29.9675444316
C	6.19056886	7.87572108	6.84100703	158.791350624
C	10.13507651	25.70493895	17.64788797	158.791351
H	5.42032747	8.65074514	6.71506774	29.542397144
H	10.90531789	24.92991489	17.77382726	29.5423972151
H	5.72399262	6.89809253	6.64039592	30.0270867578
H	10.60165275	26.68256750	17.84849908	30.0270867252
H	6.50980405	7.88397942	7.89322539	29.8859337286
H	9.81584131	25.69668061	16.59566961	29.8859336981
C	11.32466491	14.06860431	3.75646319	101.41575978
C	5.00098046	19.51205572	20.73243181	101.415759616
H	12.30378181	13.71274767	4.11737365	26.9573792529
H	4.02186355	19.86791236	20.37152135	26.9573791528
H	10.60285522	13.23480354	3.81179183	27.2100233255
H	5.72279014	20.34585649	20.67710317	27.2100234258
C	10.83963276	15.25859169	4.56524692	138.143021843
C	5.48601261	18.32206835	19.92364808	138.143021746
H	11.55155172	16.09017585	4.42937905	29.4474960744
H	4.77409363	17.49048420	20.05951594	29.4474960084
H	10.88071581	14.98281021	5.63217747	29.3153539945
H	5.44492955	18.59784983	18.85671753	29.3153539998
C	9.42356813	15.71114484	4.19177663	152.273834999
C	6.90207724	17.86951519	20.29711837	152.273834808
H	8.71117447	14.91571577	4.46701374	30.0268491011
H	7.61447089	18.66494427	20.02188126	30.0268490873
H	9.35843928	15.82319404	3.09844020	29.7317463954
H	6.96720609	17.75746599	21.39045480	29.7317463903
C	9.03771323	17.02555526	4.87196532	157.854179351
C	7.28793214	16.55510477	19.61692968	157.854179322
H	7.99673272	17.30608288	4.64983943	29.5778188274
H	8.32891265	16.27457715	19.83905556	29.5778187763
H	9.14054861	16.95147310	5.96595538	29.6706455499
H	7.18509675	16.62918694	18.52293962	29.670645486
H	9.68503467	17.84577158	4.52496446	29.9463926968
H	6.64061069	15.73488845	19.96393054	29.9463925438
O	9.53566272	20.83769501	19.45362311	163.815592279
O	6.78998265	12.74296502	5.03527189	163.815599561
C	10.98596503	17.05726200	17.71197726	160.690701578
C	5.33968033	16.52339803	6.77691774	160.690701185
H	11.70537511	16.26602931	17.46841467	29.4986387981
H	4.62027025	17.31463072	7.02048033	29.4986387609
H	10.74123999	16.97798316	18.78052594	29.5872946912
H	5.58440538	16.60267687	5.70836906	29.5872946302
H	10.06993617	16.87017188	17.13211043	29.9123538615
H	6.25570919	16.71048815	7.35678457	29.9123538777
C	11.56615327	18.43163982	17.37779773	149.766376641
C	4.75949209	15.14902021	7.11109727	149.766377802
H	12.51127770	18.57815668	17.92518285	29.5526805748
H	3.81436767	15.00250334	6.56371215	29.5526806882
H	11.81493593	18.47346310	16.30785694	30.0101645066
H	4.51070943	15.10719694	8.18103806	30.0101645564
C	10.60416034	19.57647545	17.71178487	139.801619589
C	5.72148503	14.00418459	6.77711013	139.801620124
H	10.92935434	20.51537118	17.23696505	28.6942174295
H	5.39629102	13.06528885	7.25192994	28.6942173705
H	9.60675684	19.34295407	17.30647352	29.3571619277
H	6.71888852	14.23770596	7.18242148	29.3571620764
C	10.49527542	19.79700262	19.20536340	98.9029463276
C	5.83036994	13.78365742	5.28353160	98.9029453362
H	11.46973583	20.08425084	19.63609963	26.8081218255
H	4.85590953	13.49640920	4.85279537	26.8081218167
H	10.16978397	18.87978806	19.72321368	26.4945562876
H	6.15586139	14.70087198	4.76568132	26.4945562939
C	9.26024883	21.08797299	20.76666350	6.14417321187
C	7.06539653	12.49268704	3.72223150	6.14417285827
C	9.87705426	20.45937893	21.82876437	63.8627555906
C	6.44859110	13.12128110	2.66013063	63.8627566101
H	10.66569088	19.72345026	21.67850902	25.7908268185
H	5.65995449	13.85720977	2.81038598	25.790827035
C	9.47940866	20.75763980	23.16522518	38.5589132073
C	6.84623670	12.82302024	1.32366981	38.558911496
C	10.06292744	20.11384939	24.26728247	41.3051493151
C	6.26271792	13.46681064	0.22161253	41.3051525952
H	10.84730489	19.37133758	24.10507685	27.0056387885
H	5.47834048	14.20932245	0.38381815	27.0056390017
C	8.43691154	21.73451700	23.39923884	39.5196312105
C	7.88873384	11.84614303	1.08965616	39.519631528
C	7.84516098	22.38128301	22.26831179	38.475101255
C	8.48048438	11.19937702	2.22058320	38.4751037412
H	7.05524645	23.11844022	22.43817815	25.6890414583
H	9.27039891	10.46221981	2.05071685	25.6890415543
C	8.24302005	22.06848257	20.99377370	45.7960886532
C	8.08262531	11.51217746	3.49512129	45.796086695
H	7.79122335	22.55055006	20.12611372	24.1619466118
H	8.53442201	11.03010998	4.36278128	24.1619464485
