# Supplementary material for: Chemical shifts in molecular solids by machine learning
Source: Nat Commun. 2018 Oct 29;9:4501. doi: 10.1038/s41467-018-06972-x (PMC6206069; doi:10.1038/s41467-018-06972-x)
Supplement: Supplementary file 11 — Supplementary Data 9 [file 41467_2018_6972_MOESM11_ESM.zip › Supplementary_Dataset_9/RUKTOI_relaxed.xyz]

768
Lattice="9.643700044528936 0.0 0.0 3.335080786399442 25.830486626369996 0.0 0.04119788659022761 0.9904465693732999 27.752302458643815" Properties=species:S:1:pos:R:3:CS:R:1 pbc="T T T"
O	6.13606275	22.67271151	24.66900948	184.2286263
O	6.29143558	20.66123904	3.47325352	244.677718634
H	6.60366893	19.71215294	3.33554259	21.8299673174
N	10.28905090	21.59820544	0.52486278	-63.7191887288
N	4.30066665	22.83706719	2.50385361	174.31667404
C	10.07980872	21.44225528	1.82518216	20.5672224648
H	10.97513512	21.40100443	2.45246749	22.5000841765
C	8.80203927	21.32524423	2.39928100	46.5690397658
H	8.69999461	21.18615770	3.47483998	22.5155124177
C	7.67838279	21.37060278	1.59267117	15.0612477473
C	7.85522122	21.51872223	0.18229250	45.1712905665
C	9.24580235	22.62406675	27.45197841	18.4373661365
C	9.46675375	22.78033654	26.05801910	43.3102472047
H	10.49448609	22.87039148	25.70748591	23.9170358401
C	8.41385782	22.80274305	25.18069095	46.8730467106
H	8.57648761	22.90121010	24.10833620	24.0642509585
C	7.07761819	22.66971812	25.64876370	7.26943866923
C	6.81763067	22.54220040	27.00616911	65.4723498785
H	5.78869953	22.44434297	27.35591056	23.2825978485
C	6.29473049	21.31144121	2.21633654	92.2696101744
H	5.61244885	20.79042847	1.52084602	24.245177791
C	5.77932825	22.76443573	2.34544030	103.956750435
H	5.97003996	23.23040037	1.36614588	27.939626766
C	6.49640356	23.59283378	3.44879221	141.7296163
H	7.14985035	22.94536485	4.04950252	28.5943957743
H	7.12488304	24.36719740	2.98807492	29.6327540706
C	5.42889779	24.22053778	4.36024226	135.219182292
H	5.91424203	24.79481219	5.16155758	28.4619773626
C	4.48241429	25.13152798	3.54906797	126.178280275
H	3.65340955	25.41339205	4.22224077	29.483589083
C	3.91487079	24.26076586	2.38358686	112.172023173
H	12.46053581	24.31085720	2.34136592	27.8003631703
H	4.29971920	24.62295581	1.41819533	28.4732468103
C	4.59298318	23.08715920	4.97661508	140.277056759
H	5.25852469	22.38946834	5.50455228	28.5967329971
H	3.87622607	23.49452349	5.70362852	29.1035923549
C	3.85093061	22.35085372	3.82975811	122.427896593
H	4.01523558	21.26879739	3.87653115	26.2974282763
H	2.76901880	22.54779039	3.87882230	28.0585569176
C	1.76680775	0.61353107	3.03713208	141.652690124
H	2.58685415	0.35989611	2.34170767	31.2026359372
C	0.72093430	1.43086306	2.26706334	148.778652951
H	0.28180816	0.86586571	1.43195773	29.4135478678
H	1.16709838	2.35024268	1.86004926	30.6398683164
H	9.54536555	1.72593509	2.94449850	30.4478589566
C	2.33566066	1.46878054	4.17326363	150.652540751
H	1.54562326	1.70820504	4.90416644	30.7077468752
H	2.72888201	2.41814946	3.78089387	30.5217481199
H	3.15157610	0.95994975	4.70475440	29.6587725031
C	4.77736496	22.41071765	25.05975158	113.224446867
H	4.20215345	22.35355148	24.12721726	26.0793103626
H	4.39359503	23.21189320	25.70823778	26.9421307135
H	4.71090700	21.46006600	25.60652773	29.8916380526
O	9.21188909	21.15397933	6.01314139	176.133603677
O	9.35671522	20.85019064	12.62905146	247.019167236
H	9.66719289	19.89068068	12.57737982	21.6402965737
N	3.74187934	21.27508759	9.63038574	-60.3639520459
N	7.37659468	22.88971193	11.33728983	177.209553051
C	3.52446384	21.32630694	10.93734699	20.5377078299
H	4.41583280	21.35058496	11.56979689	22.6422076187
C	11.88470209	21.33629024	11.51069122	47.2780416428
H	11.77163563	21.35013480	12.59395899	22.8169762966
C	10.76653816	21.30808172	10.69546916	15.4579485829
C	10.95577687	21.26038888	9.28058455	45.5716275766
C	12.30864359	21.22880521	8.79870610	19.6272738702
C	2.89841834	21.14952580	7.40154444	43.4110742356
H	3.93011873	21.11065903	7.05363942	24.0329761633
C	11.49432983	21.11964197	6.51941730	45.7114732661
H	11.66102849	21.04877806	5.44554775	24.0617067338
C	10.15372917	21.17210951	6.98849057	6.7894689736
C	9.88454843	21.23772870	8.34789283	67.6489181252
H	8.85202223	21.25529390	8.69773570	23.4198427637
C	9.37486956	21.34757355	11.30309652	90.9236577397
H	8.69791891	20.74835724	10.66809352	24.5853879139
C	8.86179939	22.80612798	11.25259735	104.914357681
H	9.09549273	23.17535952	10.24189372	27.8081483551
C	9.53567922	23.72232354	12.31093287	143.032667211
H	10.09940549	23.12040459	13.03613476	28.7400301671
H	10.24553898	24.40819377	11.82919554	29.2240196654
C	8.43377494	24.50318558	13.04083371	137.237624352
H	8.88067569	25.17746783	13.78378526	28.9698507239
C	7.59936189	25.31027310	12.02763061	125.172102498
H	6.78934611	25.80702390	12.59072033	29.4226104461
C	6.97400771	24.28125982	11.02861322	110.035354202
H	5.87477403	24.31661604	11.03942849	28.5503689467
H	7.29806480	24.49977293	9.99905500	28.5524502381
C	7.51063669	23.50402398	13.75340380	140.875073752
H	6.72618821	24.04678936	14.29983215	29.2869832591
H	8.09311551	22.92610621	14.48453789	28.8934802546
C	6.88317371	22.56176803	12.69331902	120.657820469
H	7.11691931	21.51187057	12.90070973	26.1498502025
H	5.78934040	22.68237562	12.66346996	27.8485722867
C	5.04369858	0.58077556	11.28100935	140.950976878
H	9.01485477	25.91211065	10.52500783	29.3538429492
C	4.05757807	1.49874874	10.55205698	149.148028944
H	3.41276436	0.94073975	9.85688090	30.4760471631
H	4.57672084	2.28388245	9.98474467	29.5859254764
H	3.40039275	1.99413823	11.28472931	30.8943856426
C	5.95869078	1.39497488	12.19578281	152.582406105
H	5.38171597	1.87658381	13.00082311	30.6081167147
H	6.46555712	2.18810096	11.62716895	29.9548124037
H	6.73609222	0.77823588	12.66488533	30.4238531731
C	7.83852148	21.19570657	6.43506415	112.431853507
H	7.24461055	21.12965716	5.51619537	25.0342375739
H	7.63277043	22.13380507	6.97344627	27.1485802432
H	7.60963777	20.35564984	7.10541957	29.0397640721
O	2.86186111	21.72003433	15.25759067	179.418257591
O	2.99945347	21.63949227	21.89147258	259.39133999
H	3.19679684	20.65702523	21.85520453	22.7306088653
N	7.02589705	22.04905591	18.88329084	-67.6452955453
N	10.66615564	23.64322172	20.65817405	168.1029476
C	6.80300296	22.11212098	20.18922503	20.5417498241
H	7.69175125	22.16463477	20.82555154	22.5382198039
C	5.51742554	22.10066003	20.75709743	47.6238813199
H	5.39375334	22.12400122	21.83928455	22.8008026994
C	4.40322372	22.04258840	19.93838326	15.6988081617
C	4.59728898	21.97962177	18.52580538	46.872765708
C	5.95211149	21.96793437	18.04920947	18.9101672893
C	6.18849882	21.86586338	16.65414315	43.2520309279
H	7.22042027	21.84552779	16.30674518	24.1035732375
C	5.14289101	21.78637557	15.77189487	44.7096766396
H	5.31580080	21.68963404	14.70087509	24.076567678
C	3.79941271	21.81026847	16.23650058	8.67723356066
C	3.52649312	21.91276177	17.59230860	68.2573151396
H	12.13759213	21.90675850	17.94355958	23.4121549301
C	3.01067713	22.08253416	20.54442791	92.033171266
H	11.98534579	21.44608659	19.93878738	24.3964201208
C	12.13262221	23.53093067	20.42355100	104.942970432
H	12.25780949	23.79302245	19.36105069	27.8453024261
C	3.27437612	24.55112381	21.28906745	143.39286807
H	3.82773463	24.03050804	22.08466979	28.6562648836
H	4.00712832	25.08684950	20.67010196	28.8377588916
C	11.90610148	25.51476921	21.92412044	134.82544256
H	12.43067650	26.30773240	22.47473767	28.7803911239
C	10.99738546	26.14109459	20.84492941	127.751885597
H	6.93463874	0.95673191	21.36497560	30.7570803583
C	10.22793324	24.96686440	20.15847178	109.890306878
H	9.14547890	25.04433111	20.33564713	28.440099031
H	10.39162269	24.98035593	19.06891253	28.3092404366
C	11.03256724	24.70403866	22.89640828	143.449742998
H	11.66851446	24.27404646	23.68511156	29.0082632569
H	10.29532888	25.36287132	23.37624382	29.679393749
C	10.32396818	23.57290419	22.09865904	121.679586105
H	10.60384565	22.58175086	22.46893895	25.8646621074
H	9.23055683	23.68574669	22.16139455	27.884693894
C	8.38565690	1.18213418	19.79673088	140.33777726
H	12.27633562	26.33333470	19.12245401	29.567037705
C	7.34280581	1.94387187	18.96861262	149.18741733
H	6.62332293	1.26346437	18.48752696	30.0871355993
H	7.81813552	2.55550820	18.18818111	30.8664555197
H	6.77553289	2.62581172	19.62116206	31.7494612686
C	9.38309579	2.17145330	20.40173364	151.497327504
H	8.87250981	2.86061374	21.08942746	30.7579596018
H	9.84502533	2.78218547	19.61241317	29.894440588
H	0.54106944	1.66451367	20.95800083	30.0221706075
C	11.12773034	21.74127087	15.66272104	113.735290239
H	10.54262482	21.60699911	14.74455683	26.1334852372
H	10.88276438	22.70097956	16.14503276	27.238397821
H	10.91574368	20.92924892	16.37269360	29.2890677914
O	9.56497511	19.08996247	26.89898751	186.032285572
O	3.31569012	18.65038298	1.28316468	249.650824948
H	3.33561860	19.61857163	1.00242177	21.8744995921
N	4.72444787	19.00527948	24.20963161	-71.4477725228
N	5.05334880	16.42596260	2.65474102	173.36237653
C	3.57536662	19.01994173	24.87049566	18.7891992405
H	2.66971269	18.99353388	24.25864333	22.6434525942
C	3.48182896	19.07124738	26.27297140	47.2533486773
H	2.50182361	19.11717590	26.74799010	22.3160178319
C	4.63446849	19.07098110	27.03782522	16.5411951995
C	5.89536063	19.04554844	26.36695001	45.2397204351
C	5.88084595	19.04107360	24.93091516	19.9265116028
C	7.11820300	19.07562146	24.23589189	44.6414705361
H	7.09616824	19.08822309	23.14599941	23.7386848928
C	8.30887553	19.09905343	24.91711384	45.8610443499
H	9.25940281	19.13581029	24.38783272	23.9509752709
C	8.32711778	19.07641234	26.33819863	7.36894603417
C	7.13976837	19.04495686	27.05237531	70.1864382492
H	7.12004180	18.04505822	0.38692368	23.7464980227
C	4.50776828	18.05663665	0.80092817	92.1384546248
H	5.38235680	18.58363803	1.22244945	24.7292252484
C	4.61838526	16.57778756	1.24068070	103.98536237
H	5.45123149	16.15523965	0.65699102	27.6899966997
C	3.32419857	15.76064702	0.95993945	142.055245036
H	3.48461050	15.06358835	0.12540400	28.8127984299
H	2.50274891	16.43250840	0.67754206	28.0956771158
C	2.94594842	15.00220037	2.24002485	135.207030484
H	2.03494064	14.41106337	2.08060889	29.7121829234
C	4.10697256	14.08030251	2.66395277	125.171209744
H	3.82377610	13.61800299	3.62635272	29.7653544491
C	5.35859676	14.99463536	2.87891166	110.634335777
H	5.76279919	14.89668184	3.89675448	28.0376669129
H	6.16021049	14.71482165	2.17652948	28.1187163738
C	2.68774931	16.02764887	3.35482539	142.123084539
H	2.35713732	15.50982366	4.26515923	29.6699730882
H	11.52392860	16.70512837	3.04071018	29.12058425
C	3.99091124	16.82790027	3.60623616	122.566114129
H	3.82682719	17.90598395	3.50095459	26.4738441601
H	4.38912431	16.62873216	4.61357093	27.7285824942
C	4.40839234	12.92982800	1.68177597	141.218651315
H	4.88913095	13.37107141	0.78819059	29.3177805719
C	5.39899952	11.94851376	2.32083076	150.069023754
H	6.32947341	12.44692022	2.62945588	30.1497197813
H	5.65642139	11.13136414	1.63191544	29.8623260675
H	4.94641495	11.49711500	3.21934991	30.7684134233
C	3.14842046	12.18781501	1.22754878	153.238890083
H	2.57987690	11.81147785	2.09232306	31.6389757418
H	3.41513962	11.32152843	0.60463700	30.2672263554
H	2.47774460	12.83662637	0.64475566	30.2199542937
C	9.58941866	18.08849834	0.58275654	112.231100392
H	10.65369640	18.15872483	0.83700487	25.5517857681
H	9.15208708	17.15912158	0.98279999	26.968099023
H	9.04078501	18.94078161	1.00860295	29.3368142891
O	2.97807708	17.71955919	8.58291403	187.666685105
O	6.38642510	18.62474248	10.59288772	245.925253519
H	6.41126109	19.55993720	10.21294833	21.576982741
N	7.80812766	17.71404219	5.84736324	-62.6625279732
N	8.09611015	16.64473385	12.25354617	174.141641644
C	6.65586300	17.81700265	6.49292602	18.7150389386
H	5.75661910	17.84542221	5.87196683	22.6483616148
C	6.54897871	17.90636624	7.89335381	45.2342120343
H	5.56689364	18.01568866	8.35428702	22.5477359075
C	7.69043511	17.88733519	8.67492894	15.9831088808
C	8.95485983	17.77446699	8.01893964	45.0518105969
C	8.95426660	17.69257053	6.58507493	20.2479321337
C	10.19672329	17.59951836	5.90392082	44.5953642683
H	10.18369257	17.53206952	4.81599078	23.7810474736
C	11.38171389	17.59910108	6.59468948	46.5553618536
H	2.69334258	17.53567411	6.07521715	23.9389206219
C	11.38840119	17.69897139	8.01319658	7.08255032174
C	10.19432429	17.77251671	8.71553438	68.032970053
H	10.20669272	17.85584362	9.80033499	23.8811344957
C	7.58940572	17.99817825	10.18833846	91.4749591859
H	8.45486936	18.58207480	10.55252887	24.8653812161
C	7.71392365	16.59038027	10.81443542	104.611751576
H	8.57597808	16.11575042	10.32191184	27.6540656092
C	6.45048823	15.70654627	10.61044075	141.660462042
H	5.64935449	16.28917751	10.13605869	28.6913803758
H	6.67793018	14.85867002	9.94950371	29.325210888
C	5.97393629	15.21363274	11.98612695	136.230635897
H	5.05925982	14.61629595	11.87408267	28.4074744152
C	7.07397024	14.37415007	12.66858681	125.857164325
H	6.74040660	14.18433579	13.70517545	29.3118117872
C	8.36189021	15.25851827	12.70064684	112.232097502
H	8.78687084	15.31282416	13.71472278	27.8505899532
H	9.13387735	14.83666732	12.03804005	29.1714451405
C	5.68117912	16.43862027	12.86632581	140.218586598
H	5.23632516	16.12320796	13.81929069	29.2527271696
H	4.96493246	17.09425367	12.35120426	28.318467004
C	7.01274055	17.19592355	13.10252737	122.463178084
H	6.90952060	18.26525200	12.88906676	26.4483887648
H	7.35252381	17.07635214	14.14344657	27.7097133108
C	7.34273913	12.99910217	12.03210741	141.293762438
H	7.78977873	13.16431870	11.03526387	30.6561470062
C	8.35707565	12.22526069	12.88078390	148.434369505
H	9.31006121	12.76523611	12.97470202	31.0277149028
H	8.57286327	11.24050828	12.44287075	31.9868202151
H	7.95251537	12.06286197	13.89357735	30.8987324313
C	6.06417548	12.17487318	11.86370504	152.702936785
H	5.53578694	12.08682509	12.82765437	31.0481582629
H	6.29555090	11.15591538	11.52033392	31.8777112871
H	5.37210137	12.62855744	11.14062873	30.1670242376
C	3.03488130	17.86779022	10.01216424	112.365393746
H	4.09858177	17.95595122	10.26265737	25.4398935377
H	2.58504958	16.99401960	10.50996317	26.6203899486
H	2.49225849	18.76686832	10.33713821	29.0524365298
O	6.14851290	18.49472447	17.87747954	188.85288786
O	9.55008846	19.26758395	19.85526684	249.017630703
H	9.61771678	20.21837174	19.52900375	22.0625164183
N	11.00542688	18.30146207	15.10672755	-65.1612240711
N	11.24330791	17.12620453	21.41014412	163.479978705
C	9.84326054	18.38654921	15.73770145	19.5574726772
H	8.95172562	18.36058335	15.10484375	22.5691098543
C	9.71991762	18.51829370	17.13313412	46.1211358861
H	8.73241782	18.61283096	17.58659417	22.4058285357
C	10.85526145	18.54180304	17.92319666	15.8410554865
C	2.48638411	18.44924930	17.28375806	46.2753246185
C	2.50163734	18.34602619	15.85166574	20.0573581851
C	3.75044958	18.29514413	15.18015236	42.8240957447
H	3.74710697	18.22064299	14.09312667	24.065291581
C	4.92771697	18.34209773	15.88147006	46.278474675
H	5.88909675	18.31870037	15.37060517	24.0355150745
C	4.91804672	18.43849609	17.29940237	8.75013687571
C	3.71880296	18.47832420	17.99338164	69.0851086464
H	3.72280903	18.56761697	19.07784009	23.4101356927
C	10.73931900	18.62169506	19.43529658	92.4686351134
H	11.61293160	19.16671002	19.83154589	24.2760404915
C	10.81444495	17.17937513	19.98582477	103.480731345
H	11.63878717	16.69498306	19.43910382	27.7522733903
C	9.50505114	16.37045836	19.76325562	144.314345251
H	8.68830830	17.03877872	19.46094773	28.5224771333
H	9.63881173	15.63332985	18.96062213	29.5682374107
C	9.13161290	15.68172394	21.08469823	134.685657351
H	8.22287214	15.08094995	20.94637847	29.0277770725
C	10.29295217	14.78419546	21.55916794	124.433313637
H	10.01619480	14.37762432	22.54903570	29.6064162217
C	11.54444123	15.71056118	21.72774207	113.314308726
H	2.29616547	15.67096937	22.75286443	29.3341306305
H	2.70990441	15.39006398	21.05291769	28.4638290445
C	8.87394039	16.76566214	22.14139485	140.983019014
H	8.56333064	16.30389612	23.09091103	29.3236409148
H	8.05468279	17.41582647	21.80217569	28.7851595108
C	10.17513008	17.59311187	22.32427860	120.84241661
H	9.99904250	18.65616667	22.12482348	26.35386688
H	10.57108255	17.48489618	23.34566399	28.2366774265
C	10.55887096	13.57502895	20.64045875	140.862848029
H	10.89024364	13.96380746	19.65937206	30.1135207243
C	2.03764045	12.70257516	21.20661993	150.643754147
H	2.96525739	13.26996089	21.35917943	30.2960160719
H	2.25244352	11.85323851	20.54219139	31.3302982648
H	1.74710620	12.28728817	22.18473479	30.6322333873
C	9.29730665	12.73131140	20.42426128	151.470405731
H	8.85734199	12.44940383	21.39609148	31.057348417
H	9.53448646	11.80242943	19.88639788	30.3739274123
H	8.52828364	13.26354146	19.84790732	31.2504172313
C	6.19476019	18.66083997	19.30516346	113.399937831
H	7.25666515	18.75045177	19.56180330	25.6291680589
H	5.74019556	17.79452810	19.81176116	26.8999902204
H	5.64799429	19.56445781	19.60900962	29.6448479224
O	1.29406284	8.25568442	10.30876286	188.681746534
O	4.68493415	7.69950541	8.30249871	249.160566893
H	4.74376609	6.73302200	8.57785147	22.136296532
N	6.15116484	8.46970084	13.07630721	-67.6265214284
N	6.36346089	9.87045898	6.80296953	169.775905507
C	4.98891148	8.44587998	12.44053196	19.7638462985
H	4.09688264	8.47604444	13.07249688	22.5924321189
C	4.86572177	8.36761824	11.04108733	47.3252990595
H	3.87742221	8.30801237	10.58362648	22.3502611766
C	6.00195562	8.34800736	10.25215767	15.6269216566
C	7.27725264	8.38295607	10.89662183	45.5001759554
C	7.29146656	8.41583454	12.33286598	19.725690003
C	8.53884783	8.37494264	13.00870392	43.9822946129
H	8.53472888	8.38841871	14.09846399	23.9452725411
C	9.71558595	8.31559968	12.30738744	46.9470399691
H	10.67518803	8.26756090	12.81992808	23.8752414065
C	9.70754532	8.30936994	10.88600299	7.815688161
C	8.51001540	8.35322321	10.18855294	68.4470915444
H	8.51514286	8.33265231	9.10063733	23.3594735982
C	5.88195883	8.32092878	8.73807127	92.4758843679
H	6.74934602	7.78192949	8.31893018	24.4884128972
C	5.97231964	9.78016398	8.23521731	104.527908752
H	6.82460001	10.22219972	8.77551586	27.8034777097
C	4.69477767	10.62067466	8.51626560	143.686012935
H	3.87666453	9.97455755	8.86173841	28.6565128383
H	4.88567471	11.35676336	9.30761978	29.5886097565
C	4.26991009	11.31266674	7.21106773	134.539077451
H	3.36740898	11.91233295	7.38863330	29.1456127278
C	5.40872486	12.20588445	6.67321282	124.870589031
H	5.10147432	12.56585480	5.67416704	29.716269947
C	6.66502729	11.28986498	6.51087390	113.413159151
H	7.07597380	11.34652090	5.49259021	28.8789448629
H	7.46245489	11.60245966	7.20341450	28.4484609484
C	3.96761195	10.22391436	6.17105926	140.424786803
H	3.58127570	10.67503763	5.24538573	29.2615772808
H	3.19504973	9.54950255	6.56789718	28.7796173242
C	5.27534855	9.43357233	5.89809736	120.998115425
H	5.12687335	8.35623541	6.03173245	26.3888535472
H	5.63814599	9.61739977	4.87487875	27.9900127129
C	5.69385876	13.45849382	7.52235295	141.757932955
H	6.01011168	13.12067183	8.52736293	29.8782502254
C	6.83600892	14.27475417	6.91098795	150.81094661
H	7.75674617	13.68814427	6.79204438	30.6479868319
H	7.06345657	15.15836301	7.52398466	31.4213954581
H	6.55443015	14.63426448	5.90847059	30.9177126333
C	4.45010689	14.34009341	7.67460963	151.386242925
H	4.05050325	14.60296104	6.68039934	31.1416062046
H	4.69448515	15.27902779	8.19114799	30.2242362089
H	3.64938329	13.84581456	8.24083772	30.857258423
C	1.34339085	8.23399819	8.87089961	113.187263704
H	10.42720749	7.37553238	8.47517488	29.4387404508
H	2.40500663	8.15388190	8.61074242	25.4726279687
H	10.55052250	9.15534945	8.45452564	26.683447777
O	7.73810153	9.19225150	19.56940098	187.995327313
O	1.49618938	8.19050899	17.60579386	247.827088181
H	1.54430355	7.24273279	17.94753523	21.7428932705
N	2.92297069	9.38551952	22.29917858	-67.5799666977
N	3.19861977	10.10382256	15.87320919	171.489789362
C	1.77212789	9.21792260	21.66440857	18.6060313401
H	10.51690546	9.23269190	22.28668973	22.5238970525
C	1.66612774	9.02528038	20.27438581	45.7399738827
H	10.32865494	8.88470223	19.82003626	22.4527455129
C	2.80813077	8.99660049	19.49386563	16.0907641502
C	4.07227929	9.15781429	20.14058571	45.5364587694
C	4.06998797	9.35868725	21.56275715	19.6290814908
C	5.31208070	9.52505279	22.23195241	43.3414884389
H	5.29776809	9.68060290	23.31098490	23.8530525401
C	6.49772283	9.47727476	21.54246618	46.8842947082
H	7.45243503	9.59505692	22.05406094	23.832980466
C	6.50537387	9.25159250	20.13803746	6.46808949886
C	5.31176917	9.10718369	19.44609879	68.2196550021
H	5.32443069	8.93016777	18.37253975	23.8940508102
C	2.70618127	8.81717076	17.98732448	92.3894039397
H	3.56475614	8.21076174	17.64488236	24.8303472572
C	2.84002462	10.20299117	17.31573420	104.04673676
H	3.71569933	10.68076293	17.78038647	27.6961852569
C	1.58975651	11.10596899	17.51900333	141.251602622
H	1.82984804	11.95076074	18.17943170	29.1016063953
H	10.42306096	10.53601353	17.99367064	28.6729243184
C	10.76544415	11.60324414	16.14292803	136.248827497
H	9.86947889	12.22811642	16.25589897	28.6106833528
C	2.24414077	12.40770316	15.45549830	126.227542196
H	1.90337740	12.63150872	14.42814149	29.2467240676
C	3.49585552	11.47145101	15.38899219	111.378940323
H	3.87688234	11.38169467	14.36023019	27.7887543968
H	4.30880946	11.87680260	16.01157675	28.9550425548
C	10.43024559	10.37912640	15.27599611	140.69176388
H	9.99932389	10.69707123	14.31777612	29.293732122
H	9.68634986	9.75932814	15.79699672	28.5276633941
C	2.08737275	9.56582566	15.05320241	122.743317613
H	1.94699132	8.50920912	15.30427416	26.2952201095
H	2.41967423	9.63856706	14.00578107	27.779226623
C	2.58451884	13.75473424	16.12029829	140.926096898
H	3.06255708	13.53971377	17.09283328	30.6672352728
C	3.59541517	14.51814327	15.25810413	149.724419633
H	4.50966995	13.93340707	15.08163045	30.9189933217
H	3.88905586	15.46374687	15.73451844	31.9152482544
H	3.14690149	14.75845179	14.27984800	30.9388837115
C	10.99427013	14.62589651	16.36940198	152.696130698
H	10.44636929	14.79539914	15.42728988	31.0787693919
H	11.28690999	15.61264337	16.75837386	31.8896520024
H	10.29952067	14.16844141	17.08781759	30.2393695499
C	7.79389562	8.91955264	18.15842735	112.581188505
H	7.31315954	9.72973575	17.58739393	26.6516670287
H	7.27977953	7.97699610	17.92028314	29.3576092868
H	8.85874739	8.84323704	17.90931215	25.4581561773
O	4.49034909	8.57566866	1.13967770	184.620442236
O	7.96525641	8.94972045	26.77612474	247.816014017
H	7.96266758	7.99794090	27.11440414	21.6052230771
N	9.31150928	8.46527035	3.85509252	-61.188488391
N	9.80467786	11.14113621	25.42510023	171.664541001
C	8.15794587	8.46598674	3.20232105	19.1360478883
H	7.25642923	8.44729315	3.82041051	22.7900731997
C	8.05505908	8.47433298	1.79914029	46.1633995151
H	7.07289545	8.43700756	1.32732618	22.5469299927
C	9.20277308	8.50478138	1.02760709	16.6694968528
C	10.46708613	8.52590857	1.69106679	45.6546592556
C	10.46201323	8.48446360	3.12518337	19.9967890104
C	2.05896152	8.46802253	3.81294531	42.2271101232
H	2.04328658	8.42362461	4.90179930	24.0123992363
C	3.24467085	8.50063960	3.12536479	43.8164564546
H	4.19954289	8.47546625	3.64631202	23.9514447233
C	3.25445736	8.55177533	1.70562443	8.55095436925
C	2.06339900	8.56857262	0.99816903	69.7153761041
H	2.07880719	8.59758909	-0.08859211	23.6988989836
C	9.16004215	9.53192793	27.26466493	91.1100956283
H	10.02945344	8.99091327	26.85039931	24.6130657813
C	9.29546607	11.00660929	26.81690889	103.642456778
H	10.09609604	11.43813919	27.43764001	27.6679411363
C	7.98870247	11.82486282	27.01799052	143.061246218
H	7.14299678	11.15010179	27.20592755	28.149978318
H	8.04266338	11.49935414	0.13543698	28.6696673082
C	7.72549620	12.63235692	25.73844137	135.035712624
H	6.82702044	13.25194369	25.85351455	30.2891051234
C	8.94512994	13.52163507	25.42685674	124.912236108
H	8.73325293	14.05326988	24.48185390	29.6527630147
C	10.16367484	12.56219111	25.21334938	109.771681053
H	10.57467815	12.65273149	24.19720086	28.0192043752
H	10.97218764	12.80789497	25.92033595	27.937065376
C	7.51277225	11.65346646	24.57294662	143.792382921
H	7.31945482	12.21856670	23.65104109	29.8323107603
H	6.62560001	11.03578020	24.77403849	29.1779091284
C	8.77366943	10.76412420	24.43015993	122.241391145
H	8.53567028	9.70442454	24.57799628	26.3406142776
H	9.23654132	10.88657710	23.43826400	27.8051875182
C	9.24207812	14.59576488	26.49430811	141.122876072
H	9.66678017	14.08118559	27.37671813	29.3843283231
C	10.28994383	15.58086328	25.96402403	149.760054086
H	11.20630341	15.06964676	25.63606324	30.0793836642
H	10.56503871	16.32479087	26.72546546	29.8306238661
H	9.88115329	16.12663416	25.09817420	30.803202798
C	7.98967863	15.35564800	26.94185620	153.028070832
H	7.47681879	15.80892303	26.07918763	31.5529096454
H	8.25929995	16.17002881	27.63107516	30.2600450949
H	7.26952102	14.69849657	27.45122954	30.2296857636
C	4.58959255	9.56655971	27.45580811	112.320119129
H	4.03973241	8.71064169	27.03944660	29.0729145602
H	5.65272306	9.49880833	27.19615694	25.6031967292
H	4.14745343	10.49215227	27.05156785	27.0350127278
O	1.06173541	5.06426082	3.58204068	174.454443346
O	1.26897945	6.72085153	24.74488187	251.779555374
H	1.56423748	7.67910214	24.82413804	22.299160756
N	5.29228383	6.14411608	27.73011695	-60.9918976726
N	8.90936178	4.66448408	25.97070441	176.946105863
C	5.07676521	6.17120231	26.42184704	19.9204045977
H	5.96941290	6.19245468	25.79109611	22.5440239879
C	3.79492476	6.19138761	25.84523349	47.4174858047
H	3.68466510	6.23903049	24.76260119	22.8481610106
C	2.67654714	6.17570397	26.65958804	15.5176816797
C	2.82150272	5.14467923	0.32243117	45.4663225625
C	4.17222047	5.14243475	0.80869756	19.8768368601
C	4.39979764	5.12379701	2.20904525	43.166868093
H	5.42970456	5.13533850	2.56407756	24.0859620496
C	3.34842788	5.09825192	3.08711357	44.5295494631
H	3.51141597	5.09694395	4.16382181	24.0344988086
C	2.00907568	5.09076449	2.61154919	6.7202209953
C	1.74626923	5.11382400	1.25028761	68.257380986
H	0.71575578	5.13201560	0.89537597	23.6449575381
C	1.28452190	6.17914466	26.05467110	91.4350115169
H	10.26396864	6.77006690	26.71061831	24.4396946393
C	0.74994507	4.72710168	26.06740192	105.072829433
H	0.97026727	4.33819987	27.07356712	27.8246703512
C	1.41863779	3.81310481	25.00449442	143.024886077
H	1.97432180	4.41642522	24.27379376	28.8968142639
H	2.13514408	3.13019550	25.48151019	29.2796409539
C	0.31201225	3.02974467	24.28268666	137.064527088
H	0.75506238	2.34606117	23.54603021	29.0343293452
C	9.10825891	2.23778532	25.29849121	125.115106889
H	8.29771265	1.74488546	24.73278985	29.4359017193
C	8.48458770	3.28084362	26.28354873	110.389453913
H	7.38520476	3.25992465	26.26015546	28.4150446811
H	8.79408809	3.06466631	27.31833973	28.4717446773
C	9.04291764	4.03130297	23.55981350	140.942610764
H	8.24911104	3.49379973	23.02184937	29.3567825044
H	9.63084654	4.59036609	22.81850889	28.9326576082
C	8.43219919	4.99592075	24.61010014	120.839250992
H	8.69313143	6.03873779	24.39966922	26.1429214035
H	7.33577087	4.90351468	24.63315996	27.9457439655
C	0.22353833	1.13396455	26.06156642	140.916482194
H	0.86808528	1.63176984	26.81098915	29.4547854001
C	12.19875456	26.07509543	26.80320528	149.116178039
H	11.57849893	26.64898982	27.50765089	30.5530229013
H	12.70337397	25.27532315	27.36372950	29.7132447236
H	11.51812974	25.59772375	26.07992968	30.9825788995
C	4.45681849	26.11791355	25.15960840	152.404539961
H	3.86776199	25.62136413	24.37261243	30.6357141628
H	4.95892952	25.33350522	25.74494681	29.8817164109
H	5.23691086	26.71394580	24.66841098	30.3255586875
C	9.33400938	5.07075194	3.15250887	112.321307456
H	9.12770440	5.93665663	2.50784932	29.0410083552
H	8.73585590	5.12357153	4.06968231	25.1965879418
H	9.10816966	4.15348926	2.58616622	27.2459027961
O	4.37915760	5.90965949	22.14293662	183.343272212
O	4.57018436	5.78494585	15.51059460	250.641982437
H	4.82365120	6.75943033	15.53695867	21.968398584
N	8.56219135	5.45822576	18.55418242	-66.8845998413
N	2.55116616	3.83311595	16.75854039	167.759214627
C	8.34858522	5.34007956	17.25082541	20.5470698298
H	9.24227105	5.26532844	16.62385096	22.4671702538
C	7.06690690	5.32440777	16.67474759	47.7014954564
H	6.95151116	5.26355158	15.59313983	22.7501030411
C	5.94658104	5.40726049	17.48288605	15.4796879834
C	6.12991743	5.52445175	18.89359055	46.7350321835
C	7.48229633	5.56970800	19.37689952	18.9850989953
C	7.71045545	5.74861973	20.76546922	43.5885140548
H	8.74074863	5.79934992	21.11436750	23.8800688084
C	6.65980498	5.86276982	21.63774030	45.9036177555
H	6.82499131	6.01974346	22.70281603	24.0653599931
C	5.31951263	5.79183508	21.16988102	7.73927023999
C	5.05350011	5.62007915	19.81881872	67.5013348878
H	4.02206126	5.59043498	19.46458035	23.1243361344
C	4.56035099	5.36042401	16.86234597	91.0381888262
H	3.88882177	6.00935575	17.45272029	24.5912322026
C	4.02041936	3.92084019	16.99303209	104.603902393
H	4.14167511	3.65924126	18.05638041	27.8180160158
C	4.79072844	2.88876672	16.12718106	143.420586228
H	5.36768574	3.40225578	15.34414119	28.6030305865
H	5.49977384	2.32753116	16.75067846	28.8428441361
C	3.76373964	1.95556159	15.47227832	134.926149485
H	4.27557469	1.16046484	14.91242687	28.7796342061
C	2.84434535	1.33229071	16.54348967	127.758079243
H	2.10675852	0.70194412	16.01827510	30.7213755289
C	2.09458824	2.51057773	17.24409197	109.850929909
H	1.01037144	2.45127690	17.06967020	28.4538258831
H	2.26135819	2.48267802	18.33287238	28.3175976403
C	2.90924699	2.79526017	14.50764482	143.393975602
H	3.55852963	3.22992168	13.73249517	28.9923834903
H	2.16633309	2.15585624	14.01000252	29.7257898531
C	2.21071601	3.92356159	15.31790365	122.27743809
H	2.50268351	4.91544649	14.95913085	25.8760636248
H	1.11617634	3.82407922	15.25059925	27.9661182303
C	6.89265895	26.27083552	17.58134897	140.363188896
H	4.12422146	1.10516705	18.26087384	29.5139317285
C	5.84068078	25.51781130	18.40561748	149.073534989
H	5.14163592	26.20743206	18.90364371	30.0701353284
H	6.30912325	24.88396099	19.17248092	30.9164487752
H	5.25157283	24.86019153	17.74765330	31.8527045941
C	7.87620461	25.27743921	16.96023622	151.587407461
H	8.31040582	24.62887261	17.73517187	29.8954350555
H	8.69777519	25.78509457	16.43411949	30.0230838938
H	7.36162283	24.62591665	16.23993205	30.7334610795
C	3.00187137	5.84205072	21.74063938	114.202714363
H	2.77581993	6.61085852	20.98857394	29.1685621113
H	2.41520411	6.01350101	22.65162785	26.084649322
H	2.77519434	4.85343282	21.31079739	27.1212873118
O	7.58877387	4.79665324	12.70010727	182.178441991
O	7.72935229	5.61242589	6.11831847	247.198920345
H	7.98511302	6.57825242	6.25756052	21.7866609307
N	2.11045316	4.77789801	9.05947587	-63.4935533155
N	5.77683515	3.42646525	7.14431126	172.962940638
C	1.89223769	4.89420556	7.75661256	20.9590385524
H	2.78347233	4.92369525	7.12277922	22.5552358405
C	0.61036058	4.98488930	7.18828698	46.1961942969
H	10.14368715	5.08988315	6.10971012	22.4917749112
C	9.13592555	4.95747128	8.00363136	14.9807330471
C	9.32309873	4.85686002	9.41692651	45.1855690891
C	1.03256793	4.76328418	9.89338544	18.2885962794
C	1.26524852	4.65313827	11.28969680	42.7294269283
H	2.29652645	4.57930119	11.63444560	23.9539382464
C	9.86323860	4.65481261	12.17562798	47.1618054824
H	10.03488843	4.58864819	13.24954879	23.9564364084
C	8.52250335	4.76845686	11.71356669	7.32468908937
C	8.25171354	4.85041293	10.35459645	66.0644056792
H	7.21986391	4.93571640	10.01020319	23.2873231462
C	7.74841835	4.98518288	7.38697704	92.5880409686
H	7.06297528	5.51077834	8.07511853	24.2910863286
C	7.25545301	3.52355808	7.28647903	103.923060632
H	7.46336027	3.07331999	8.26968847	27.987959273
C	7.97490147	2.69260904	6.18610282	141.995606657
H	8.62577582	3.33958447	5.58223424	28.5737140558
H	8.60716800	1.92308607	6.64945133	29.74223883
C	6.90957985	2.05674871	5.27805889	135.158561752
H	7.39744661	1.48860295	4.47392280	28.4959019001
C	5.97571491	1.13659543	6.09266688	126.107441306
H	5.13846980	0.85716970	5.42849755	29.5098272684
C	5.41927610	1.99589348	7.27169233	111.756379206
H	4.32383805	1.92457521	7.33981837	27.7051825254
H	5.83288324	1.63928487	8.22717395	28.2968817073
C	6.05928062	3.18277826	4.66851428	139.848720235
H	5.34937370	2.77091493	3.93729425	29.0564162969
H	6.71618387	3.89500417	4.14911833	28.5364878316
C	5.30618525	3.89912317	5.82040398	122.074625185
H	5.44241278	4.98508671	5.77011416	26.3460116255
H	4.22932142	3.67357816	5.77951653	28.0528950982
C	9.93954358	25.65140051	6.58357501	141.629064814
H	10.77532307	25.89877457	7.26218854	31.2077080834
C	8.90901354	24.83450120	7.37315778	148.668336762
H	8.51268949	25.39019908	8.23548967	29.6113154748
H	9.35241236	23.89929019	7.74503268	30.5025142229
H	8.05865039	24.56849100	6.72233846	30.395818777
C	10.48136786	24.80239778	5.42930328	150.630305413
H	9.67794821	24.57825290	4.70815253	30.714991433
H	10.87217901	23.84504173	5.80470716	30.5753049649
H	11.29365580	25.30924941	4.89032554	29.6414261612
C	6.22850167	5.06483493	12.31691423	112.687758553
H	6.16870813	6.00392905	11.74987488	30.0588898955
H	5.66526577	5.14859908	13.25470658	26.0598182222
H	5.82829682	4.25441112	11.69081804	26.9475713695
O	3.39457576	21.21287597	0.46817158	240.27694626
H	12.07223497	21.41249373	0.29909160	22.8441232416
H	3.66344911	21.83501278	1.22068231	22.0797519306
O	7.17234930	18.14391007	3.14834129	253.393460772
H	6.42318522	17.48632857	2.98355853	22.3385273455
H	7.51828593	17.93356521	4.06268629	22.9691212322
O	6.47747019	21.05700011	9.49745161	243.323813929
H	6.75486134	21.76000916	10.17229637	22.1193658864
H	5.49002392	21.18562911	9.37115244	22.5970583661
O	10.25323835	18.34128792	12.42865796	248.370921354
H	10.67017907	18.24680330	13.33335518	22.9729716673
H	9.48633957	17.68069137	12.40566879	22.2796491062
O	9.76249094	21.75094185	18.86555937	239.887656171
H	8.78966680	21.90959781	18.68091975	22.7184038968
H	10.01275571	22.43020073	19.57175974	22.591273634
O	3.67018765	19.01927452	21.62822345	252.472474553
H	2.96890592	18.29707462	21.62516838	23.14886309
H	4.20155710	18.91378182	22.46602727	23.4888523224
O	2.17180754	9.26037082	24.99465030	250.327759755
H	2.56513373	9.39615712	24.08610589	22.949728425
H	1.47899515	9.98223869	25.12140256	22.422551475
O	5.33417210	8.35224986	15.73320998	252.233609641
H	5.78305621	8.47111816	14.84804948	23.2289615858
H	4.57125420	9.01550108	15.74344438	22.5632543465
O	8.49473630	8.15008789	6.49798162	252.731482359
H	8.93247217	8.32683348	5.61594683	23.0768862882
H	7.73313985	8.81354180	6.56535538	22.2225138765
O	4.85402614	5.13322481	9.12894518	241.938382966
H	3.88351306	4.94385774	9.29048736	22.9087097326
H	5.13010266	4.48096623	8.40792718	22.5020227205
O	1.65567333	5.71243616	18.58579130	239.952088816
H	1.90372384	5.04443698	17.86905389	22.6557440488
H	0.67704136	5.56954852	18.75875725	22.4616136103
O	7.97937801	5.49873681	0.05584987	240.317241126
H	7.00307793	5.33144963	0.21081467	22.7117138374
H	8.30008921	5.79180131	27.12756449	22.0782168505
C	3.92985311	24.62973339	8.49801213	36.91901114
H	4.24766984	23.66001153	8.11443766	23.5668327426
C	4.54681789	25.80341682	8.05378699	39.1321035607
H	5.34618099	25.75069905	7.31234487	23.3067686672
C	0.80999878	1.21224478	8.56250681	38.9408266097
H	1.29584636	2.12963087	8.22782393	24.9361114549
C	9.43095346	1.27641352	9.51361400	40.2227963959
H	9.12336516	2.24242150	9.91648952	25.0337653165
C	12.14443578	25.93425660	9.95111939	38.0755126251
H	11.35286766	25.98930656	10.69919500	24.1931361912
C	12.54860091	24.69546574	9.44608448	37.5972259938
H	12.07149428	23.77888113	9.79472573	25.3507016102
C	3.62354698	25.79049939	13.28890765	38.2845820523
H	4.12510308	25.43458504	12.38781441	24.0727530847
C	9.42451367	1.26158404	13.32896140	37.1772363017
H	9.53923874	1.91721038	12.46548304	23.7799033031
C	8.76021621	1.72012767	14.46992635	37.3533218169
H	8.34586383	2.72972798	14.48554403	23.3383596826
C	8.60702665	0.87506660	15.57344187	38.6942710656
H	8.08297743	1.22772485	16.46192767	23.321101277
C	12.45507277	25.40523561	15.53479096	38.3692099672
H	12.33893081	24.74350270	16.39516300	23.9459556529
C	3.47245941	24.94621749	14.39156302	36.5813013535
H	3.85489048	23.92614664	14.36322081	23.2285880824
C	5.35851002	15.64694824	23.66371106	37.4138091467
H	5.76830979	16.62540273	23.41397139	23.609157845
C	4.67994773	15.46922300	24.87239242	39.5967014603
H	4.56423604	16.31004802	25.55858167	25.1139659553
C	4.14692136	14.21731688	25.19547315	40.3803840016
H	3.62442569	14.07478371	26.14350596	23.8026599299
C	4.28179808	13.14692063	24.30670571	39.6008299904
H	3.85773742	12.17156817	24.55256326	23.616694695
C	4.96123164	13.32619839	23.09884622	36.7124584068
H	5.07354419	12.48628707	22.41168561	23.8241659061
C	5.50198069	14.57430489	22.77888759	40.0524120911
H	6.03625679	14.71120789	21.83676740	23.5078184774
C	6.59450668	15.15324379	17.47600664	37.0412369851
H	6.79865881	16.18381022	17.18611386	22.9332586122
C	5.67185708	14.89432781	18.49350711	39.0468565876
H	5.15350986	15.72327339	18.97801112	23.3745271288
C	5.40838851	13.57795131	18.88290472	36.8550295727
H	4.69020395	13.37463153	19.67948296	23.7390647049
C	6.06610026	12.51854475	18.25083278	39.4017251011
H	5.86833682	11.49281069	18.56471895	23.0687206939
C	6.98198329	12.77636929	17.22721404	39.9802561612
H	7.49540921	11.94824666	16.73482316	23.104753628
C	7.24764069	14.09311235	16.84142295	39.2665403033
H	7.96973502	14.29422239	16.04868734	23.8494781431
C	10.87765925	14.32017656	9.80934183	39.408199701
H	10.77357368	15.35762429	9.48925373	23.0383039516
C	2.14136612	13.98362005	10.81783902	40.3479129062
H	2.74252436	14.76201444	11.29157794	23.0901737626
C	2.28496273	12.65119493	11.21288763	38.918979885
H	2.99907303	12.38736968	11.99452734	23.729401834
C	1.51814909	11.65462100	10.60269812	36.8764044388
H	1.62962941	10.61364399	10.90423999	23.0144719749
C	10.24856377	11.99273650	9.60043858	39.1571999223
H	9.64369252	11.21336362	9.13366871	23.3470202918
C	10.10639650	13.32525390	9.20188064	37.679735704
H	9.39574557	13.59077144	8.41739388	23.6224979845
C	9.20451942	14.34405630	3.94213540	38.6948075993
H	8.83241274	15.34913710	3.73386804	23.553807054
C	9.89931092	14.09146161	5.12833782	34.9714848958
H	10.07054787	14.90230859	5.83746956	24.0512226928
C	10.37168032	12.80548934	5.40268563	38.7839281013
H	10.91513544	12.61107753	6.32935821	23.6996476992
C	10.14157931	11.76766610	4.49523840	37.0645320594
H	10.49588601	10.76031189	4.71053284	23.7458996243
C	9.44724966	12.01783314	3.30853883	38.6666829225
H	9.26543669	11.20285287	2.60525285	25.1820817497
C	8.98373178	13.30790868	3.03017976	39.1060853142
H	8.44575266	13.50599930	2.10087095	23.8296673089
C	4.96885704	2.60084883	22.94378200	36.4937812961
H	5.36754944	3.61425167	22.99390736	23.4039326692
C	5.09256468	1.73679894	24.03477716	38.1172904986
H	5.58787470	2.07020408	24.94778635	24.1139252762
C	7.90140142	26.27403913	23.96697188	37.1569238241
H	7.99568668	25.60313563	24.82155161	23.8805872131
C	7.24555221	25.84421398	22.80999607	37.8106654696
H	6.81861443	24.84050677	22.77112608	23.4235667918
C	3.78482579	0.87842995	21.71824103	38.5979604367
H	6.60408126	26.37722593	20.81690144	23.3615467282
C	4.31687546	2.16998741	21.78443017	38.6749656173
H	4.22378345	2.84707687	20.93331617	23.8781341863
C	4.38541787	1.68997481	0.13784931	37.0086982038
H	3.98298679	3.61248021	27.53762777	25.1928474322
C	5.39599406	1.72193881	1.10293863	37.2965729935
H	5.73516298	2.68061299	1.49616704	23.5384290748
C	5.96906072	0.52890371	1.55429781	38.0931906709
H	6.75611024	0.55481008	2.31023891	23.3529576723
C	8.87395894	25.13410065	1.03485647	38.9478131307
H	9.32744089	24.20203472	1.37494886	25.0293999202
C	7.86608675	25.10336352	0.06636578	40.4153085926
H	7.57906101	25.13803827	27.40688405	25.017416979
C	3.99298013	1.45573579	27.37523559	38.1627161682
H	3.21119794	1.42776004	26.61547555	24.2017401725
