# Supplementary material for: Chemical shifts in molecular solids by machine learning
Source: Nat Commun. 2018 Oct 29;9:4501. doi: 10.1038/s41467-018-06972-x (PMC6206069; doi:10.1038/s41467-018-06972-x)
Supplement: Supplementary file 11 — Supplementary Data 9 [file 41467_2018_6972_MOESM11_ESM.zip › Supplementary_Dataset_9/EMEMUE_relaxed.xyz]

860
Lattice="14.49899988731064 0.0 0.0 1.470764049568904 22.873767212220137 0.0 1.0254562660299322 2.036877500168948 23.791959877083748" Properties=species:S:1:pos:R:3:CS:R:1 pbc="T T T"
C	2.23336445	22.48104366	5.40004876	36.2309175213
C	14.76185681	2.42960304	18.39191089	36.230917634
C	1.67053792	21.75380243	4.34881989	39.0216050667
C	15.32468334	3.15684427	19.44313976	39.0216045773
H	15.08206966	21.65721375	4.31415051	23.6961732836
H	1.91315160	3.25343295	19.47780915	23.696173244
C	2.45382052	21.14077449	3.35863630	23.9651654097
C	14.54140073	3.76987221	20.43332335	23.9651652461
C	3.83827923	21.29625395	3.45192818	41.1090611746
C	13.15694203	3.61439275	20.34003146	41.109058554
H	4.48399890	20.79533694	2.73334103	23.8343174136
H	12.51122236	4.11530977	21.05861862	23.8343171555
C	4.44681131	22.06899914	4.44997381	37.6460057308
C	12.54840994	2.84164756	19.34198584	37.6460060514
C	3.63083971	22.63962470	5.43639619	7.66286469106
C	13.36438155	2.27102200	18.35556346	7.66286353638
O	4.19585188	23.37105202	6.47295503	235.794365652
O	12.79936937	1.53959468	17.31900463	235.794365898
C	5.94608466	22.28982498	4.42322772	135.295349752
C	11.04913660	2.62082172	19.36873193	135.295350512
H	6.29132079	22.61118039	5.41336439	25.3394032256
H	10.70390047	2.29946631	18.37859526	25.3394031666
H	6.42485309	21.32658733	4.18064513	27.2986239773
H	10.57036817	3.58405937	19.61131452	27.2986240017
C	4.91421760	0.45127114	3.39420876	35.2689886151
C	12.08100366	24.45937556	20.39775089	35.2689880525
C	4.68032318	0.24287749	2.02766589	43.1645402319
C	12.31489807	24.66776921	21.76429376	43.1645392214
H	5.62340674	22.21470494	1.72999354	23.0687099494
H	11.37181452	2.69594176	22.06196611	23.0687098535
C	5.07880288	1.15266576	1.04730945	24.3123640271
C	11.91641839	23.75798094	22.74465020	24.3123640648
C	5.75537191	2.30546746	1.47453116	37.3106438803
C	11.23984934	22.60517924	22.31742849	37.310643767
H	6.09235183	3.03891177	0.73825993	23.5421845338
H	10.90286943	21.87173493	23.05369972	23.542184607
C	5.97350352	2.58225530	2.82540741	37.6224906869
C	11.02171774	22.32839140	20.96655224	37.6224917166
C	5.54864980	1.63888529	3.78073073	6.9830223105
C	11.44657145	23.27176141	20.01122892	6.98302211822
O	5.73946382	1.92131985	5.12687226	228.371949471
O	11.25575744	22.98932685	18.66508739	228.371953121
C	6.55297605	3.91437771	3.25557202	135.918459425
C	10.44224521	20.99626899	20.53638764	135.918458426
H	7.25000890	4.26017735	2.47417429	27.3888900278
H	9.74521235	20.65046935	21.31778536	27.3888899751
H	7.11789340	3.81488984	4.18961586	25.961641672
H	9.87732786	21.09575686	19.60234379	25.9616414661
C	5.47090430	4.96795024	3.45137927	33.4837153882
C	11.52431695	19.94269646	20.34058038	33.4837153734
C	4.56526130	5.22664958	2.41520591	42.5709236164
C	12.42995996	19.68399712	21.37675374	42.5709225507
H	4.64977362	4.63710631	1.50374316	23.5864705757
H	12.34544764	20.27354039	22.28821649	23.586470627
C	3.55193450	6.17875277	2.53010456	23.6918142338
C	13.44328676	18.73189393	21.26185510	23.6918156116
C	3.43227432	6.85220734	3.75236728	40.5058645946
C	13.56294693	18.05843936	20.03959238	40.5058624335
H	2.62186758	7.56938335	3.89465128	24.3481312051
H	14.37335368	17.34126335	19.89730838	24.3481312857
C	4.30481379	6.62779993	4.81682121	33.5225821147
C	12.69040747	18.28284677	18.97513845	33.5225842681
C	5.34685211	5.69398029	4.64687794	8.9929071891
C	11.64836915	19.21666641	19.14508171	8.99290632626
O	6.24474407	5.48405542	5.68561049	224.099697033
O	10.75047719	19.42659128	18.10634917	224.09969
C	4.11704589	7.38370393	6.12514261	134.603803732
C	12.87817536	17.52694277	17.66681705	134.603804313
H	4.74629635	6.90992924	6.88870328	26.391878901
H	12.24892491	18.00071746	16.90325637	26.3918791413
H	4.47736256	8.41879764	6.00014129	27.1100960129
H	12.51785870	16.49184906	17.79181837	27.1100962632
C	2.66454663	7.42034176	6.54827434	38.0758197058
C	14.33067463	17.49030494	17.24368531	38.0757648519
C	1.85491861	8.51276226	6.20851773	41.834879109
C	15.14030265	16.39788444	17.58344192	41.8347954381
H	2.33132687	9.36294855	5.72187536	23.5198506967
H	14.66389439	15.54769815	18.07008429	23.519851053
C	14.97604591	8.53216875	6.45260139	24.9235492036
C	2.01917534	16.37847795	17.33935826	24.9237274739
C	14.41808358	7.40492459	7.07249190	38.9733745286
C	2.57713300	17.50572211	16.71946775	38.972274342
H	13.34616808	7.38022926	7.28307284	23.6888002368
H	3.64905318	17.53041744	16.50888681	23.6886800212
C	15.18601895	6.29345928	7.43593750	38.4374108282
C	1.80920231	18.61718742	16.35602216	38.4376684792
C	2.06802138	6.31643598	7.17714641	6.56361675526
C	14.92719988	18.59421072	16.61481325	6.56356413376
O	2.84029989	5.21369869	7.49832644	212.969147136
O	14.15492137	19.69694801	16.29363321	212.969051565
C	14.54000543	5.06687447	8.03508774	136.86907617
C	2.45521582	19.84377223	15.75687192	136.869105281
H	13.63502958	5.37984642	8.58147541	26.4384846127
H	3.36019168	19.53080028	15.21048425	26.4384889215
H	0.71905738	4.59920340	8.76018081	26.2167879014
H	16.27616388	20.31144330	15.03177884	26.2167876213
C	14.15538795	4.02256477	6.99557985	33.7984195279
C	2.83983331	20.88808193	16.79637980	33.7984179249
C	13.49285080	4.39102575	5.81588179	45.7149504389
C	3.50237045	20.51962095	17.97607786	45.7149551704
H	13.30437255	5.45171750	5.64878301	23.6786984438
H	3.69084871	19.45892920	18.14317664	23.6787003473
C	13.08061003	3.44861127	4.86495053	23.1336712703
C	3.91461122	21.46203543	18.92700912	23.13366917
C	13.41939006	2.10781262	5.09592052	39.7548646715
C	3.57583119	22.80283408	18.69603913	39.7548637446
H	13.16087312	1.34896715	4.35459726	23.5854571282
H	3.83434814	23.56167955	19.43736239	23.5854570359
C	14.08219631	1.69338846	6.25278650	34.4016724602
C	2.91302494	23.21725824	17.53917315	34.401674362
C	14.41815473	2.66178896	7.21486274	8.97164140634
C	2.57706653	22.24885774	16.57709692	8.97164199026
O	14.98724213	2.25431024	8.41886617	238.95876923
O	2.00797913	22.65633646	15.37309349	238.958765865
C	15.85794285	23.09586898	6.47267362	134.87372281
C	1.13727841	1.81477772	17.31928603	134.873722172
H	1.83521842	22.98409875	7.45437881	26.1893497008
H	15.16000283	1.92654795	16.33758084	26.1893495589
H	14.90772602	22.53751477	6.49845613	27.4703377169
H	2.08749524	2.37313193	17.29350352	27.4703376452
C	1.79703480	20.39916516	2.19285396	133.610485964
C	15.19818646	4.51148154	21.59910569	133.610485819
C	15.64771503	21.44877932	1.26595658	139.804259806
C	1.34750622	3.46186738	22.52600307	139.804259865
H	14.86795636	22.01379974	1.79695134	29.6922078897
H	2.12726490	2.89684696	21.99500831	29.69220779
H	15.19127331	20.96180698	0.39101429	29.6330953605
H	1.80394795	3.94883972	23.40094536	29.6330952775
H	1.90292151	22.16722355	0.91405475	30.5218940172
H	15.09229975	2.74342315	22.87790490	30.521894052
C	15.21136063	19.42944603	2.69466165	141.59985599
C	1.78386063	5.48120067	21.09729800	141.599856469
H	14.41271009	19.95166010	3.23745070	29.086977403
H	2.58251117	4.95898660	20.55450895	29.0869774024
H	15.64189138	18.67084290	3.36705298	30.0409069824
H	1.35332988	6.23980380	20.42490667	30.040906968
H	14.75023638	18.91636883	1.83805456	29.9388066302
H	2.24498488	5.99427787	21.95390509	29.9388066289
C	2.80993636	19.58996049	1.37009425	140.740479602
C	14.18528489	5.32068621	22.42186540	140.740480613
H	3.54828874	20.24505696	0.88453580	29.7001676985
H	13.44693252	4.66558974	22.90742386	29.7001678144
H	2.27657175	19.05197745	0.57375334	30.0986247119
H	14.71864950	5.85866924	23.21820631	30.0986249117
H	3.35075834	18.86033189	1.99236998	29.7133980944
H	13.64446292	6.05031481	21.79958967	29.7133982048
C	5.79545350	2.98258360	23.35174126	133.770865841
C	11.19976776	21.92806310	0.44021839	133.770865905
C	5.11037282	4.24808346	22.79824642	139.995989221
C	11.88484844	20.66256324	0.99371323	139.995989458
H	5.77740373	5.12100273	22.84124675	29.2981583449
H	11.21781752	19.78964397	0.95071291	29.2981582811
H	4.20265821	4.47733427	23.37226677	29.329437187
H	12.79256304	20.43331242	0.41969288	29.3294372559
H	4.83330330	4.08696497	21.74479243	29.8769460278
H	12.16191796	20.82368173	2.04716722	29.8769460301
C	6.31963678	24.67075000	23.11458526	141.868028938
C	10.67558447	0.23989670	0.67737439	141.868028835
H	6.76772656	23.71932139	23.43622563	29.3968291803
H	10.22749470	1.19132531	0.35573402	29.3968291611
H	6.10597225	24.59034931	22.03833441	29.9858395626
H	10.88924901	0.32029739	1.75362524	29.9858394981
H	3.89489028	1.93445916	23.64419124	29.7976252053
H	13.10033098	22.97618754	0.14776841	29.7976250904
C	7.09723199	2.73145681	22.56828254	140.165586325
C	9.89798926	22.17918989	1.22367711	140.165585631
H	9.05042547	24.66730992	22.87554433	31.0302207785
H	7.94479579	0.24333678	0.91641532	31.0302207767
H	7.81651465	3.54745616	22.72204027	29.9123311923
H	9.17870661	21.36319054	1.06991938	29.9123311883
H	6.87706191	2.66544398	21.49050817	30.9157970944
H	10.11815935	22.24520272	2.30145149	30.9157969033
C	2.62164836	6.54138931	1.37258153	132.874483488
C	14.37357289	18.36925739	22.41937812	132.874484262
C	1.14773419	6.44390228	1.81105541	142.457605151
C	15.84748707	18.46674442	21.98090424	142.457603338
H	0.89874543	5.40884950	2.08391086	30.2698842688
H	16.09647583	19.50179720	21.70804879	30.26988425
H	0.49254612	6.75341602	0.98270377	29.8730946067
H	16.50267514	18.15723068	22.80925589	29.8730944302
H	0.93179398	7.09336719	2.67134164	30.0300507831
H	16.06342727	17.81727951	21.12061801	30.0300507828
C	2.80894803	5.62429521	0.15764677	140.834015907
C	14.18627323	19.28635149	23.63431287	140.834015687
H	4.85111947	7.73291306	23.53581327	29.2390108774
H	12.14410179	17.17773364	0.25614638	29.2390108675
H	3.12972124	7.96337606	23.16019397	29.8271429123
H	13.86550002	16.94727064	0.63176568	29.8271428081
H	2.60774790	4.57601238	0.41798352	28.3725780692
H	14.38747335	20.33463432	23.37397613	28.3725781
C	2.94292255	7.99002894	0.95263967	138.793597656
C	14.05229871	16.92061776	22.83931998	138.793598306
H	4.00559023	8.08838589	0.68869118	29.8850342948
H	12.98963103	16.82226081	23.10326847	29.885034404
H	2.72876216	8.69513385	1.76994242	29.6059960682
H	14.26645910	16.21551285	22.02201723	29.6059960653
H	2.33879545	8.27977108	0.08128688	29.6089310534
H	14.65642580	16.63087562	23.71067277	29.6089311719
C	14.07967899	9.70633916	6.04452444	134.081925254
C	2.91554226	15.20430754	17.74743521	134.081945174
C	12.99922283	9.20778262	5.06168702	140.645775646
C	3.99599843	15.70286408	18.73027263	140.64576623
H	12.36508115	8.43400223	5.51845428	29.3779885781
H	4.63014011	16.47664447	18.27350537	29.3779895346
H	13.45851311	8.77966529	4.15828088	29.9550353697
H	3.53670814	16.13098141	19.63367877	29.9550348168
H	12.35406087	10.04883590	4.76161790	29.6932201276
H	4.64116038	14.86181080	19.03034175	29.6932195091
C	14.86729863	10.83005212	5.35896390	142.191322978
C	2.12792263	14.08059458	18.43299576	142.191320376
H	1.14601243	11.24101924	6.01921445	29.819505845
H	15.84920883	13.66962746	17.77274520	29.8195055748
H	14.18310693	11.64662228	5.09087807	30.604291821
H	2.81211433	13.26402442	18.70108160	30.6042914333
H	15.35489271	10.48083871	4.43653508	29.7672984268
H	1.64032854	14.42980799	19.35542458	29.7672980609
C	13.38285452	10.29391348	7.28778458	139.844864244
C	3.61236674	14.61673322	16.50417507	139.844855576
H	14.12162539	10.69042284	7.99971729	30.0262042751
H	2.87359586	14.22022386	15.79224236	30.0262035438
H	12.78577872	9.53151646	7.80864011	29.3855318221
H	4.20944254	15.37913025	15.98331955	29.3855330735
H	12.71261985	11.11618294	6.99062892	30.3016013619
H	4.28260141	13.79446376	16.80133073	30.3016004438
C	12.22217794	3.81782493	3.65001412	133.255805583
C	4.77304332	21.09282177	20.14194553	133.255805267
C	12.80212244	3.20784877	2.36087956	141.710792007
C	4.19309882	21.70279793	21.43108009	141.710793814
H	12.82794490	2.11005383	2.39931040	29.769488578
H	4.16727635	22.80059286	21.39264925	29.7694888817
H	13.82733383	3.55569344	2.17638017	29.8947488466
H	3.16788743	21.35495326	21.61557948	29.8947490438
H	12.17482232	3.49453489	1.50440226	30.0604791065
H	4.82039894	21.41611181	22.28755738	30.0604793594
C	12.10459727	5.33631649	3.45640293	142.643117014
C	4.89062399	19.57433021	20.33555672	142.643117527
H	13.09114426	5.79936403	3.30977644	30.0545333083
H	3.90407700	19.11128267	20.48218322	30.0545333459
H	11.61875982	5.82011620	4.31782580	29.3969901267
H	5.37646143	19.09053050	19.47413385	29.3969899869
H	11.49326602	5.54473945	2.56646206	30.0600545704
H	5.50195524	19.36590725	21.22549759	30.0600545334
C	10.80405938	3.24637575	3.87558485	140.122278957
C	6.19116188	21.66427095	19.91637480	140.122279933
H	10.83421135	2.15305372	3.99153330	29.8101859579
H	6.16100991	22.75759298	19.80042635	29.8101860604
H	10.15777560	3.48426032	3.01603677	30.114487573
H	6.83744565	21.42638639	20.77592288	30.1144877826
H	10.34930022	3.67337228	4.78302173	30.3338517267
H	6.64592104	21.23727442	19.00893792	30.3338517256
C	4.54452881	22.53175451	7.58627324	98.7133085569
C	12.45069244	2.37889219	16.20568641	98.7133073294
H	5.23437694	21.73966699	7.24176530	26.9854358373
H	11.76084432	3.17097971	16.55019435	26.9854358601
H	3.63777886	22.02583940	7.97159253	27.4456610677
H	13.35744240	2.88480730	15.82036712	27.4456609705
C	5.17357307	23.37086143	8.68079242	143.660829403
C	11.82164818	1.53978527	15.11116723	143.660829735
H	3.03418816	1.34698037	8.88462717	28.8363210822
H	13.96103310	23.56366633	14.90733249	28.8363210232
H	4.65548016	0.90952387	8.31375030	28.826566719
H	12.33974110	24.00112283	15.47820936	28.826566768
C	5.38470907	22.56293806	9.96748847	130.945088916
C	11.61051219	2.34770864	13.82447118	130.945088263
H	5.89501133	23.20165844	10.70902953	29.656978696
H	11.10020992	1.70898826	13.08293012	29.656978597
H	4.39922029	22.31910110	10.40107682	30.4867946174
H	12.59600097	2.59154560	13.39088283	30.4867945213
C	6.19144218	21.26236553	9.81024264	143.982216751
C	10.80377907	3.64828117	13.98171702	143.982216971
H	5.63789138	20.59175189	9.12945930	29.325116223
H	11.35732987	4.31889481	14.66250035	29.3251163125
C	6.31260442	20.55626976	11.16251220	145.446152566
C	10.68261684	4.35437694	12.62944745	145.446151626
H	5.32135167	20.34812215	11.59276137	29.8520872382
H	11.67386959	4.56252455	12.19919828	29.8520871511
H	6.86462842	21.19048444	11.87531099	30.2971464737
H	10.13059284	3.72016226	11.91664866	30.2971464288
H	6.85783324	19.60460789	11.07107354	29.5215000027
H	10.13738801	5.30603881	12.72088611	29.5214998981
C	7.57667170	21.51342051	9.21195193	149.421882266
C	9.41854956	3.39722619	14.58000773	149.421881507
H	8.13153901	20.57299094	9.08561180	30.7522816233
H	8.86368224	4.33765576	14.70634785	30.7522814062
H	8.16267335	22.17212733	9.87221069	30.3915758147
H	8.83254791	2.73851937	13.91974895	30.3915755656
H	7.51555661	21.99727613	8.22559363	29.6914463603
H	9.47966465	2.91337057	15.56636603	29.6914461668
C	7.03508359	1.51695351	5.59197000	92.9635812233
C	9.96013766	23.39369319	18.19998965	92.9635810329
H	7.81021501	1.86728243	4.88458158	27.4916989925
H	9.18500624	23.04336427	18.90737807	27.4916990107
H	7.09106197	0.40953740	5.61242097	27.0196709964
H	9.90415929	24.50110930	18.17953868	27.0196709713
C	7.28356674	2.10485804	6.96751907	141.515396071
C	9.71165452	22.80578865	16.82444059	141.515396637
H	7.14739936	3.19666746	6.90711826	28.8867408865
H	9.84782190	21.71397924	16.88484139	28.8867410247
H	6.52652374	1.72595019	7.67119762	29.0439592243
H	10.46869752	23.18469651	16.12076203	29.0439590673
C	8.69545773	1.77285095	7.44951375	129.305114102
C	8.29976353	23.13779575	16.34244590	129.305113418
H	9.41975645	2.12559755	6.69412657	29.9716780683
H	7.57546481	22.78504915	17.09783308	29.9716780755
H	8.82658985	0.67739085	7.51015202	29.9483272079
H	8.16863140	24.23325585	16.28180763	29.9483271948
C	9.06536617	2.38114100	8.80887853	141.707710601
C	7.92985509	22.52950570	14.98308112	141.707710498
H	8.82925747	3.46051983	8.76945686	29.1879007053
H	8.16596379	21.45012687	15.02250279	29.187900705
C	10.56549269	2.22145084	9.05839403	145.967404865
C	6.42972857	22.68919586	14.73356562	145.967403788
H	10.86266438	2.65826162	10.02360536	29.8953913556
H	6.13255688	22.25238508	13.76835428	29.8953911521
H	11.15432706	2.70252367	8.26300153	30.6630286716
H	5.84089420	22.20812303	15.52895812	30.6630283616
H	10.82996614	1.15101124	9.07503476	30.4935728819
H	6.16525512	23.75963546	14.71692489	30.4935728052
C	8.26529837	1.75790841	9.95548341	149.209709756
C	8.72992289	23.15273829	13.83647624	149.209710418
H	7.18094151	1.83948682	9.79526253	29.2269362155
H	9.81427974	23.07115988	13.99669712	29.2269363839
H	8.50358497	2.24777365	10.91223619	29.643459152
H	8.49163628	22.66287305	12.87972346	29.6434591904
H	9.98561092	23.56253991	10.05165729	30.0722879657
H	7.00961034	1.34810679	13.74030236	30.0722880167
C	7.34923596	6.40948297	5.64830453	93.3178540685
C	9.64598530	18.50116373	18.14365512	93.3178555481
H	6.97014505	7.43985797	5.51674771	28.9343880014
H	10.02507621	17.47078873	18.27521194	28.9343881197
H	7.98769620	6.18251140	4.77379389	27.8145976934
H	9.00752506	18.72813530	19.01816575	27.8145978945
C	8.13624117	6.29663735	6.94097455	144.221967154
C	8.85898008	18.61400935	16.85098511	144.22196703
H	7.46284411	6.52649172	7.78153110	29.521814409
H	9.53237714	18.38415498	16.01042855	29.5218143445
H	8.47510970	5.25729600	7.07848803	29.3609457943
H	8.52011156	19.65335070	16.71347162	29.3609458011
C	9.32731147	7.25959975	6.93040974	131.37249112
C	7.66790979	17.65104695	16.86154991	131.372492073
H	10.01977354	6.96166048	6.12385113	29.5314213249
H	6.97544772	17.94898622	17.66810852	29.5314217267
H	8.96071148	8.26687502	6.66990217	29.7551804782
H	8.03450976	16.64377168	17.12205748	29.7551807618
C	10.11139591	7.34772052	8.25195284	142.359131268
C	6.88382535	17.56292618	15.54000682	142.359130965
H	10.90903050	8.09492117	8.09047230	28.6592933872
H	6.08619075	16.81572553	15.70148735	28.6592951984
C	9.23420854	7.84992391	9.40335918	148.952348211
C	7.76101271	17.06072279	14.38860048	148.952348606
H	9.84116452	8.05226101	10.29857264	29.1344904173
H	7.15405674	16.85838569	13.49338701	29.1344903315
H	8.47858350	7.09730139	9.67770342	29.9086676863
H	8.51663775	17.81334531	14.11425623	29.908667716
H	8.70352124	8.77383046	9.12323149	29.2542730559
H	8.29170000	16.13681624	14.66872816	29.254273191
C	10.78064551	6.02165621	8.62329455	150.057900582
C	6.21457575	18.88899049	15.16866510	150.057899159
H	11.41067007	5.64366844	7.80324394	29.4984635581
H	5.58455118	19.26697826	15.98871571	29.4984634672
H	10.02640086	5.25298767	8.84862988	29.9241706674
H	6.96882039	19.65765903	14.94332977	29.9241707319
H	11.40985921	6.13831997	9.51916165	29.8529741164
H	5.58536204	18.77232673	14.27279801	29.8529738764
C	3.58597112	5.38459704	8.72092146	96.5943033984
C	13.40925014	19.52604966	15.07103819	96.5943027486
H	2.90319256	5.23728404	9.57970782	26.9928758464
H	14.09202870	19.67336266	14.21225182	26.9928758964
H	3.96316821	6.42208806	8.78038329	27.161430247
H	13.03205304	18.48855864	15.01157636	27.161430166
C	4.75481329	4.41344347	8.74124274	142.469621989
C	12.24040796	20.49720323	15.05071691	142.469619356
H	5.23621597	4.45779390	7.75343671	28.5037978355
H	11.75900528	20.45285280	16.03852294	28.5037977627
H	4.38992059	3.38365769	8.87508174	28.9396418661
H	12.60530067	21.52698901	14.91687792	28.9396417962
C	5.78195776	4.78106466	9.81840557	130.863217255
C	11.21326349	20.12958203	13.97355407	130.86321875
H	6.65604539	4.11370287	9.72740436	29.4152279261
H	10.33917587	20.79694383	14.06455529	29.4152280257
H	6.15013343	5.80327550	9.61507556	29.4268843038
H	10.84508783	19.10737120	14.17688409	29.4268845341
C	5.27899272	4.72704146	11.27013985	143.305323687
C	11.71622854	20.18360524	12.52181980	143.305325294
H	4.39262514	5.37971710	11.35336673	29.4856694755
H	12.60259611	19.53092960	12.43859292	29.4856695966
C	6.34943896	5.26615920	12.22280162	147.265529747
C	10.64578230	19.64448750	11.56915804	147.265528629
H	5.99943138	5.27303614	13.26600136	29.9813474505
H	10.99578988	19.63761056	10.52595829	29.9813473339
H	6.63945259	6.29427898	11.95464905	29.7294204419
H	10.35576867	18.61636772	11.83731060	29.7294204597
H	7.25500113	4.63972121	12.17596139	30.2616915184
H	9.74022013	20.27092549	11.61599826	30.2616915334
C	4.86891205	3.30849041	11.67352010	149.592893589
C	12.12630921	21.60215629	12.11843955	149.592894471
H	4.47553087	3.29595323	12.70092246	29.8176064813
H	12.51969038	21.61469347	11.09103719	29.8176066125
H	5.73997045	2.63437161	11.63664429	30.3960940477
H	11.25525081	22.27627508	12.15531537	30.3960942306
H	4.09717136	2.89556983	11.00793625	29.2520568913
H	12.89804990	22.01507687	12.78402340	29.2520569716
C	13.94813170	2.00690515	9.38153390	88.0908310651
C	3.04708955	22.90374155	14.41042575	88.0908291989
H	13.22504336	1.28128394	8.97089662	26.4133792292
H	3.77017790	23.62936276	14.82106304	26.4133789758
H	13.38960909	2.94604562	9.56079764	26.4000839967
H	3.60561217	21.96460108	14.23116201	26.4000837114
C	14.52250876	1.48889970	10.66442675	26.1428662286
C	2.47271249	23.42174700	13.12753291	26.1428678139
C	1.20662173	2.01049914	11.19853004	41.479570451
C	15.78859953	22.90014756	12.59342961	41.4795712381
H	1.74673933	2.78259511	10.64903401	22.8758020726
H	15.24848193	22.12805159	13.14292563	22.8758022965
C	15.30778884	23.36813258	11.37234782	37.6544900505
C	1.68743241	1.54251412	12.41961183	37.6544895022
H	14.38271588	22.95769374	10.96354321	23.3714351372
H	2.61250537	1.95295296	12.82841644	23.3714351394
N	1.90704003	2.72828445	2.02637348	-43.6523283498
N	15.08818123	22.18236225	21.76558617	-43.652328642
C	2.17302910	2.95018736	3.13820537	1.05789392679
C	14.82219216	21.96045934	20.65375428	1.05789366729
C	2.47719557	3.25614658	4.52114099	174.040371544
C	14.51802568	21.65450012	19.27081866	174.040372545
H	3.13896932	2.49502593	4.95525542	30.166285395
H	13.85625194	22.41562077	18.83670423	30.1662856003
H	1.54879331	3.28652786	5.10852165	31.8906884933
H	15.44642794	21.62411884	18.68343800	31.8906885905
H	2.97581133	4.23380360	4.58457896	31.6666668407
H	14.01940993	20.67684310	19.20738069	31.666667079
C	9.76303693	17.24904371	7.59638017	40.6403677669
C	7.23218432	7.66160299	16.19557948	40.6403669703
C	10.79831977	18.12170395	7.24857929	40.4499851637
C	6.19690149	6.78894275	16.54338036	40.4499834042
H	11.82089802	17.79335709	7.44117517	23.5720614655
H	5.17432323	7.11728961	16.35078448	23.5720611906
C	10.56121909	19.36973320	6.65606553	22.8229643835
C	6.43400217	5.54091350	17.13589412	22.8229633893
C	9.22566709	19.72826885	6.42672059	41.9765116279
C	7.76955417	5.18237785	17.36523906	41.9765116642
H	8.98878095	20.68750095	5.96404207	23.7490946549
H	8.00644031	4.22314575	17.82791758	23.7490946715
C	8.15634964	18.89760193	6.78882393	36.6270526108
C	8.83887162	6.01304477	17.00313572	36.6270536544
C	8.43926605	17.65764942	7.37919464	8.80787569161
C	8.55595521	7.25299728	16.41276501	8.80787448524
O	7.39406957	16.82008000	7.73684865	225.7343276
O	9.60115169	8.09056670	16.05511100	225.734327176
C	6.72454801	19.28956697	6.50280129	133.812498785
C	10.27067324	5.62107973	17.28915836	133.812497721
H	6.69220690	20.37130508	6.29939659	27.2711201032
H	10.30301436	4.53934162	17.49256306	27.2711200603
H	6.09000014	19.09822329	7.37814280	26.8429743332
H	10.90522112	5.81242341	16.41381685	26.8429741924
C	6.15385189	18.53626413	5.31534812	35.510889339
C	10.84136937	6.37438257	18.47661153	35.510889145
C	6.82693031	18.56263001	4.09235535	41.2014180087
C	10.16829095	6.34801669	19.69960430	41.2014158948
H	7.75902211	19.12871015	4.03284088	24.0833588355
H	9.23619914	5.78193655	19.75911877	24.083358581
C	6.34840503	17.89218822	2.96000446	24.4260313999
C	10.64681623	7.01845848	20.83195519	24.4260316592
C	5.19671025	17.11633454	3.11074978	42.5457722101
C	11.79851101	7.79431216	20.68120987	42.5457722624
H	4.83927218	16.51802789	2.27507930	23.8576598652
H	12.15594908	8.39261881	21.51688035	23.8576598707
C	4.48715245	17.05743975	4.31590376	33.8137437105
C	12.50806881	7.85320695	19.47605589	33.8137445813
C	4.95261782	17.81190450	5.40703163	9.69150775762
C	12.04260344	7.09874220	18.38492802	9.69150768063
O	4.20754474	17.85989819	6.57781492	235.305619277
O	12.78767652	7.05074851	17.21414473	235.305618098
C	3.22293120	16.21514637	4.41900240	137.119995757
C	13.77229005	8.69550033	19.37295724	137.119995832
H	2.93229611	16.16478389	5.47559691	25.7966975651
H	14.06292515	8.74586281	18.31636274	25.7966976712
H	2.41080256	16.72510701	3.87311657	27.3423076387
H	14.58441870	8.18553969	19.91884308	27.3423074328
C	3.38617218	14.82456746	3.84260849	38.2433016581
C	13.60904909	10.08607923	19.94935116	38.243299965
C	3.15111204	14.58795382	2.48750433	39.2640216697
C	13.84410922	10.32269288	21.30445532	39.2640226649
H	2.80200702	15.42256606	1.87627406	23.579689407
H	14.19321424	9.48808064	21.91568559	23.5796894139
C	3.34501503	13.32707877	1.90379495	24.5799381988
C	13.65020623	11.58356792	21.88816470	24.5799386288
C	3.77229377	12.29260577	2.73384310	43.0937222772
C	13.22292748	12.61804093	21.05811656	43.0937222801
H	3.91352454	11.29663841	2.31769294	22.9962426988
H	13.08169673	13.61400829	21.47426671	22.9962426517
C	4.00724124	12.47237565	4.10390104	36.4240624444
C	12.98798002	12.43827105	19.68805861	36.4240652132
C	3.80517394	13.74767963	4.64824487	7.0583594577
C	13.19004731	11.16296707	19.14371478	7.05835859428
O	3.98231386	13.97278664	6.00825699	237.117536924
O	13.01290740	10.93786006	17.78370266	237.117532026
C	4.44281766	11.28639286	4.94866943	136.399744036
C	12.55240360	13.62425385	18.84329022	136.399717978
H	3.80123760	10.43178899	4.68157232	27.0179739309
H	13.19398366	14.47885771	19.11038733	27.0179735554
H	4.28837871	11.51547529	6.00957879	25.5088397957
H	12.70684255	13.39517141	17.78238087	25.5088402325
C	5.88775335	10.87499782	4.72505555	37.7666740531
C	11.10746740	14.03564888	19.06690410	37.7666990643
C	6.27523231	10.25511315	3.52858382	43.8290194209
C	10.71998895	14.65553355	20.26337583	43.8290371708
H	5.51148392	10.04333708	2.78394439	23.235643781
H	11.48373734	14.86730962	21.00801526	23.2356431593
C	7.59952674	9.90307495	3.26499959	23.7187846091
C	9.39569452	15.00757176	20.52696006	23.7187774614
C	8.55438148	10.18853407	4.24974052	38.1656079169
C	8.44083978	14.72211263	19.54221913	38.1656056383
H	9.60225099	9.93688041	4.07372520	23.7055282504
H	7.39297027	14.97376629	19.71823445	23.7055284927
C	8.21588273	10.78516298	5.46312461	36.9914234399
C	8.77933853	14.12548372	18.32883504	36.9914180143
C	6.86827463	11.11066962	5.69786969	8.98729363045
C	10.12694663	13.79997708	18.09408996	8.98733891535
O	6.51190042	11.67600568	6.91305993	232.395632196
O	10.48332084	13.23464102	16.87889972	232.395686305
C	9.29002411	11.12808951	6.47027729	135.149810058
C	7.70519715	13.78255719	17.32168236	135.149810698
H	8.88948437	11.05944331	7.48895079	25.8744418539
H	8.10573688	13.85120339	16.30300886	25.8744419372
H	10.11044787	10.39941616	6.36892768	27.2596677704
H	6.88477338	14.51123053	17.42303197	27.2596677804
C	9.84201737	12.52698140	6.25500172	33.9579828024
C	7.15320388	12.38366530	17.53695793	33.9579806213
C	10.46552336	12.86462477	5.05116779	39.9413943366
C	6.52969789	12.04602193	18.74079186	39.9413950063
H	10.53220071	12.10314253	4.27201481	23.8003027036
H	6.46302055	12.80750417	19.51994484	23.8003028551
C	10.96782313	14.14767241	4.80073703	23.3902847027
C	6.02739813	10.76297429	18.99122262	23.3902848438
C	10.81509005	15.11192390	5.80519664	45.9488243281
C	6.18013120	9.79872279	17.98676302	45.9488288262
H	11.15127375	16.13338353	5.63312833	24.1930579493
H	5.84394751	8.77726317	18.15883132	24.1930583227
C	10.20519828	14.81864200	7.03197335	34.1576440092
C	6.79002298	10.09200470	16.75998631	34.1576439547
C	9.72408431	13.51630247	7.24400734	8.4229154863
C	7.27113695	11.39434422	16.54795231	8.42291690562
O	9.08861742	13.20344258	8.43793665	225.690980329
O	7.90660384	11.70720413	15.35402299	225.690988399
C	10.06802450	15.87047239	8.12462200	137.13090627
C	6.92719676	9.04017431	15.66733765	137.130906303
H	9.27880173	15.53903771	8.81132820	25.6088638144
H	7.71641953	9.37160898	14.98063145	25.6088639309
H	11.00811308	15.91487353	8.70183144	26.5817446107
H	5.98710818	8.99577317	15.09012821	26.5817446443
C	11.73150559	20.30961782	6.34413678	132.63314028
C	5.26371566	4.60102888	17.44782287	132.633140116
C	12.93794730	19.52885312	5.79077876	141.772783153
C	4.05727396	5.38179358	18.00118089	141.772783259
H	13.34294050	18.81249181	6.51881597	29.1958633786
H	3.65228076	6.09815489	17.27314368	29.1958633443
H	13.74693353	20.23020269	5.53805839	29.3100114089
H	3.24828773	4.68044401	18.25390126	29.3100113784
H	12.66421908	18.97588767	4.88057160	29.7658818919
H	4.33100219	5.93475903	18.91138805	29.765881814
C	12.15244960	21.01244408	7.65272453	138.95311152
C	4.84277166	3.89820262	16.13923512	138.953112422
H	12.47554097	20.27694819	8.40443234	29.7922963543
H	4.51968029	4.63369850	15.38752732	29.7922966051
H	11.31617851	21.58976304	8.07415817	30.0257617305
H	5.67904275	3.32088366	15.71780148	30.0257617598
H	12.98960991	21.70354608	7.46161265	29.9436603019
H	4.00561134	3.20710062	16.33034700	29.9436602667
C	11.35887181	21.37764161	5.30358009	141.584449591
C	5.63634945	3.53300509	18.48837956	141.584449345
H	10.57306220	22.05623918	5.66330658	29.2739473243
H	6.42215906	2.85440752	18.12865307	29.2739473096
H	11.01484334	20.91461767	4.36686699	29.4774134853
H	5.98037792	3.99602903	19.42509266	29.4774134907
H	12.24517975	21.99058579	5.07983956	30.079803362
H	4.75004151	2.92006091	18.71212009	30.0798033834
C	7.06131632	18.05629060	1.61592056	132.749635529
C	9.93390494	6.85435610	22.17603909	132.749635502
C	8.53175310	17.61030073	1.73213368	141.957110063
C	8.46346816	7.30034597	22.05982597	141.957110259
H	8.58951663	16.54296467	1.98622884	30.1903051468
H	8.40570462	8.36768203	21.80573081	30.1903051498
H	9.06826193	18.18288323	2.50215605	29.9222061153
H	7.92695933	6.72776347	21.28980360	29.9222061184
H	9.04790696	17.76227967	0.77069698	30.2004335511
H	7.94731430	7.14836703	23.02126267	30.2004335541
C	6.39535946	17.23853549	0.50391077	139.762298955
C	10.59986180	7.67211121	23.28804888	139.762298898
H	6.41095683	16.16489917	0.73886354	28.5971659759
H	10.58426443	8.74574753	23.05309611	28.5971659764
H	7.96699381	19.43126156	23.35434437	29.8309711676
H	9.02822745	5.47938514	0.43761528	29.8309711672
H	5.35133396	17.55008565	0.34639588	29.8101269535
H	11.64388730	7.36056105	23.44556377	29.8101269644
C	7.00600913	19.54329361	1.21722381	137.551342662
C	9.98921213	5.36735309	22.57473585	137.551342674
H	7.47863976	20.18535708	1.97310478	29.459404845
H	9.51658150	4.72528962	21.81885487	29.4594048044
H	5.96138132	19.86844969	1.09982601	29.9861427744
H	11.03383994	5.04219701	22.69213364	29.9861427979
H	7.52420850	19.70283789	0.25821354	29.814562191
H	9.47101276	5.20780881	23.53374611	29.8145622636
C	3.03854798	13.11326713	0.42148307	133.870617644
C	13.95667327	11.79737957	23.37047658	133.870617777
C	4.51288777	13.77100824	23.71079923	144.443560238
C	12.48233350	11.13963846	0.08116042	144.443561013
H	4.29801304	13.69232587	22.63524197	29.9808866528
H	12.69720821	11.21832084	1.15671768	29.9808866788
H	2.95376380	10.91588465	0.42341102	29.3435506153
H	14.04145745	13.99476205	23.36854862	29.3435505997
H	4.56741695	11.58690521	0.06123186	29.7772985199
H	12.42780431	13.32374149	23.73072779	29.7772985082
C	4.77776135	16.22264612	23.36936850	140.846817307
C	12.21745991	8.68800058	0.42259115	140.846818274
H	4.42261258	17.23402039	23.61150724	29.3623015453
H	12.57260868	7.67662631	0.18045241	29.3623015603
H	4.58055704	16.04419915	22.30112378	30.0346975599
H	12.41466421	8.86644755	1.49083587	30.0346976675
H	5.86187174	16.18877245	23.53479545	29.8664851776
H	11.13334952	8.72187425	0.25716421	29.8664852877
C	1.51898117	13.24289732	0.21631177	138.803926585
C	15.47624009	11.66774937	23.57564788	138.803925023
H	1.16917460	14.23099810	0.54582458	29.3359955309
H	15.82604666	10.67964860	23.24613507	29.3359955259
H	0.97439817	12.47763546	0.78847349	30.226716055
H	16.02082308	12.43301124	23.00348616	30.2267159841
H	2.29085944	15.16513235	22.94304370	29.975572246
H	14.70436182	9.74551435	0.84891596	29.975572056
C	8.04205549	9.27603020	1.94608727	132.082762822
C	8.95316576	15.63461650	21.84587238	132.082762804
C	8.94575642	10.28654940	1.20962720	138.747125242
C	8.04946484	14.62409730	22.58233245	138.747125601
H	8.42644462	11.24686083	1.08431966	30.3385397537
H	8.56877664	13.66378588	22.70763999	30.3385399045
H	9.21073666	9.89724350	0.21531918	29.478509036
H	7.78448460	15.01340320	23.57664048	29.4785088646
H	9.87174988	10.47013724	1.77384148	29.4148927479
H	7.12347138	14.44050946	22.01811817	29.4148928032
C	6.86189720	8.92428145	1.03192758	142.04906185
C	10.13332406	15.98636525	22.76003207	142.049061769
H	6.28779919	9.81984351	0.75207526	29.8228205401
H	10.70742206	15.09080319	23.03988439	29.8228206256
H	6.18031590	8.21000871	1.51917859	30.2066019041
H	10.81490536	16.70063799	22.27278106	30.2066018959
H	7.24481923	8.47288899	0.10650499	30.1702639451
H	9.75040203	16.43775771	23.68545466	30.1702639886
C	8.83382304	7.98363443	2.21522347	141.550043183
C	8.16139821	16.92701227	21.57673618	141.550043711
H	9.21107091	7.58089098	1.26738735	29.8857822393
H	7.78415035	17.32975572	22.52457230	29.8857822801
H	8.18809336	7.22495719	2.68328081	30.2716378572
H	8.80712790	17.68568951	21.10867884	30.2716378322
H	9.69463106	8.15845780	2.87568172	29.4625871652
H	7.30059020	16.75218890	20.91627793	29.4625872741
C	11.66196882	14.44140490	3.46807432	133.17692692
C	5.33325244	10.46924180	20.32388533	133.176926768
C	12.06554587	15.91515093	3.33568106	143.238477383
C	4.92967538	8.99549577	20.45627859	143.238476891
H	11.18931162	16.57733021	3.39257530	30.0750764483
H	5.80590964	8.33331648	20.39938435	30.0750762793
H	12.54796453	16.07527080	2.36238153	29.9667402538
H	4.44725673	8.83537590	21.42957812	29.9667402573
H	12.77683395	16.21240322	4.12144039	29.7934173496
H	4.21838731	8.69824348	19.67051926	29.7934173847
C	10.72898332	14.08177605	2.29579781	141.658499991
C	6.26623794	10.82887065	21.49616184	141.658500462
H	9.80017613	14.66623995	2.32953954	30.1116734402
H	7.19504513	10.24440675	21.46242012	30.1116734407
H	10.44971186	13.01912581	2.30277378	29.6189632685
H	6.54550940	11.89152089	21.48918587	29.6189632954
H	11.23614847	14.28899230	1.34305529	29.9385750987
H	5.75907279	10.62165440	22.44890436	29.938575102
C	12.93873452	13.58290884	3.36777110	138.56583941
C	4.05648674	11.32773786	20.42418855	138.565840225
H	12.70078493	12.51108042	3.42547313	29.2701968237
H	4.29443632	12.39956628	20.36648652	29.2701969531
H	13.64083105	13.82353098	4.18025303	30.4700456326
H	3.35439022	11.08711572	19.61170662	30.470045852
H	13.44471699	13.76819142	2.40800226	30.1625728827
H	3.55050427	11.14245528	21.38395739	30.1625729687
C	6.99624180	17.03644181	9.10326507	93.0636111418
C	9.99897946	7.87420489	14.68869458	93.0636106255
H	6.68303225	18.08998205	9.23148215	27.1416244643
H	10.31218901	6.82066465	14.56047750	27.1416244408
H	7.86920656	16.87495853	9.76625139	27.2418927461
H	9.12601469	8.03568817	14.02570827	27.2418926517
C	5.86407961	16.10190813	9.48364972	142.181421293
C	11.13114165	8.80873857	14.30830993	142.181421542
H	6.14934544	15.06986296	9.22823677	29.8082419239
H	10.84587582	9.84078374	14.56372288	29.8082419336
H	4.97205599	16.35338290	8.88915273	28.8904734337
H	12.02316527	8.55726380	14.90280692	28.8904734235
C	5.56995259	16.23434607	10.98167665	130.725365663
C	11.42526866	8.67630063	12.81028300	130.725365524
H	5.43938358	17.30354341	11.22863104	29.3823299221
H	11.55583768	7.60710329	12.56332861	29.3823299025
H	6.45028110	15.88911697	11.55368229	29.6317988926
H	10.54494015	9.02152973	12.23827736	29.6317988894
C	4.33842872	15.46631721	11.48107766	140.914352047
C	12.65679253	9.44432949	12.31088199	140.914351205
H	3.47085349	15.79337734	10.87915336	29.6038775674
H	13.52436777	9.11726936	12.91280629	29.6038774721
C	4.50512884	13.95413594	11.31878625	150.577177032
C	12.49009241	10.95651076	12.47317340	150.577176828
H	3.59715893	13.42153019	11.63861694	30.1981031973
H	13.39806233	11.48911651	12.15334271	30.1981031034
H	5.34343843	13.60052277	11.93974026	31.2179695392
H	11.65178283	11.31012393	11.85221939	31.2179697112
H	4.72048619	13.66717335	10.28245990	29.9736294055
H	12.27473506	11.24347335	13.50949975	29.9736293838
C	4.06387615	15.79916782	12.95007259	145.614646168
C	12.93134510	9.11147888	10.84188707	145.614646304
H	3.92960508	16.87986753	13.10320903	29.4688658988
H	13.06561618	8.03077917	10.68875062	29.4688659828
H	4.90812679	15.46881633	13.57775759	30.2247693129
H	12.08709447	9.44183037	10.21420206	30.2247693661
H	3.15914867	15.28803264	13.31165929	29.8023555365
H	13.83607259	9.62261406	10.48030036	29.8023553003
C	3.21342533	18.91043853	6.50723737	97.8159595372
C	13.78179592	6.00020817	17.28472228	97.8159604961
H	2.67256487	18.83234970	5.54882424	28.2529007905
H	14.32265639	6.07829698	18.24313541	28.2529008839
H	3.72072637	19.89276717	6.51590133	28.6551068746
H	13.27449489	5.01787953	17.27605832	28.6551070292
C	2.24754864	18.77665254	7.66794280	143.256988908
C	14.74767262	6.13399416	16.12401685	143.256989375
H	1.42658207	19.48721006	7.48272170	29.6391924495
H	15.56863919	5.42343664	16.30923795	29.6391924342
H	1.80022819	17.76894766	7.64939428	29.1121487396
H	15.19499307	7.14169904	16.14256536	29.1121487514
C	2.86529114	19.03032006	9.04333576	133.020346786
C	14.12993012	5.88032664	14.74862390	133.02034587
H	3.18685985	20.08566562	9.11343221	29.7259911102
H	13.80836141	4.82498108	14.67852744	29.7259910966
H	3.77342316	18.41414322	9.14924570	28.8392857564
H	13.22179810	6.49650348	14.64271395	28.8392857564
C	1.91652070	18.72475906	10.21275480	140.910851017
C	15.07870055	6.18588764	13.57920484	140.910850085
H	1.67833118	17.64531745	10.17472961	29.2819110083
H	15.31689008	7.26532925	13.61723004	29.2819109641
C	15.10186205	19.50575240	10.11428443	151.675805358
C	1.89335921	5.40489430	13.67767522	151.675804586
H	14.53050606	19.24327048	9.21307939	29.611300264
H	2.46471520	5.66737622	14.57888026	29.6113002226
H	15.30429099	20.58890522	10.08597981	30.4874712736
H	1.69093027	4.32174148	13.70597984	30.4874712561
H	14.46246387	19.30566002	10.98760896	29.9396770369
H	2.53275739	5.60498668	12.80435069	29.9396770209
C	2.60219106	19.01932168	11.54822517	145.525857523
C	14.39303020	5.89132502	12.24373448	145.525858781
H	3.55351277	18.47408899	11.62879009	29.6063461543
H	13.44170849	6.43655771	12.16316956	29.6063461661
H	1.96417395	18.72763797	12.39665647	29.8294427091
H	15.03104731	6.18300873	11.39530318	29.8294427639
H	2.81551895	20.09729402	11.63876206	30.4556537145
H	14.17970231	4.81335268	12.15319759	30.4556537323
C	2.75896941	13.76654969	6.73613435	97.6611597924
C	14.23625184	11.14409701	17.05582530	97.6611595371
H	1.91027431	14.08240049	6.10497421	27.4687492766
H	15.08494695	10.82824621	17.68698544	27.4687491567
H	2.62936099	12.68446598	6.94071866	27.125176458
H	14.36586026	12.22618072	16.85124099	27.1251764017
C	2.77832052	14.55042838	8.03479076	142.676823785
C	14.21690074	10.36021832	15.75716889	142.676823523
H	2.74253493	15.62707899	7.80626869	28.737057774
H	14.25268633	9.28356771	15.98569096	28.7370577861
H	3.73643072	14.37307033	8.54247915	28.88014605
H	13.25879054	10.53757637	15.24948050	28.8801460573
C	1.62617945	14.13337243	8.95598609	131.930357313
C	15.36904181	10.77727427	14.83597356	131.930357497
H	1.80026565	13.09532776	9.28970958	29.5313529262
H	15.19495561	11.81531894	14.50225008	29.5313529834
H	1.64301913	14.75992707	9.86505889	29.5102856742
H	15.35220213	10.15071963	13.92690076	29.510285676
C	14.72310163	14.20909834	8.33056194	145.161634624
C	2.27211963	10.70154836	15.46139772	145.161635558
H	14.71307295	13.57240215	7.42920595	29.4724994423
H	2.28214830	11.33824455	16.36275370	29.4724995559
C	14.35133450	15.63313145	7.90941985	150.152762372
C	2.64388676	9.27751525	15.88253980	150.15276182
H	13.35088188	15.65556911	7.45188389	29.5909745497
H	3.64433938	9.25507759	16.34007576	29.5909744859
H	15.06381236	16.04697824	7.18117337	29.573781551
H	1.93140889	8.86366846	16.61078628	29.5737814059
H	14.34135233	16.30082324	8.78719019	30.4038195769
H	2.65386893	8.60982346	15.00476946	30.4038195031
C	13.67802084	13.65012960	9.29487610	146.251053111
C	3.31720042	11.26051710	14.49708355	146.251053027
H	12.69326432	13.59807730	8.81115353	29.9539951738
H	4.30195694	11.31256940	14.98080612	29.9539951659
H	13.58758801	14.29284000	10.18617185	30.3621521891
H	3.40763325	10.61780670	13.60578780	30.3621521886
H	13.94490657	12.63849803	9.63539947	29.8513585919
H	3.05031469	12.27214867	14.15656019	29.85135861
C	6.09959362	10.67850559	7.86099215	96.9929201486
C	10.89562764	14.23214111	15.93096750	96.9929183377
H	6.95971721	10.02480213	8.11179358	27.2855577091
H	10.03550405	14.88584458	15.68016607	27.2855575811
H	5.32511960	10.03590902	7.40222820	27.2217445924
H	11.67010167	14.87473768	16.38973145	27.2217444644
C	5.57683696	11.36678283	9.10496301	141.168606403
C	11.41838430	13.54386387	14.68699664	141.168606194
H	4.69376085	11.96659685	8.83356484	29.0724036736
H	12.30146041	12.94404985	14.95839482	29.0724036336
H	6.34636091	12.06818715	9.46181010	29.9749788354
H	10.64886035	12.84245955	14.33014955	29.9749787913
C	5.24236980	10.37296404	10.22057593	131.340596893
C	11.75285145	14.53768266	13.57138372	131.340596271
H	4.95831515	10.93888390	11.12422724	30.1114294976
H	12.03690611	13.97176280	12.66773241	30.1114294301
H	6.16008659	9.81717816	10.48168999	29.8529568624
H	10.83513466	15.09346854	13.31026966	29.8529567841
C	4.12776404	9.35624897	9.91879356	143.943675895
C	12.86745722	15.55439773	13.87316610	143.943676844
H	4.40757752	8.77566757	9.02183598	29.403670837
H	12.58764374	16.13497913	14.77012367	29.4036707958
C	2.78163424	10.02954850	9.63712334	152.257266964
C	14.21358702	14.88109820	14.15483631	152.257269578
H	2.01069692	9.27773497	9.41169128	30.8515053291
H	14.98452434	15.63291173	14.38026838	30.8515057602
H	2.83593208	10.71584955	8.77920436	29.7994554898
H	14.15928917	14.19479715	15.01275529	29.7994561017
H	2.45343521	10.61017440	10.51555516	30.7040190973
H	14.54178605	14.30047230	13.27640450	30.7040192391
C	4.00205938	8.37827943	11.09048603	145.101105157
C	12.99316188	16.53236727	12.70147362	145.101105541
H	3.22568565	7.62175738	10.90237041	29.7821699083
H	13.76953560	17.28888932	12.88958924	29.7821700784
H	3.72941457	8.91909790	12.01185023	30.3329241194
H	13.26580669	15.99154880	11.78010942	30.3329241641
H	4.95231909	7.85558384	11.27946013	29.7561175209
H	12.04290217	17.05506286	12.51249952	29.7561175956
C	10.03231813	12.89434077	9.48289449	88.6008991586
C	6.96290313	12.01630592	14.30906516	88.6008978586
H	10.73268184	13.73623906	9.61040105	25.6296936526
H	6.26253941	11.17440764	14.18155860	25.6296935857
H	10.61923098	12.00135292	9.20103501	26.5481861536
H	6.37599027	12.90929378	14.59092465	26.5481857476
C	9.26214262	12.66138361	10.74165260	27.5557843769
C	7.73307864	12.24926309	13.05030705	27.5557848485
C	8.91710659	11.36449632	11.13467128	39.7798779803
C	8.07811466	13.54615038	12.65728837	39.7798789975
H	9.24723736	10.51618980	10.53176602	23.6649871438
H	7.74798390	14.39445690	13.26019363	23.6649871868
C	8.83663941	13.75104071	11.50849052	38.3358675208
C	8.15858185	11.15960599	12.28346913	38.3358678973
H	9.10635355	14.76178972	11.19526713	23.424336464
H	7.88886771	10.14885698	12.59669252	23.4243364852
N	7.01905537	14.17507354	2.28648665	-49.3672701979
N	9.97616589	10.73557316	21.50547300	-49.3672701932
C	7.04928538	14.38451599	3.43128123	1.55024285916
C	9.94593589	10.52613071	20.36067842	1.55024232105
C	7.12336874	14.66730227	4.85080320	173.666333952
C	9.87185252	10.24334443	18.94115645	173.666332892
H	8.16316421	14.56974221	5.19359641	32.3498870619
H	8.83205704	10.34090449	18.59836325	32.3498869233
H	6.49616701	13.96919328	5.42126208	30.328749287
H	10.49905425	10.94145342	18.37069757	30.3287491162
H	6.77173542	15.69013482	5.04873604	31.4885766351
H	10.22348584	9.22051188	18.74322362	31.4885766433
